# Supplementary material for: Dynamic regulation of HIF-1 signaling in the rhesus monkey heart after ischemic injury
Source: BMC Cardiovasc Disord. 2022 Sep 11;22:407. doi: 10.1186/s12872-022-02841-0 (PMC9464399; doi:10.1186/s12872-022-02841-0)
Supplement: Supplementary file 3 — Additional file 3: Table S1. Differentially expressed genes (DEGs) in the ischemic heart at 1, 7, and 28 days after MI [file 12872_2022_2841_MOESM3_ESM.xlsx]

## Sheet: all genes
1 d vs sham up	1 d vs sham down	7 d vs sham up	7 d vs sham down	28 d vs sham up	28 d vs sham down	1 d vs 7 d up	1 d vs 7 d down	7 d vs 28 d up	7 d vs 28 d down
CD177	ARFGAP1	ADAMDEC1	EIF4EBP1	SCG2	ACAD11	ARC	GINS1	SCN10A	NTN4
MMP1	ASB8	TTK	NSMCE1	PCDH10	ARIH2	DHRS7C	SMARCA1	PF4V1	CABLES1
FOSL1	ZFP62	PTPRN	TIMM9	SOST	OSBPL6	ETNPPL	MRE11	DRAXIN	IGF2
CSF3	VPS33B	EXO1	POLR3GL	CALB2	CACNA1C	FAM81B	TMF1	CENPE	TTC9
SERPINB2	HVCN1	GSG1	EIF3G	ACAN	ELP1	EDN2	PIAS1	FMN1	ADRB1
ARC	NMNAT1	GREM1	PSMF1	COL8A2	PTRH1	C5H4orf54	TBL1XR1	BUB1B	RHOD
IL6	HPS4	MARCO	UNKL	COL10A1	MREG	THRSP	FKBP9	RGL3	ATP9A
MMP8	KAT7	KIF14	UBB	CILP2	PSMA6	CIDEA	ZNF703	BEST1	DACT3
C5H4orf54	PLD1	KIF18A	LARP6	CEMIP	CSNK2B	MMP8	ZNF827	GRHL1	COX7A1
OSM	PPP1R26	ACOD1	BCL2L13	ADAMDEC1	ELOC	NRN1L	KATNBL1	DHDH	SLC4A3
LIF	SLC9A9	LRFN2	LENG1	COMP	PFDN5	AMY2B	ZCCHC24	NDC80	BGN
IL1RL1	BCDIN3D	SGO2	AHNAK	TFCP2L1	FDXR	CGA	TTLL4	KCNJ1	PCDHB16
PTX3	CYBC1	SCG2	RSPH9	CNTN3	NUBPL	ADIPOQ	TUBD1	GRM4	ITGB4
MMP10	PHETA1	CENPE	SQSTM1	CLCA1	SELENOO	FA2H	EPG5	HBA	DTNA
EDN2	SMARCAL1	DCSTAMP	MLST8	CNTNAP4	PARL	KLHL40	CTTNBP2	GSDMA	MEOX1
SH2D5	SOX4	CENPF	EMC9	KCNH5	PITRM1	FOSB	PCSK5	ABRACL	DNAJB5
S100A8	XPO1	PI15	ZNF774	TNFSF18	LARS2	PLIN5	ZNF613	N4BP3	CLU
ETNPPL	PLEKHH3	CEMIP	UBALD1	GREM2	TPMT	NELL2	GGACT	CDCA5	GPC1
S100A9	MAZ	GALNT6	TOMM7	LCTL	FDX2	PIGR	MIGA1	ARG2	IRS1
MCEMP1	KCTD1	TLR10	CITED2	TTK	TAF10	GPR61	SEPTIN7	KCNK13	NFASC
AREG	MRFAP1L1	SPP1	BOD1	APOC2	HARS2	CSF3	SERPINE2	MIS18BP1	SGCG
CXCL8	ZNF266	CD177	TIFA	EXO1	CDIPT	PRSS56	CMTM6	ST8SIA4	TNNC1
OLFM4	SESN3	ASPM	COMMD7	SAMD5	DNAJC4	COX6A2	MYO9A	WDR76	C13H2orf40
CLEC4D	ZNF613	MCEMP1	GEMIN5	FBLN7	PREP	RNF39	SLC35E3	EZH2	KLHL29
SERPINE1	MAP3K4	ESCO2	PRKAR1A	CCN4	NFE2L1	ATP4B	TWSG1	VAV3	ACTC1
ACOD1	MFNG	DYRK4	WLS	TMEM200A	PPTC7	EGF	PAN3	ACSL5	ITGB1BP2
EGR4	ZSCAN26	POSTN	ZADH2	PI15	RBBP7	SGK2	PREX1	HCLS1	ART5
VGF	ZNF230	FDCSP	PSMG2	POU2AF1	ZC3HC1	OPN4	BMP2K	HMGA1	DNAAF3
CXCR1	SWSAP1	GJB2	GPKOW	COL11A1	MTHFS	RNF223	DIS3	NDNF	SRPK3
HAMP	TMEM265	APOC2	AURKAIP1	CD177	SSBP1	TGM5	DRAM1	GIMAP4	RBFOX1
CLEC4E	SLC35E2	IL18	CCDC124	LGR5	CLTB	KRT27	TCEAL9	SNX20	SLC25A53
TAC1	FZD4	KIF11	PKN3	CD160	OXLD1	CHST9	WSCD1	WAS	REP15
PGLYRP1	ARHGEF9	BPIFB3	YWHAE	STAP1	PEF1	CORIN	WRN	LRRC61	CASQ1
IL11	POLE	CCDC150	TMEM205	KERA	DOCK6	MS4A8	MCM2	GMIP	GPT
APOBEC3A	CHAF1B	MEX3A	PRMT2	GREM1	FAF1	EPS8L3	ERBIN	HNMT	IRX5
LRRTM3	HAAO	RUFY4	MRPL2	PRDM6	NTAN1	PDIA2	FADS2	IDH1	LPL
BCL2A1	C7H14orf119	ADAM12	WBP1	MUC1	FAM222A	KBTBD13	ZNF516	NAALADL1	FSD2
ADAMTS4	SYT11	AZU1	DHPS	ST6GAL2	LBH	PYGM	PDS5A	ARRB2	MRGPRF
HAS1	TTI2	SKA1	SGCD	PLEKHG4B	FLOT1	CRISP2	ZHX1	CSF2RB	FXYD6
IL18RAP	BLOC1S3	CENPK	EPM2AIP1	NTS	PSTK	RPL3L	SLC27A4	GGACT	SYT9
AZU1	TLCD5	CLCA1	ACAA1	RXFP1	ACSS3	LINGO4	STAT2		CDH17
MT2A	PSKH1	STAP1	TUBG1	DPEP1	UFSP2	CKM	CWF19L2		DKK3
MEFV	NCAPD2	APOC4	ZNF135	LRRC15	RAPGEF3	C15H9orf24	CHTF18		COLGALT2
SPRED3	ZNF333	COL8A2	WDR74	POSTN	ACTR3B	OTOF	SETX		CCDC146
SLCO4A1	PRAG1	CCN4	EXOG	AMER2	ZNRF1	TAC1	AKAP7		DKK2
AQP9	TIRAP	NEFL	SLC22A5	VCAN	ENGASE	CNKSR1	LRRK1		FYB2
TFPI2	TP53INP1	DNAH8	UNG	SPRED3	HMBS	LRRC14B	PTBP3		GZMK
PNP	ADGRA2	C4H6orf141	AGTPBP1	CACNB4	JTB	XIRP1	LCP1		FAM131C
RNASE3	AGFG2	CILP2	STX8	CCR4	CBX7	SMIM32	PLBD2		TRIM29
IL1B	SLC2A10	OPRL1	NPR2	FGF23	TMEM177	FLACC1	BPTF		VXN
FCAR	RNF166	BRCA2	BHLHB9	KIF18A	TIMM10	MALRD1	SAT1		NUP62CL
TREM1	PAFAH1B3	HMOX1	IGFBP5	TLR10	LZTS3	SLC16A11	TLK1		WFIKKN2
IL1A	ITGA11	CEP55	OSBPL5	CDHR1	CCDC127	MFSD6L	CCDC6		XKR4
DCSTAMP	LRIG2	KCNK13	PEF1	MYO3A	ZSCAN18	GRIN2C	PRDX4		ROPN1
CSF3R	BORCS6	TOP2A	RASSF3	LRRTM3	IGBP1	PEBP4	TMED5		RBFOX3
TREML2	MMRN2	ASPN	RASSF4	ELN	MYPOP	FITM1	SEL1L3		KCNH5
RNASE10	TCP11L2	SYT6	ARHGEF9	CCN3	ATP6V1E1	CADM2	ZFC3H1		LRRC26
CCL2	FAT1	TMEM156	CMC1	LRFN2	TP53INP2	RASD1	PPIB		PIGR
PLEKHG4B	UNC5B	DIAPH3	EHD4	SLC14A2	RBFA	MMEL1	NPHP3
HMX3	PIK3R2	CDH18	LAMB2	C4H6orf141	TMEM54	SULT4A1	SCARB2
DAW1	ZSWIM9	SERPINB2	FARSB	MEX3A	ACAD10	CA14	PLCE1
LTB4R	ZSWIM1	CCL23	CRISPLD1	JCHAIN	PARK7	MMP27	NEMF
SOCS3	SLC27A1	PCLAF	APP	NRK	TUBG1	ASB9	SMIM13
SCG2	KIAA1549	LCTL	COA4	SYT12	TSPAN12	MFRP	DNAL4
CXCL1	SEMA5B	LRRC63	CINP	GALNT6	GPRC5B	ART5	SHKBP1
NEFL	MAOB	TMEM200A	BACH2	MCHR2	KAT5	AGRP	ZNF596
TNFRSF6B	JRK	PTCRA	SSU72	CCDC150	PRKAG2	LGI3	ZNF341
STAP1	PIP4K2C	TFPI2	ITGA10	CD28	NFYC	REM2	RAB3IL1
SERPINA3	MAMU-DMA	ANLN	MRFAP1	HAL	PUF60	IL6	AP1S2
STMN2	CCDC88C	TFCP2L1	ZFPM2	SPP1	HACD1	GHRL	ORC2
CBARP	LMAN2L	MMP12	PLCB4	TDO2	PCMT1	FAM71A	STAMBPL1
FPR2	VIPAS39	ATP8B4	ANXA11	TMEM155	EGLN1	PLIN1	FANCC
CH25H	GINS1	GPNMB	MMUT	ITGBL1	BLCAP	RIMBP2	MGA
TLR10	IL27RA	STEAP1	HES1	RNASE3	BCL2L13	WNK2	SLC24A3
SELE	EIF1B	MCF2	TMEM219	INAVA	SURF2	VXN	PIK3R5
DKK1	GPX8	PLEKHG4	PRPS1	GSG1	PSMA1	LSMEM1	HEPH
PPBP	C14H11orf95	SPRED3	MED21	TMSB15A	CYYR1	FAM131C	ZSCAN29
ERVV-2	ABHD8	KIF26B	THTPA	TFPI2	EMG1	PACRG	GFPT1
GSG1	ZNF169	VASH2	GFPT2	TMEM156	SMIM11A	SYT14	CYBA
B3GNT5	MFSD11	DEPDC1	FANCE	PRKG2	DHRS1	SV2B	TMEM177
ODAM	MYPOP	BTBD16	FBXO9	CHRNA3	QPCTL	MAL	ARID4A
LCN2	FBXL15	SH2D5	ODC1	SLIT1	SEMA6C	COL20A1	COG6
FOS	ZNF423	LRRC8E	NEURL4	SGO2	ADCK1	LIF	CD163
TFR2	ZNF33B	ADAM28	MYOCD	KIF14	AARS2	PCSK1N	CCNE1
SERPINB10	TMCO4	CD72	PCBP2	DRP2	CCDC130	CXCR1	KLHL28
MYC	ZKSCAN5	CLEC6A	SNRNP35	CENPK	TRPM4	ANGPTL5	PDCD10
RNF175	CXXC5	KIF20B	ANO1	THBS2	SQSTM1	MMP10	RAB8A
PI15	RFC5	DEUP1	ABHD4	CCL23	ACTRT3	CXCL3	CLN8
CHRNA3	FBXL18	ANKRD22	PRRT1	PIEZO2	BLOC1S1	S100A12	INTS14
MARCO	PKNOX2	TNFSF11	SCAND1	ZNF365	NUBP1	MMP1	SFXN1
MMP9	HEXIM2	HGF	FLOT1	MZB1	KLHDC2	GPT	RFWD3
NFE2	HS1BP3	AQP9	IVNS1ABP	STEAP1	IPO13	XDH	MDFIC
PADI4	SNX33	CHIT1	METTL15	PIWIL1	TRMT2B	SLC6A17	SBNO1
SLC2A3	ZNF251	DRP2	DTX3	WNK3	PPP1R7	EGR4	OAS3
CDKN1A	NUDT12	ZC3H12D	WDR25	ADAM12	PCGF1	HMCN2	TSHZ3
RNF39	ACBD4	MUC1	TEK	HTR1B	IL20RB	MYO16	SMPD2
DUSP2	LIX1L	NUF2	IRF2BP1	CD70	PLXNB1	DCAF4L2	UGGT1
DUSP9	TUB	OIP5	MRPL53	CRABP1	ANAPC16	MT1X	FOXP1
HSPA6	CCDC51	NCAPG	COL4A5	TNFRSF11B	C11H12orf10	MT2A	KIAA1109
CA6	TRIM32	OSM	GDPGP1	CTLA4	TIAF1	AANAT	MITD1
TDO2	TSPAN11	LPO	TFDP2	EFEMP1	FLT1	DBNDD1	PRAG1
RND1	GPC3	MKI67	SPACA9	SYT6	UNG	HAMP	LAMA4
GCA	ZNF549	AK9	CRYZ	LRRC8E	EIF1	DEFB1	CBL
TMED6	NRP1	POLQ	PHLPP1	CDH18	LCMT1	CIDEC	RNF166
FOSB	NIPAL3	CD70	PRMT5	LOX	GINS3	PLIN4	POLA1
STC1	TUBD1	GRM4	TSPAN9	PLEKHG4	POR	SH3RF2	ZFP37
AK9	REEP4	CEACAM3	FAM110B	ESCO2	EXOSC8	FOSL1	DYRK2
IL1RN	ZCCHC24	CENPA	PSME4	PALM3	ANKRD39	ALDH1L1	ABCA3
LILRA3	TONSL	GDF15	RALGPS1	CENPF	KAT7	TNNT1	FADD
HMOX1	HTRA1	PCDH10	TTC19	BTLA	PGK1	NR4A3	IFFO1
CAMP	PLCG1	ERCC6L	IL20RB	DIPK1A	NOTCH4	PTX3	FBLIM1
PTPRN	MSH2	ASCL2	ACAD10	DCSTAMP	COPS6	EQTN	ZEB2
CSTA	ZNF362	FBLN7	MCAT	GAPT	PANK4	WNT1	CALCRL
SLAMF1	CELSR2	KNTC1	UXT	NOX4	VSIR	ATP1A3	TMSB4X
TLCD1	XKR8	DLGAP5	THRB	CAPN6	PKIG	RBP4	STX7
CXCL6	FAM110B	MARCHF1	DNAJB6	IL18	ARAF	KCNIP2	POFUT2
SERPINF2	NAALADL1	CXCL6	ZNF772	PRSS12	RPS28	CKMT2	ARSA
CCL11	SYNC	SYT16	SMIM19	OPRL1	AIMP2	ROPN1	WASF3
LIPG	LDLRAP1	B3GNT5	WASHC1	EOMES	SRA1	ATF3	VAMP4
EGR3	SOX13	MYO3A	RAF1	TNFSF11	NEDD4L	MACROD1	NMI
ADAMTS9	CTNS	S100A3	TMEM14C	BCL2L14	DNAJC30	PGLYRP1	DENND4C
ZFP36	CALHM2	MSR1	CDKN2D	ASPN	SLC2A5	SEPTIN12	ARFIP1
SLCO4C1	PLPP7	ODAM	FGFR3	SLC27A2	FBXL15	GADD45G	FGD3
PFKFB3	ZKSCAN4	KIF20A	GADD45G	RASAL1	GABARAPL2	ASB10	C2CD2L
SELL	COL1A2	FOLR1	ARL2	SMOC2	CAMK2D	PGPEP1L	MYCBP2
CD300LB	ZNF548	DIPK1A	TFB2M	BTBD16	NAPRT	SMIM5	PLEKHF2
ARG2	LPCAT4	LIPM	PHB2	CENPE	THRA	MYBPC3	SPIDR
CIT	TOB1	POU2AF1	LYSMD4	S100A3	ARMH3	NRAP	PIK3C2A
RGS2	RNF26	PLA2G2D	ANO7	COL1A1	CMSS1	PPP1R1A	SLC8B1
CLEC5A	PAIP2B	LILRA3	COQ4	NGEF	TMEM14C	NR4A1	STK4
MMP25	GTF2A1L	FCRL5	SLC25A28	AK9	PSMD4	CD177	MN1
GAL	TRIM45	SUSD3	CLU	SEMA3D	RNASEH1	ALDOC	C6H5orf30
AKAP12	SGPP1	CD300LF	MTG2	RTKN2	WDR74	ENO3	CEP250
KCNJ15	NDOR1	CRABP2	CCDC130	FAP	MRPS31	SLC6A11	CTSO
SAMSN1	POLR3B	CCDC171	KLF9	HRH4	PTPA	OTUD1	MTF2
NLRP12	ZBTB25	XIRP2	NAP1L2	DNAH8	GRAMD4	RGS9BP	PAQR3
TNC	PPARA	SAMD5	EXOSC5	KCNK13	HAGHL	IL11	HARBI1
GADD45B	ZSCAN12	ADGRE1	EPDR1	FMOD	TOMM40	PHKG1	SSX2IP
PLAUR	ZFP41	PIEZO2	SMAD6	B3GNT5	NOL7	TRIM54	SYDE1
LRFN2	ZBTB3	BTLA	COPRS	CEP126	SSU72	NECAB2	DESI2
NPPB	SEMA6C	OSCAR	CAST	NPTXR	ABLIM2	FAM71F1	IFT52
OPRL1	CCM2L	TRIM59	C18H18orf25	TRPC6	EFNA5	ASB15	C1H1orf112
RGS16	ZNF691	P4HA3	LIN52	CCDC171	DECR2	LDHD	RPAP3
IL1R2	METTL7A	CEP126	PCGF1	AKAP5	GALC	CDH22	ZNF2
TNFSF9	VASH1	ARRDC5	CCSER2	P4HA3	B3GNTL1	IGSF1	CAPZA1
LAMC2	PPWD1	UHRF1	BPNT1	COL3A1	ADAM15	PRODH	NRP1
FST	PRIMPOL	PRR11	CBY1	CLEC6A	YWHAE	MYL3	IFT140
IL18R1	ZNF174	SYCP2	RMDN1	SFRP4	MAP7D1	SHISA6	ZNF704
GPR65	VMAC	NEK5	BAD	ICOS	DCAF8	ASB14	ZNF862
MAFF	CAMKK1	SERPINB10	DAB2IP	DKK2	ACOX2	OSBP2	ABHD14B
KIF18A	PXYLP1	PIMREG	MRPS30	ARRDC5	RPS6KA2	PGAM2	TNFSF10
GADD45G	USP40	CHGA	CAB39L	MCHR1	LYSMD1	CPNE6	LILRB3
SLC27A2	ZBTB45	PIWIL1	TFEB	SERPINE1	PFKP	ANK1	PRRG4
ADAM8	GRAP	DHFR	LAMA5	HAPLN1	THEM4	COQ10A	DICER1
ALOX5AP	TBX2	FHAD1	ME2	NDST3	F11R	MYOM2	RSRC1
SEMA7A	RETREG3	PTGER1	PLPP3	CH25H	FABP5	NMRK2	ARHGAP25
ADGRE1	EHMT2	CKAP2	MLX	RASSF6	EZR	BCAS1	ARHGAP24
MT1X	THAP3	MELK	GPCPD1	ACOD1	EMC4	LDB3	ARMC1
C4H6orf141	LMBR1L	CD300A	LMAN2L	NRG1	TMEM219	PPP1R1C	ZNF425
JUNB	SUFU	COL11A1	DNAJC30	SULF1	TSR3	SLC2A4	LMBR1L
CCN1	TSPAN15	NAIP	MTX2	COL21A1	NOSTRIN	CPT1B	REST
ODF3B	GCNT2	MMP1	MRPL44	SFRP2	LARGE1	CHRNA1	USP33
ERRFI1	EXD2	EVI2A	GAS8	OSM	TBC1D31	S100A9	LAMA3
GALNT3	TK2	SLC38A6	PRKRA	ANLN	PELI3	HEATR4	ADAMTSL3
RNF223	ZNF627	FOSL1	GATA2	SIAH3	SDHAF2	CXCL8	WDR6
COL8A2	ZNF135	RAD51AP1	SIK3	ITGA11	GPX4	FOS	STK38
EGR1	CHST14	SCIN	C1H1orf50	TNC	PLCD3	LRRC26	UHRF1BP1L
TAF4B	ETV1	TNFSF15	MFF	ASPM	RPL12	CLEC4E	SPIN1
NABP1	MAVS	DHRS2	PODXL	RUFY4	SETD6	MAL2	NAV1
CD300A	PYGO2	IGF2BP3	MYCN	CDH1	COA6	RORC	MARCHF8
GPR84	CACNB3	TREM1	HRAS	POLQ	CARD10	EEF1A2	INPP5F
TTK	DACT3	CDCA3	TSPYL1	NUGGC	KREMEN1	FLNC	PNPLA6
TMEM156	SLC16A5	APOBEC3B	TRPM4	BGN	SARS2	CCL7	ZMYM2
KLHL40	LRRC61	SHCBP1	SCMH1	DIAPH3	MIPEP	PAX8	SLC15A4
SLC6A17	SIRT4	GEN1	MAPKAPK3	BEND6	MRPS17	DGAT2	SIPA1L1
TRIB3	RCAN3	SYT10	GPR137	CEP55	STAU2	CPAMD8	SIX2
EDN1	EFS	RRM2	LNX1	PCSK9	STARD7	DOK7	PRMT3
UBASH3B	FAM50B	DPEP1	ZC3HC1	APOC4	SYNJ2BP	ARHGAP40	PSAP
CYTIP	SLC35B4	TMSB15A	PPP2R2D	GZMK	PFDN1	GJA3	TXNDC5
STEAP1	LRFN3	CCNE2	PEX7	CCDC3	ESD	SGPP2	HMCN1
SGMS2	TTC5	IL21R	CDC42EP4	NALCN	MYORG	EGR1	LTBP2
KCNK13	MED18	CCNYL3	TUSC2	MAP3K7CL	COL9A1	PTGDS	ZC3HAV1
C1H1orf162	MVB12B	CCR1	UBXN6	ADAM28	VIPR2	DUSP2	TNPO1
SLC46A2	NOTCH3	MYBL2	SIVA1	DOK6	TMEM186	CAMK2B	WDR35
RASD1	KCNQ4	NRK	MUL1	LGI2	TMEM203	PAQR9	VDR
AVPR1A	ECHDC3	IL1RL1	DUSP22	CRABP2	PCBP2	PATJ	ZNF84
FAM83G	MGLL	NEIL3	ADAL	ID4	LMTK2	HSPB3	MVB12B
KYNU	TBX20	CSTA	NHSL1	CCN2	ERI3	TUBA8	ST3GAL2
THBS1	ZNF213	CCR4	JTB	SIDT1	GFPT2	FN3K	TP53
ELL2	PPARGC1B	IGSF6	FBXO31	C17H13orf46	RCCD1	SPOCK3	SYK
BICDL1	CABLES1	PCSK9	RNF167	KIF11	AMZ2	C19H19orf81	PXYLP1
FPR1	FBXL8	FAP	CDKN2AIPNL	ADAMTS2	AIP	TLCD1	ATG12
GPRC5A	KRBA1	KNL1	ZNF875	GPR68	PSMC5	CRB1	RABIF
ITGA2	MARVELD1	C1H1orf162	OSBPL1A	KIF20B	SLC19A2	CLCN1	ZNF230
CDCA2	NSL1	SFRP2	RHOT1	DHFR	CPEB3	COX7A1	VPS50
PLAC8	FAM124A	CENPI	PDLIM1	FCRL5	MARCHF3	RAB33A	CAPN7
PTGS2	ESPL1	ARHGAP11A	C10H20orf194	TRIM59	OAZ2	MAPK4	ALG1
CSF1	DNAL4	TRIM36	PARVB	STAB2	FAM210A	TRH	PPP4R3B
NAIP	USP21	DLEU7	DAG1	PTGFR	FLAD1	MYADML2	LRFN3
VCAN	OAS2	CREG2	PITRM1	EDIL3	TXNL4A	SLC27A6	WAS
BDKRB2	ZNF425	E2F7	NCDN	KCNA3	FDX1	FGF12	ATXN1
GLT1D1	C20H16orf70	BUB1B	FKRP	PCLAF	AURKAIP1	F3	POGLUT1
PHLDA1	CBX8	TICRR	DAP3	COL1A2	TOM1L2	HMX3	MTCL1
CGAS	ZNF546	JCHAIN	AGBL5	SUSD5	ZNF747	PLXNB3	ABHD13
GPR4	PIR	SIRPB2	DAXX	GLIS1	USP54	MB	PRKCB
ANGPTL4	MAPK12	SGO1	PPP1R26	PLXDC2	CASP6	DNAJA4	SNX27
LILRA5	ARMC7	KIF23	HIKESHI	IL21R	PPIH	LSMEM2	NFXL1
XIRP2	TMEM246	POU2F2	CPTP	CCNE2	MIB2	SLC25A4	GNAI3
HCK	AIF1L	BASP1	PHKG2	FN1	ANK3	SLC5A7	KCNQ4
TNFAIP6	SYDE1	ATAD5	OXLD1	MXRA5	ITGA7	LVRN	WASF2
PHLDA2	SLC25A42	NPL	ADGRG1	PROC	FBRSL1	KCNN2	LOXL2
CCR1	UBA7	CKAP2L	SLC45A1	TLR7	ZADH2	SLAMF1	EVA1B
BATF3	ENOX1	KERA	ZNF346	VASH2	GCSH	LRRC2	GRB2
SFN	INCENP	GPR65	TOMM22	HTR2B	CLN3	RRAD	CMTM7
MAB21L3	PEX12	BCL2L14	TRMT2B	CLEC5A	SCAND1	LMOD2	HSPG2
SHISA2	PLXND1	ZWINT	PYURF	FSIP2	GAS8	SELE	PLOD2
TNFAIP3	FAM168A	RARRES1	FAXDC2	IL1RL1	PPP1R13B	CDNF	PDXK
EGR2	PER3	CCDC168	ERBB2	IRF4	CCNB1IP1	FER1L6	EXPH5
SLA	APBA1	NTS	IGSF8	VGLL3	AIG1	ANKRD2	NEDD1
ITGB3	SLC35F1	ADAMTS18	EIF4A2	KIAA1549L	MAP4K2	ART3	ZNF148
LYPD3	CNPY4	VCAN	ZFP28	KRT7	ZNF511	SRD5A2	PWWP2A
NCOA7	FABP5	TREM2	LSR	HGF	CARS1	FBXL16	TTC14
IER3	ING4	ADAP2	MRPS12	GPR18	FECH	CACNA1G	VCPIP1
PARD6A	PDP2	RAD54L	EEPD1	RBFOX3	USF2	SEMA3E	SCRN3
TLR2	SLC2A12	OLFM4	ZNHIT1	AOC2	VAMP2	MPC1	ANP32E
PLSCR1	RHOBTB2	TRPM2	POLRMT	ATAD5	NR3C2	ADCY8	ZNF713
CSRNP1	NOS1AP	CD68	PARK7	FOXP2	NFIL3	DUSP5	SNX30
CCL3	PEX11B	TFEC	ATP6V1E1	LTBP2	GBA2	PCLO	KRT80
TNF	ZNF618	RBM47	COA6	ODF3L2	TEK	RYR2	ACTG2
F2RL3	ZNF792	PLA2G7	NOP16	ZNF215	FAM131A	ADH1A	RCN2
C14H11orf96	SLC45A1	MMP9	MRFAP1L1	TOP2A	PEX11A	NT5C1A	SUMF1
CSF2RB	ZSCAN20	CLEC4D	GSR	BICDL1	GNPAT	PERM1	GPATCH11
CXCR2	TBX3	MCM10	ZNRF3	AEBP1	BPNT1	VWC2	RNPEP
GPR3	POGLUT2	SHTN1	ACADL	DKK1	TMEM256	SBK1	SDCCAG8
HES2	S100PBP	TLR2	NOS3	HOXD9	GDPGP1	SNTA1	TMEM168
BIRC3	EPHA4	WNK3	EGFL7	EAF2	PSTPIP2	ADSS1	TAOK3
SERPINA1	LIN52	TTF2	SDHAF1	SHOX2	MRPL51	RNF208	FHL5
MIDN	PLSCR4	FYB1	MRPS11	PCDH15	ALAD	MYOC	TMEM30A
CHAC1	OLFML2A	CLEC5A	PRMT7	WASF1	PTPRM	RAB26	NUDT12
UPP1	TTC30A	COMP	CCDC115	FRMPD3	GATM	KIRREL2	PTPN4
EPOP	ZNF70	HAVCR2	HDHD2	SATB2	JMJD6	MRAP	TBC1D14
FUT7	ALS2CL	MTBP	ZNF672	COL16A1	COQ4	IRX4	EDEM1
TGFB2	HMCN1	CKS2	MED29	CP	BCL7B	ST6GALNAC5	GOLGB1
FGR	CBFA2T2	BEND6	CXXC5	MARCO	SNRPC	GPT2	ZNF432
STK17A	ZNF862	SIGLEC5	WTIP	CD300LF	TXNIP	AK1	XRN1
ABHD5	MARCHF8	CCL15	RBBP7	SLCO4C1	AK4	METTL11B	SEL1L
SLC16A3	SYT7	ODF3B	MED27	NPPB	H2AFJ	SH3GL2	CD47
UGDH	CARD10	CCDC18	MSI2	PAPPA	NAA10	PPARGC1A	PIGN
CCL22	RNASEL	HASPIN	PCBP4	TNFRSF8	MRPS27	BAG3	STARD9
TLR4	RECQL5	BCL2A1	RNF115	OGN	LSM7	DLK1	CHD3
UGCG	CNGB1	PDE6H	YBX1	GGN	WDTC1	CIB2	TTC9C
TNFRSF10B	LIPA	DKK1	GAS6	CA6	C1H1orf122	DUSP27	LNX2
PLAT	LAMA3	BIRC5	ZNF76	ACTG2	H2AFY2	USP2	PIGC
CYP27B1	MTMR4	CTLA4	PSMB6	C1QTNF6	COX7A2L	CYP1A1	PRKD3
ANKRD2	PGBD1	ZGRF1	PAM	SDC1	SGTA	KLHL41	AP3M1
NOD2	IFT172	FSD1	ANKMY2	OIP5	D2HGDH	RND1	UNC119B
LILRB1	LNP1	LOX	APOOL	TMEM30B	DNAJC11	LAMC2	DCBLD2
PTGER2	BAHCC1	DDIAS	ZNF174	MYH10	NEBL	FRMPD1	GTF2A1
MFSD2A	FAM13C	TLR4	TUT1	SKA1	TMEM199	COL28A1	MFSD1
SERTAD1	CIITA	RASSF6	ACAD11	IL1RL2	KIAA0319L	PFKM	ARRB1
SYTL3	SEPTIN4	APOC1	FLT1	KNTC1	RCL1	DNAH17	CACNA1F
EPHA2	KCNJ12	LPXN	SELENOO	ACE2	PRMT1	HAND1	SEMA6A
DEPP1	MALL	CXHXorf21	ENPP5	COL8A1	S1PR1	ADAMTS4	HEATR5A
FAM110C	GAB1	ADA2	UBE2O	JHY	NIT2	FAM160A1	ANTXR1
CGA	RHOBTB1	CD180	C19H19orf12	EDN1	FAM216A	HAL	C2H3orf14
NRCAM	CMPK2	ACPP	MSRB3	POU2F2	MFF	CRHR2	CRLF3
IL1R1	DAPK2	LRRC25	FKBP4	COL5A2	COMMD7	FGF5	ING2
TNFSF14	FAM234B	DNASE2	CABLES2	FOSL1	GTF3C5	S100A8	CCDC88B
GADD45A	SLC29A3	FCGR3	PSMC5	VSIG1	NUDT6	HCN2	STS
LDLR	TNFRSF19	CEACAM1	SCOC	ARPP21	SMIM29	MYOZ2	PDGFC
SNAI1	THSD1	IFI30	GPI	TRIM36	ABHD18	HBEGF	DPYD
XIRP1	STRADA	SASS6	TATDN3	RUNX1	GFM2	FAM189A2	C20H16orf70
FCRLA	KIAA1671	SLC37A2	ULK1	LPAR2	PIM3	IL1RL1	VPS41
CD44	C19H19orf54	CCDC88A	TBC1D17	EPHB3	SPATA20	C7H14orf180	DIAPH2
NAT16	IRS1	NLRC4	CIPC	NEIL3	MFSD3	TCTEX1D1	MCM7
C2CD4B	MEIS1	IL2RA	UBC	PTPRN	RPL37A	CHCHD10	TNKS2
HBEGF	ZNF554	FLVCR2	GYG1	UGGT2	SLC37A4	TRIM55	PDP2
RRP12	UBE2T	IL12RB1	RAPGEF3	DPPA2	STX8	LRRC7	MAMU-DRA
MTHFD2	ARHGEF17	LILRB1	ROR1	TNFSF9	HDDC2	CST2	TMEM138
EAF2	DCLRE1A	CACNB4	PKM	ADAMTS18	PLBD1	MYH7B	RPE
CCN2	ZNF827	MAB21L3	SOX9	MDFI	NSMCE1	IRS2	IGFLR1
SLC39A8	FGD5	CENPW	MAOB	CD79A	PRPF40B	XKR4	CREBL2
SBNO2	PLEKHA7	EVI2B	STXBP1	RSPO3	HRAS	MLF1	QSER1
RGS1	GPR153	MDFI	PLEC	OLFML2B	PHKG2	JPH1	MYO1B
P2RY13	LYSMD4	TRPC6	SLC37A4	MTBP	HINT1	EGR3	CLIP2
UCK2	NUP43	ACAN	UBL7	TMSB15A	GRIP2	GCK	IFT81
FNIP2	PRRT1	SMPDL3A	TLR9	COL5A1	ZNF774	FAM107A	FIG4
ISG20	SMUG1	EAF2	MITF	RAD51AP1	NHLRC1	DDO	BBS2
SOCS1	VSIG4	SLCO4C1	ZBTB42	GRM4	RABL3	TMEM182	VAT1
POU2F2	FAM53B	GPR84	KBTBD4	SUSD3	FAM50B	HPN	MMP15
IL18	SMAD6	LILRAB	PNPLA4	ODF3B	SPCS1	SERPINB2	ZNF615
MEDAG	TMEM106A	RASAL1	TXNL4A	HSPA4L	ENPP5	HJV	SPATA7
AIM2	CC2D2A	TNIP3	CTNNA1	INHBA	CASZ1	RNASE10	PDE1B
PIBF1	ACOT11	POU1F1	NOP9	BRCA2	MRPL43	AREG	SLC9A7
CD300LF	PDE7B	CLSPN	LARP4B	MAGEL2	WDR45	CNTFR	KIAA0930
C5AR1	TMEM150C	C17H13orf46	RASGEF1C	ADAMTS12	TMEM205	HIF3A	NINJ2
SLC20A1	IMP3	AKAP5	MRPL36	CFAP206	ZNF629	MGAT4C	TTC31
ANGPT2	SENP8	VMO1	ZBTB43	XIRP2	ISYNA1	MAFF	GABPA
ERO1A	PROB1	ACRBP	THEM4	TGFB2	PDCD2L	LTB4R	STX6
DIPK1A	PNMA8A	RGS18	OXNAD1	SLAMF6	NT5C	AQP7	CAND1
SCIMP	EID2B	CD1B	TMED4	SPARC	COPS5	ACTN2	ELMO1
GPR35	RNF168	CD28	TRIP10	SYT8	WASHC3	TMEM38A	C1QTNF5
HSPA4L	LHX6	COL1A1	OAZ2	ATP8B4	PDSS2	RIMKLA	KSR1
SLC16A10	TMEM177	GRM2	IMP4	HDC	QPRT	GAL3ST3	TMEM63A
KLHDC8A	CBR4	PARPBP	TMEM54	IL6	DHRS7	UTS2R	ZNF821
C19H19orf38	WSCD1	PRDM6	GUCD1	TLR2	UBL7	GADD45A	ASCC3
GPR183	RNASE1	VGF	TCIM	CDH20	ATP23	TNFRSF6B	GTPBP10
KCNJ14	PLA2G5	OLR1	JAM2	FHAD1	IL11RA	RIPK4	MTERF1
RUBCNL	KIF4A	LILRA5	PET100	CYP27B1	MRPL39	SIK1	ZNF423
CYP1A1	AASDH	ADAMTS16	PABPC4	FNDC1	PRMT7	SCD	XPOT
MTHFD1L	ZFP64	CTHRC1	DIP2C	SCUBE3	EDNRB	LIPE	FER
ZNF267	C20H16orf71	LYZ	KPTN	ACTA2	ANXA11	GPD1L	ARFGEF1
IL7R	NRARP	TNFSF13B	TTC7B	SLAMF7	UBXN11	SERPINA3	TMEM187
RAPGEF4	ATP1B2	SLAMF8	TMTC1	WFDC1	CWC15	NKX3-1	MAPK12
SLC7A1	EYA1	TRIM67	OSCP1	MAP2	CLEC1A	STRIP2	BTBD3
CHIC2	NR1D2	BATF	DECR2	GPR63	TRAPPC5	S100B	GNS
UHRF1	SPON2	SKA3	STYXL1	FCRLA	HYKK	ESR2	AMPD3
BCL3	NEURL1B	C1QTNF6	ARIH2	CCDC18	CHMP7	ADHFE1	MESD
CHD1	KLHL25	SPC25	DLC1	DPYSL3	PTS	C1H1orf53	AP3S1
BEST1	RERGL	HELLS	PRMT1	KCNMB1	BCAM	CERS4	ARHGEF40
SERPINB8	PIK3IP1	S100A8	EPM2A	ANTXR1	CROT	FHL2	NFASC
CTSL	SIGLEC1	THBS2	USF2	HPGD	PLA2G5	SERPINA5	AKT3
DOT1L	CACNA2D2	CDCA5	SPARCL1	LAX1	MRPS11	ABHD5	GIN1
RIPOR2	FOXS1	PBK	RMND5B	MGP	ANKRD23	LRRN4CL	KIAA1522
BAZ1A	ZBED3	CCNA2	TAPBPL	TRPS1	TMEM222	SLC2A1	SIPA1
KCNA3	RARB	CPVL	CCDC136	BLK	SLC2A4RG	YBX2	ZNF526
TRPM6	ZNF521	FCGR1A	KCNH6	ADAM33	PCYT2	C14H11orf96	B3GALNT1
WASF1	ZBED8	CD84	ARHGEF26	NCAPG	SORBS1	TNNC1	ZNF236
NRIP1	NR2F2	FMN1	DDX1	TRAIP	RASGRP2	SLC30A3	UTP14C
RBM47	CBX2	TUBA1A	C11H12orf57	SRPX2	DAP3	SMPX	AHR
ATF3	PLA2G2D	INAVA	CTSF	ITGA2	NUP37	FYB2	PAQR4
PLEK	INKA1	TLR7	HMBS	RGS1	MOAP1	GRIN2A	HERC4
ITGA5	PAQR7	PTGER2	TP73	GRAMD1C	TARS2	DNAJB5	SYT11
HAS2	USHBP1	SLC46A2	PCMT1	STEAP2	CHCHD1	KY	MOB1A
NCF2	APLNR	CYBB	CNBP	LIF	TMEM80	FAM229B	SS18L1
ZSWIM4	CCDC121	LCN2	SDHAF3	PARD6A	PITPNM1	TRIM7	TARBP1
HIVEP3	BCL11A	LY96	ECH1	PAWR	TM7SF2	TMOD1	CTDSP2
LCP1	GPR1	SLC44A5	ICAM5	NPAS4	SHISA7	ACTC1	USP48
MDFI	TIGD6	RNASE3	COMTD1	CCR5	PIN4	PHACTR3	HMGN1
NCF1	EXOC3L2	IQGAP3	GPS1	IL12RB1	ZNF32	KCNT1	AFAP1
FBP1	MAGEF1	WASF1	ZNF286A	ITIH3	NIF3L1	CPLX1	SEPTIN4
LILRA2	TMEM79	FAM111B	ZNF274	C1H1orf162	ABCF3	GSTM3	TIRAP
RGS18	CPEB3	TLR1	VMAC	BAIAP2L1	TRUB2	ART1	NFIB
MAP2K3	DPF3	KYNU	EMC4	CPXM2	FOXO4	NDRG4	PIK3C2B
TNFRSF8	PIK3C2B	HSPA6	C20H16orf86	SYTL2	PPP1R3B	MYOM3	CD36
CD300LD	CARMIL1	MAG	PCMTD2	CKAP2L	FASTK	SGCA	TIMP2
LONRF3	ZNF436	RUNX1	TNIK	PIM2	ZNHIT1	EPHA2	PPP1R16B
BHLHE41	TRIM65	SCIMP	TNFRSF19	PIANP	CCDC181	ADRA1B	LLGL1
RHEX	WRAP73	HAS1	FBXO27	TMEM45A	C2H3orf62	LDLR	FAM8A1
MXD1	ZNF594	HK3	KIF21A	SASS6	DHPS	KLF15	HMMR
DNAJB1	GDPGP1	FATE1	MAP3K5	CTHRC1	CRIP2	MIDN	SLC31A1
ADM	NIPSNAP1	PLAC8	TMX2	CD300LD	TIMM21	MSI1	YIPF5
ARAP2	FZD2	TNFSF9	ARAF	CXCR3	GPI	CSRNP1	C11H12orf4
TUBA1A	TCF21	PTPRC	MRPS31	IGF1	MSRB1	INPP5J	DSEL
MAL2	GOLPH3L	ELFN2	AMZ2	ZNF91	SUPV3L1	ACSL6	SOGA1
MPZL3	MYORG	PLK4	NDUFAF2	ZC3H12D	STUB1	CSRP3	INTS8
LCP2	MMP11	SDC1	DNPEP	MKI67	NKPD1	KCNH2	TTC30A
RAB44	LPAR5	OGN	PCDH7	TSPAN2	MTCH2	SDC4	POLD3
OLFM2	SLC46A1	COL3A1	TMEM237	ERCC6L	RRAGB	SLCO5A1	STAM2
PXDC1	OSBPL7	BRIP1	UBXN1	MFAP2	MGLL	ZFP36	RAB8B
SEMA4A	VSIG10	FOXM1	MIPEP	BCAT1	ATP5F1E	PNMT	UBN2
PPRC1	MOXD1	SRPX2	FAM149A	ADAMTS6	EPAS1	SERPINE1	CPOX
SRPK2	RUNDC3B	DSCC1	IFIT3	TENT5C	GYS1	ATP5MC1	PCDHA5
SIRPB2	RAB42	NEK2	TRUB2	IL1R1	ZSCAN5A	STARD10	FAM171A2
MID1IP1	SRGAP3	LAT2	GIPC1	JAKMIP1	ABTB2	CBARP	CLN5
YOD1	SLC6A1	MZB1	SERINC2	PRSS23	TMEM161A	IL18RAP	TBC1D12
F3	PPP1R16B	GPR141	PROSER2	ROR2	UBE2D1	NUP62CL	ATXN3
SH2B2	DAB1	CASP5	GFRA1	CENPI	RAD23A	RAB17	CD93
CD163	CACNB2	LCP1	SPDEF	SERPINB2	JPH2	ECHDC2	AIDA
OTUD1	H2AFY2	ARL4C	SARS2	CRLF1	MKNK2	MYOZ1	LAYN
NRG1	COL11A2	RAB39A	TSR2	PRR7	GPCPD1	MDH2	TXNDC9
LMCD1	ZNF132	CENPM	ATP23	GPR65	SH3KBP1	FAM83G	OBI1
IFRD1	KLHL11	CCDC15	SNF8	ZGRF1	PDSS1	VTN	KRBA1
SNX20	NDNF	CCL2	PSMC3	SH2D4A	QRSL1	CHGB	UFL1
ABL2	MMACHC	NOX4	MAP7D1	ALDH1L2	RAVER2	GOT1	MFAP3
ZC3H12A	GAL3ST3	TNC	NFYC	CFH	YAE1	MYPN	EPS15
CHRNE	BLNK	DMXL2	FASTKD5	TAGLN	NDUFA5	SLC38A3	TASOR
TSC22D2	MAMU-DOA	MTFR2	ZNF594	ANGPTL1	PABPC4	SBK3	SIRT7
ATP13A3	COL3A1	ADAMTS14	MED31	CBARP	ENDOG	TDRD1	RASSF2
SPATA2L	VANGL1	NUSAP1	BEX3	GZMA	TMLHE	FST	NR2C2
NUAK2	FRMD5	HTR1B	KNSTRN	MLLT11	KIF1C	APOLD1	ZBTB24
CEBPD	ZMYM3	GPRIN3	FIS1	SLC44A5	ZNF274	TESC	ARL6IP1
LMNB1	ARHGEF39	CYTIP	PMPCB	PLOD2	DCAF11	PTH2	PREX2
RAB7B	BBS10	COTL1	WASHC3	CHIT1	OGFOD2	LRRC39	ARNT
SPHK1	CEP162	KIF2C	NOSTRIN	PTPN22	PIN1	OSM	LYSMD2
MARCHF1	OTOF	KCNA3	WFIKKN1	CDH17	SNF8	PPP2R3B	NFATC3
E2F8	ZBTB12	AREG	P4HTM	MARCHF1	TLN2	BDNF	SLC23A2
SRGAP1	TRIM6	GLIPR1L2	MRPL22	ELFN2	IVNS1ABP	RAB3D	KCNMB1
SIGLEC5	IRX5	TPBGL	COPS5	NFE2L3	MIGA2	TNNT2	LMAN1
MAP3K8	ABCB9	P2RY13	TXNIP	PRRX1	HMCES	ICAM4	PPP2R5E
FJX1	IRAK1BP1	CD163	SLC27A1	TREML2	POLR2F	MYL7	EEA1
ZNF81	P2RY12	LIPA	PRDM11	NUF2	COQ2	SYT13	ZNF213
GPR141	MBLAC2	ZNF215	ZNF211	RGS4	HEY1	STC1	SMIM14
HMGA1	PRR12	PLXNC1	LAMTOR1	KCNE4	KLHDC3	SBK2	STXBP2
RELL1	MEOX2	GGN	ELMOD3	RUNX2	ACAD9	FNDC5	ACTL6A
BACH1	ARHGEF37	CSF3R	AMN1	MFAP4	LRRC47	TRHDE	C2H3orf70
NOCT	DISP1	UBE2C	PPFIBP1	BNIP5	PLAAT3	CDK18	EDEM3
CORO1A	ZSCAN30	ZNF365	STAU2	PLEK2	USP28	C5H4orf19	MCUB
PANX1	SLC45A3	CD300LD	DNAJB2	TMEM119	UBE3B	GADD45B	KIF2A
VMO1	MMP15	RAB7B	GTF3C5	ARNTL2	ZBTB42	MYO18B	ZNF343
TRIB1	MCM3	MS4A4A	SGTA	KCNQ5	WBP2	UNC45B	NAA16
ICAM1	TNFAIP8L1	CDK1	ATP7B	OSCAR	MRPS21	LMO1	CADPS2
LAT2	TRIM7	HSD17B14	AKTIP	RAB23	PPARA	GOT2	NCK1
CFP	TNFSF10	CCL3	DELE1	MTHFD1L	RRAD	HSPB8	RELCH
RELT	CD38	RECQL4	MREG	WWC1	SLC20A2	GPR37	TGFBI
IL4R	LRRC17	TREML2	PPP3CC	GXYLT2	UXT	GRIK3	LAMP1
HK3	KCNA5	STAC3	PTPA	RARRES1	ETFRF1	RILP	ADGRE2
THBD	TCF19	TNFAIP8L3	SAT2	SLIT3	RASIP1	VILL	ZNF462
AGO2	NRIP2	TACR2	ARHGEF15	PTPRR	MTO1	PCP4L1	PLA2G15
ARNTL	SSUH2	P2RX1	B3GNTL1	P2RY10	APOOL	ASB16	GTF3C3
TDG	LRRN1	C5AR1	POLG2	SLC17A9	TUT1	GREB1	CREB1
SESN2	ABO	IPMK	MKNK2	PTPRT	LONP1	NRTN	ARHGAP22
ELL	CHRM2	PALM3	NBEA	APOBEC3B	SPG7	KALRN	TNRC18
C3AR1	TEDC2	AIM2	MED24	HAS1	TMEM147	ROGDI	SLC35A5
SRXN1	ACP5	C1H1orf127	MAF1	FYB1	NETO2	PLEKHB1	AKAP11
RGS4	FAM78A	CFAP206	CWC15	BTBD11	EXOSC5	SLC29A2	ZMYM4
DNAH17	RTN4R	TPX2	RNASE1	IL7R	PET100	ESRRG	BDP1
RHOH	ZNF541	MPEG1	SMIM11A	CDH6	MCAT	APOBEC2	KLHL6
CNN1	LIPT2	DOCK2	FBXW5	MCTP2	MPST	LYNX1	SNX2
RELB	FGF16	PLXDC2	TMEM186	CYTIP	SMS	ST8SIA5	GLB1L
TM4SF1	HTR5A	CLEC7A	C14H11orf49	ANO3	PSEN2	CA2	VANGL2
PLEKHG1	PRRG3	SERPINE1	TMEM147	KIF23	PRDX6	HBA	MAZ
DENND2C	FOXD3	STEAP2	RNF180	TRIM67	PPP2R3A	PPP1R14C	TCTN1
AEN	ID1	BCAT1	FIZ1	SAMD9	C3H7orf50	ACACB	AKIP1
MMP19	SBK1	ANKLE1	NSDHL	GPR183	SOD1	PIP5K1B	MCM6
BMPR1B	PRSS35	CTSL	PPP1R15A	ZBP1	AKR1B1	RXRG	CMTM3
LITAF	PCDH12	CTSB	SRF	PTPRC	SCLY	GUCY2C	KIAA0586
SLC2A1	CCL26	RGS2	AFDN	SKIL	ICAM2	DYNC1I1	TTC13
DGKD	NYNRIN	FCAR	PITPNM1	CCDC88A	ZCWPW1	LPL	CTPS2
VDR	TEF	ADAMTS6	CPT2	SESN3	IMP4	COBL	IQGAP1
RDH10	NTRK3	VDR	EPN1	GPR174	SEMA3G	PDLIM5	USP1
LPAR2	GVQW3	LCORL	PPIP5K1	ZNF831	ITGB1BP1	CSF1	ARPC5
SERPINB1	RCOR2	P2RY12	CALCOCO1	P2RY13	CADPS	ACADS	SAC3D1
TMEM184A	NMUR1	PTPRO	MRPL37	FAM111B	KCP	GNMT	ZMYM6
RPF2	TOR4A	CCL18	COPS6	GOLT1B	INKA2	CRYAB	IFT20
BCL6	KDM4D	LRRC15	PDE1A	INA	MAD2L1BP	HSPB7	MTMR2
ATP8B4	LRRC10	BLNK	CIART	RBM44	BSG	FAM167A	MAP3K2
FOSL2	SOX18	SFRP4	WDYHV1	CCDC15	MRPS28	HBA1	SOCS6
IRAK2	ATP7B	CCR5	DCTN6	SSC5D	FAM47E	STARD3	KIAA1755
PCSK1N	ARL16	NGEF	MAD2L1BP	CKAP2	ACSL1	CAND2	ALMS1
ANKRD12	TRIM68	CGAS	MAP3K6	FOXC2	COX19	COX5A	PLCB3
HBA	CBS	VGLL3	ZNF517	HSPA6	PSMC3	SHISA2	CXCR4
SASH3	PRRT2	TM4SF19	CEP63	SHTN1	CDH26	NFIL3	TPCN2
HCLS1	SERTAD4	NCF2	HARS2	CD72	ABHD11	ITGB1BP2	ZBTB6
FCGR2A	TPD52L1	PLOD2	USP4	FZD2	B3GNT8	MDH1	ZNF322
RAD51AP1	TNN	SMC4	TBX20	FBN1	KNSTRN	TMEM74B	CEP57
RORA	ASB13	KIF15	SUPV3L1	RORA	SRD5A3	GNG7	IREB2
PLOD2	HOXB6	WDFY4	ZNF599	CD96	SESN1	TNNI3K	SLC25A24
VAV1	HCN4	ANPEP	PDK1	AREG	RBKS	RNF43	CUL9
CEMIP2	NREP	DEPDC1B	NOL7	E2F7	NKIRAS1	ATP2A2	APOBEC3G
INSIG1	KCNMB3	CH25H	ZNF629	CD69	RNF10	SPTBN4	ZSCAN22
CEACAM3	PGBD4	MXD3	RAB20	CHST6	RNF5	SLC4A3	CLEC14A
SELPLG	KCNS3	PILRA	TSTD2	ABI3BP	LSM10	CAV3	CASP12
SPAG1	ZAP70	ITGA2	DCAF11	ADGRE1	TMEM69	NDUFB10	RETREG2
FLNC	RARG	DNASE2B	NAA80	GLIPR1L2	SOD2	SSPO	STXBP5
CRLF2	HAND2	NFE2L3	TMEM203	TMEM200C	MAPRE3	TRIM63	KIAA1549
ZBTB21	PLEKHG7	APOBEC3A	EXD3	UACA	TSPOAP1	F10	MFSD12
THAP2	FGFR2	RUNX2	IMPA2	ERICH2	WARS2	TENT5B	ZNF471
MPP3	FANCF	PTPRJ	UFSP2	TICRR	MLX	AKAP12	XKR8
ZNF469	CCL13	SLA	YAE1	CCDC80	GPRC5C	VIT	FNBP1
TRIM55	SLC25A34	ITGAM	ZNF205	RGS18	VEGFA	SLC2A3	DCP2
SLC43A3	TRIML2	RIMS3	FRAS1	DPY19L3	PMPCB	CSDC2	FSTL1
KLHL2	ANKRD35	PARVG	GNPAT	PANX1	TDRD12	CCN1	FXYD5
RAB27A	FGF13	GALNT3	SHB	RCN3	NOS3	MROH7	GPR176
TRPC6	TCF15	PKMYT1	LONP1	MTFR2	BAG3	OBSCN	RCN1
CEBPB	CABCOCO1	CCNB2	PFDN6	ARSJ	DYNLRB2	MLIP	LOXL3
PLPP5	FAM124B	NR2F1	PDE7A	ADAMTS17	HMGCL	GLB1L2	PTPN6
MYO1G	LRRC75A	PRKCB	KIF13A	OLR1	EGFL7	ACTA1	GNG11
SRFBP1	HSPA1L	MEFV	LCMT1	BIRC3	AFDN	TCEA3	FAM53B
ENAH	TMEM215	TNFRSF8	RERE	CXHXorf21	DES	BDH1	PON2
PRKCB	LRRN2	KMO	TEAD2	ROM1	PPFIA4	MYH14	ZNF782
EFHD2	ZNF607	SLC17A9	MARK1	VPS13A	STYXL1	HSD17B8	TBK1
FAM189A2	KCNJ1	GPR35	COX19	PAK3	NOP16	CPN2	GPR141
CHSY1	SLITRK4	RENBP	KCNQ1	NR2F1	UROS	RETREG1	MAMU-DMB
CD53	LRRC3B	BMF	EVA1C	IGF2BP3	MRPS35	DUSP1	LCA5
WDR43	DBF4B	AOAH	PFDN1	HPGDS	ZNF366	MYC	ZNF619
IL6R	KCNB1	CDCP1	STUB1	ZNF81	N6AMT1	PADI4	SYTL2
LRRC8C	CDCA8	IL33	PHF1	GPNMB	MRPL24	DEPP1	MED18
GNPNAT1	WNK4	SNX20	PIM3	RASSF2	KCNJ8	ALK	MBTPS2
BHLHE40	SLC26A9	LXN	CELSR1	TREM1	FLYWCH2	IDH2	EHBP1
STAT4	SLC7A9	TRPS1	CMSS1	MAG	KIAA1324L	SPATA24	EPCAM
EMP1	BCAS4	FAM124B	ELP1	SIRPB2	LACTB2	IL1B	GASK1B
IL4I1	SKIDA1	SLAMF6	POP5	SAMD11	DCXR	GPR3	NSD1
SPI1	PIPOX	SLAMF7	CAPRIN2	ACTN3	EPB41L5	PIFO	HMOX1
ADAMTS8	TMPRSS13	HSPA4L	NUBP1	UHRF1	CFL2	GAMT	CLMP
KRT18	LARGE2	KIR3DL12	CD99L2	FCHO1	DOK5	KIF1A	LSM11
CREB5	ZKSCAN7	PLCB2	TMEM204	ZNF470	IFIT3	ERBB4	S100A11
APOBR	FLRT3	FGR	BEND7	C11H12orf56	PPP5C	ACO2	SLC38A11
RNF138	CLDN10	IL6	ATP9A	FZD7	DAXX	EGLN3	CBX5
CEMIP	EFNA2	KRT7	WDR45	CLIP3	OPA3	RBFOX1	SLC38A10
ARHGAP9	MESP2	ADGRE2	TMEM69	CPT1C	IMP3	PHYH	TGFBR1
LPXN	CCDC89	MILR1	BRI3	GEN1	TMEM246	APOBEC3A	NECAP2
PAQR9	MAP2K6	HACD4	SELENBP1	RASSF9	PRKAG1	PNP	BRWD3
NFKBID	CRYBG2	SNX10	ERICH5	KCNK6	CDKN2D	TNFRSF10B	SPATS2
TMEM41B	GEMIN6	BORA	NQO1	GDF15	DCTN3	LRRC4	SACM1L
HBA1	HTR1D	HIST1H2BH	PER2	RAI14	NME1	EVA1C	ALDH3B1
SPSB1	TMEM26	CLEC12A	EMP2	SHC4	PITHD1	BMPR1B	RBBP9
CCDC71L	BMPER	SESN3	RGS11	TWF1	SLC16A1	FHOD3	CYB5D2
TNFRSF10A	SLC9A5	NEFM	NDUFAF4	GDF6	PSMB6	TTYH1	TMEM35B
BEND3	SPOCD1	CCL11	GPM6B	FKBP7	PSMG4	NDUFS7	ARSB
SLC2A6	PTPRO	CDC6	SYNJ2BP	CUX2	CIPC	ABRA	TUBA1A
ITPKC	UPK3A	PTAFR	POLR2F	ANKRD6	COA4	CX3CL1	ALG5
SPAG4	TULP2	PRAM1	MRPS21	EGR2	ITPRIP	WEE1	KRAS
PDPN	KIF15	SATB2	UBE2D1	PLD4	RAB42	FAM180B	MYO1D
RNF149	HOXD1	OLFM2	C1H1orf115	CDCA3	ZNF219	FBXO40	SMO
F2RL1	STK32B	CYP27B1	NEIL1	LEF1	CDK16	GPR150	ZNF510
NOP58	LRRC55	STXBP2	ZDHHC1	LIPG	PPARGC1B	NEURL3	FARP1
COTL1	ITLN1	TYMS	MRPL51	KIF26B	RILPL1	ERRFI1	TNRC6A
PDLIM4	C10H20orf204	VAV1	PSTK	IPMK	SPACA9	NSUN7	CD2AP
RUNX1	ZNF254	ACP5	TANC1	CLSPN	WSCD1	BAG1	C6H5orf51
CCNL1	HES5	GXYLT2	KIAA1191	CD2	GRAMD1B	MYF6	HAUS2
MYO1F	TRABD2A	CXCR4	AARS2	RAD54L	MTX2	NR1D1	RIF1
CYTH4	ABCA12	RUBCNL	SRD5A3	COL6A3	ABLIM1	CDKN1A	HSD17B6
IL2RA	ZNF14	IL1RN	MPI	MATN4	RAMP1	COQ9	CRTAP
PRAM1	B3GALT2	TLR6	DIRAS1	TNFAIP8L3	NENF	PTGS2	BLM
AHI1	NKG2D	PIK3AP1	PLEKHJ1	NAIP	TIMM50	RAPGEF4	SETBP1
SAMD9	FCER1A	CSF2RB	RNF5	TLL1	MRPL36	HBB	ITPR2
SYK	KCNJ16	ARHGAP30	TTYH2	CEP290	HSD17B10	TPM1	ADPGK
APOBEC3B	RD3L	DNAJC22	PDP1	EPHA3	MED9	HLF	LRRC58
CLEC4A		ZNF267	ATG9A	LUM	HSPBP1	GATD3A	MLH3
WNT9A		BIN2	PPP5C	CD19	NQO1	TAFA5	ZNF789
SLC35F2		ZNF91	FUS	DOCK10	TEAD2	ACOT13	ZNF792
DBF4		SYK	AAK1	DDR2	PEBP1	SCHIP1	RP2
IRF1		SAMSN1	SPRY2	SLC26A2	LARP4B	LRRTM3	STXBP3
TREML1		MLLT11	AS3MT	TLR4	UBXN6	GPR4	ZNF221
FYB1		NFAM1	WDR77	ARNTL	DHRS4L2	ACADVL	CCP110
TNIP2		SELPLG	NUDT6	C18H18orf54	HEXIM2	SERTAD1	GFRA3
GPR132		COL1A2	CRYL1	AIM2	GRHPR	RAMP1	PARP9
LRRC8B		CD53	CST3	TRAF3IP3	TOR4A	SOCS3	PDS5B
ADGRE2		LILRB4	ABCF3	SBSPON	COMTD1	KLHDC9	SNCAIP
MS4A4A		LCP2	ARMCX1	IL1B	IFRD2	GRIA3	MPZL1
LRRC25		TRPV4	SNX21	IGDCC4	CDKN2AIPNL	CYC1	PTPRS
TIMP1		HCK	MAIP1	ZNF571	UBE2M	ALPK2	RAB15
LILRAB		ITGA11	LCLAT1	DDIAS	YBX3	EXTL1	SLC26A11
NAV2		CDC20	CIAPIN1	RAB31	MPI	VWA7	ATXN7L1
IPMK		FFAR2	VWA8	MMP9	CPTP	THBS1	UBE2T
MCL1		LPAR2	MEF2D	LAMC3	CHPT1	SLCO4A1	HPS4
SLC25A25		FLRT2	OBSL1	EVI2B	MRPL53	VEGFA	SLC39A6
BCL10		PANX1	TSC22D3	PYCR1	TMED1	GRIP2	ZNF621
RASGRP4		ECT2	FASTK	IL33	GPC3	ECT2L	SLC43A1
B4GALT5		SMC6	NUBPL	HS3ST3A1	NMB	BMP7	LAT2
NPL		P2RX7	PDZD4	BICD1	NDOR1	PNCK	LCOR
PAG1		DBF4	DHRS3	IL18R1	PODXL	NT5M	GRIK5
GDNF		CD83	MRPS27	HELLS	LGR6	OGDHL	GIT2
SLC16A6		LHFPL2	PRRG3	LILRAB	STOML2	SRPK3	CLEC2B
FADS3		TNFSF8	MTO1	TCEAL5	TOMM22	TIMP3	VSIG10
ETS2		PTPN22	WDTC1	RRM2	WFS1	PPP1R13L	SPG11
PROCR		PPBP	NIBAN1	ADAMTS16	NMNAT2	HADH	CPLANE1
CXHXorf21		ICOS	PDSS2	S100A4	PFDN6	HDAC11	TMTC4
STXBP2		SERPINA1	ISYNA1	CIT	TRMU	SLC1A1	RFC3
DHX37		FPR3	WBP2	STAT4	HIBADH	FASN	GOLM1
EVA1C		RNASE6	MRPL40	KIF20A	CDKN3	NELL1	SLC44A1
SIGLEC11		IRF8	POMGNT1	CD80	RANGRF	SIAE	SLC35F6
HBB		TEC	SNAP47	ETAA1	UBXN1	DLG2	SLC6A9
SLC1A5		DIRAS2	IMP3	SLC38A6	MLST8	SPACA5	ANKRD49
PISD		SLC7A7	KANK2	CSTA	KLHL30	LDHB	LRRC40
PVRIG		MYO1F	KLHL7	BANK1	NPR1	FSIP1	TNFRSF25
ZDHHC9		CDC25C	MCF2L	PVRIG	ARHGEF15	NACAD	ANKRD50
KLF6		KCNJ15	MZT2B	ARHGAP11A	STRIP2	C10H22orf23	GIMAP7
IER5L		SMC2	AASS	SPSB1	SOX18	COX8A	IL16
PYGL		KIF18B	PTPRM	NHS	STXBP6	ABTB2	PTAFR
INHBA		ITGB2	HYAL1	CARMIL2	DMPK	SFN	FBXL8
PLAU		IL18R1	TPI1	RHOH	CMC1	SLC25A3	ACTA2
CXCR4		C18H18orf54	RCCD1	CDH11	CARS2	AHSP	TRMT1L
IDO1		PVRIG	CLPP	THBS3	TMC7	ACOT11	PSTPIP1
CFAP45		PF4V1	LRP3	LRRC17	STN1	DACT2	PCYOX1L
FERMT3		GPR183	GBA2	RASGRP1	FASTKD5	OXCT1	AGPS
FMNL1		SH3D21	LRRC3B	CHODL	IRX5	PNPLA2	CCDC88C
MCTP1		RAB8B	GFM1	DNAJC22	ISCA1	TNXB	ZNF608
RLF		KCNK6	MRPL23	TNFSF13B	SLC27A6	ECSIT	KIAA1671
NLRP3		CYP1B1	ZNF853	PEG3	ASB8	FXYD1	DNAJB14
GNA15		FN1	MCC	VMO1	MRPL40	FBP1	ARL10
CASP5		IRF5	PITPNM2	MYBL2	SLIRP	ATP5F1C	SHLD2
PTAFR		ROR2	SLC25A33	FZD8	EFCAB7	MYLK4	FCGRT
KDM6B		COL5A2	PRNP	HASPIN	DLD	OLFM4	TBX2
PAPPA		MBNL3	AQP3	CD5	ZNF772	KCNMB2	PRDX1
TAF1D		ADAMTS17	COA1	FSD1L	C1H1orf50	FAM81A	ZBED3
USP53		MCTP1	FECH	CCL2	C4H6orf136	CASQ2	C1S
FKBP14		CCNB1	RRAGD	SKAP1	MTUS1	CRYM	PDLIM2
BTG2		CA6	AK4	CYorf15A	FAM78A	CISH	FAM228B
SIK1		TK1	MRPL33	PAX5	PTGDS	RGS16	DGKH
NFIL3		GPR18	HMGCL	FCGR1A	UBL5	TACC2	SRGAP3
ANKRD1		LIF	MRPS26	RGS2	SYNGR2	NDUFA4	SLC6A6
SEC24A		MXRA5	HBA1	NANOS1	UROD	MAP2K3	KIF3B
STAC3		TACC3	TNN	OLFM2	CALCOCO2	YBX3	SMAD9
PILRA		TRIP13	RNLS	COL4A1	NUDT2	ECI1	DPP4
KIF20B		SIGLEC1	ZNF331	FAM110C	USP4	GAL3ST1	ABRAXAS1
LRRC4		GPR34	LRRC4	ITGA8	PRKACA	SYN2	BAMBI
DUSP27		IL10RA	LSM10	C1QTNF7	MRPL58	GMPR	ERCC4
PELI1		SLCO4A1	MRPL11	FAS	ECH1	SMYD1	ATR
PTPRC		BLK	RIBC1	SMCO3	TMEM159	KCNJ4	TMEM191C
TMEM140		SYT12	PPP1R7	GNB3	ST6GALNAC2	ADCYAP1R1	TIA1
LDHA		MMP19	PSMG4	SETBP1	NDUFAF3	PKP2	GMCL1
ACSL4		CIT	EIF2B3	MS4A2	ZNF358	RNF207	TBCCD1
RARA		MOSPD2	SCLY	STK17B	SH3BGR	FSTL4	ZNF10
ARID5B		NCKAP1L	DCTN3	CCDC102B	CIAPIN1	DDT	KMT5C
OSMR		SOAT2	COX20	TTC3	LYRM1	KHDC1	AP3B1
CHST11		ANGPT2	KAT7	CGAS	LRP4	PAK6	RGS18
GMIP		GOLT1B	MRPL58	MCTP1	SDHAF1	COQ8A	ZNF627
DOK3		SPI1	ENOX1	IQGAP3	FAM221A	FAM241B	PTPRCAP
REL		COL5A1	OSBPL10	ANKS1B	PLXDC1	PDK2	ZNF45
ST3GAL6		INA	SEC61A2	SPON1	HEBP2	CLEC4D	ZNF638
SHCBP1		CENPN	CDK2AP2	CDC6	PEX7	MEFV	CASP2
MTFR2		LIX1	EML2	SCG3	SH2D3C	MBD3	IRAK4
BAG3		LGMN	CBR3	TET1	EFNA1	MTUS2	ENC1
RAB8B		ADORA3	RGS12	FKBP14	LAPTM4B	MAPT	SLC16A5
MET		SLC39A8	MMAB	PCSK5	SMARCD3	SORBS1	MYORG
ZNF655		CD200R1	THRA	EVI2A	A4GALT	PTPN3	FGD6
EIF4A1		BGN	MPP6	ANGPT1	CD1D	LRRC49	ZBTB25
PLK3		SAMD9	DNAJC4	MED12L	MCCC1	ZBTB16	PAAF1
ARL5B		CAPG	UBE3B	ADAMTS14	FLII	CLSTN2	KDM4A
ACTG1		IQGAP2	ZHX2	PTPN7	PKM	CDH4	DDR2
NFKBIE		EOMES	ZER1	P2RX1	UBE3D	KLHL34	CASP3
NFKBIA		FERMT3	MYPOP	ZNF267	PHB2	ZSCAN4	ZKSCAN4
DUSP6		TRAIP	TMEM59L	DDAH1	DHRS3	NFE2	SMUG1
GTPBP4		WWC1	POLR3K	FKBP10	SPAAR	SCN5A	CYBRD1
HIVEP2		ABCA1	LRRC36	MRVI1	HP	IL31RA	L3MBTL3
ORAI2		FCRLA	PLBD1	CPNE5	TNFSF10	PDPN	PIK3CG
ACVR1B		DTL	MIGA2	SCIMP	TIMM17A	FCN3	MSL3
SRGN		NLRP1	NKD2	KCNJ14	TIMMDC1	EPB41L4B	ZNF595
PVR		DOCK10	YBEY	SPIN4	ACADSB	COX7B	GLA
HK2		DPY19L3	MYO18A	PRR11	INPP5A	G0S2	BBX
ZNF583		GALNT7	CD1D	SERTAD4	RFLNB	TMEM71	EXOC1
RNF19B		SLC29A3	FZD5	PI16	POP5	MCRIP2	PPP1R21
ZNF823		PLEK2	C1H1orf122	SLC9A7	WDYHV1	SDR39U1	MEF2C
FKBP5		PARD6A	ABCA2	ECM2	EIF2B3	ADAMTS9	TIGD2
PXN		GPR68	TARS2	BASP1	MYL6B	ADAMTSL5	DMTF1
RFX3		MS4A7	TIMM50	ABCC2	PALM	RBM24	SUSD1
TTC39B		MPO	FAM76A	SMC6	SDSL	TRIB1	FAM171A1
SERP1		RGS1	LYSMD1	LHFPL2	BABAM2	ZNF536	PDE8B
MYD88		TBXAS1	PMPCA	FCRL1	MRPL37	PTP4A3	CCDC191
JMJD1C		SLC26A2	STOML2	FAM184A	RMDN1	IGSF9B	ZNF25
RHOU		GALNT12	DNAJC11	ADAMTSL2	GYG1	BEX1	PIK3R2
C3H21orf91		LRRC17	DCAF8	SOCS3	LRRFIP2	DAND5	MICAL1
BATF		BEST1	MYL6B	SELPLG	DSG2	TSPOAP1	TMEM243
BTG1		KIF24	ITGB1BP1	GPC6	UBE2B	FHIT	GTF2E1
RIPK2		CYTH4	NKIRAS2	NPAS1	DCAF6	RGS6	HCN3
HIF1A		ELOVL4	ZSCAN12	SAMSN1	BEX4	ACSS1	EXOC5
GCH1		LGALS3	MRPS16	PGA4	ADCK5	THSD7B	CETN3
HOPX		FRMPD3	PPA2	ZNF354A	AK3	FPR2	ATF7IP
TRPM2		CTSS	FUNDC1	ARL4C	DYNLL2	SGCG	TSPAN4
CA2		ARG2	NUDT17	CYP1B1	SMDT1	ETFDH	PSIP1
WAS		FSD1L	HIBCH	BORA	LRRC4	CARNS1	CXCL16
SLC7A5		CPM	FAF1	LCORL	FOXRED1	DAPK2	MARCKSL1
NIFK		CD37	NARF	CHST2	ELOB	VGF	SFXN3
PTPN1		PLK1	PIN1	ZFHX4	SURF1	FADS3	STMN1
DUSP1		RGS4	TMEM80	BNC2	SNX22	KLHL38	ASB7
METRNL		SEMA4A	KLHL13	MMP16	FIS1	RBPMS2	ANKIB1
SDC4		SLC7A8	CDIPT	CPA4	PHKA2	NDRG2	LSP1
DAPP1		MMS22L	LYRM1	PYGO1	LIAS	LYRM9	FLT4
GPSM3		UGGT2	KLHDC3	SCUBE1	GK	GSTK1	CBS
ARRDC3		WAS	FOXRED1	MTMR11	FDFT1	NDUFS6	CCPG1
EVI2B		BAZ1A	GATM	DIRAS2	SHC2	CLIC5	TKT
GATAD2A		CHEK2	MT1X	SLIT2	GFM1	ESRRB	ASTE1
DENND4A		EPHB2	MRPL43	CARD11	EPN1	PLAT	C8H8orf37
PTPRJ		S100A2	CCDC58	NPAS3	FGF16	RBM20	C1GALT1C1
NUDCD1		ZNF571	MRPS28	GNA14	STK11	PXMP2	TMEM181
RMDN2		EFEMP1	PREP	TBC1D8B	DVL1	DTNA	CHST14
VMP1		TWF1	CSRP2	HES2	CADM4	RRP12	NRAS
PIK3AP1		ADAMTS2	TBC1D8	NUCB2	PRSS55	PDHA1	TREX1
MPHOSPH10		DOK6	RPS2	GAL3ST4	POLD2	DONSON	CORO2A
CHST2		RMDN2	HSD17B10	MEIS3	NUDT14	C19H19orf47	LRRK2
IL6ST		ARHGAP9	CHCHD6	RHBDL1	RCOR2	DGKB	CDC42BPA
ALCAM		EZH2	MARCHF9	FGL2	PDK3	NDUFA6	PTPN18
SLC38A2		MAFB	IPO13	BUB1B	CRADD	IFRD1	JRK
CDK17		CIP2A	HSP90AB1	TCEAL2	ROBO4	TNFAIP3	TOR4A
FAM83H		CEP162	ISCU	PMEPA1	MRPS18A	IER3	PTK2B
TLE3		IKBKE	ANKRD23	GNG12	MRPS12	ANKRD1	CSNK1G3
APOLD1		CXCL16	FANCL	RAC3	MZT2B	KDM6B	RGL1
CCDC86		PTGFR	ID1	GEM	ACAA1	DGKD	GNAL
SPRY4		KCNK5	FBXO3	DNAH9	DNPEP	MYOM1	CORO1B
THEMIS2		TRAF3IP3	TRIM45	STS	AMIGO1	SCNN1B	NRROS
CD55		APOE	MXI1	FRMD6	LAMTOR1	ADRB1	HK3
RRP15		GNA15	DDX24	SLC25A53	MAPKAPK2	CAMP	SPOPL
NEDD9		PTPN7	ABHD18	FAM171B	RBM20	C6H5orf47	GPR162
C5AR2		NCF1	SURF2	SYDE2	SLC27A1	CXCR2	FAM91A1
HSPH1		IKBIP	CCDC181	BBOF1	CNDP2	DSP	MBP
GFPT2		NRG1	DEXI	SHANK1	DTNBP1	GSN	FGD1
KCNE4		BDKRB2	RHBDD2	ELOVL4	USP13	COX17	ASPHD2
SLC38A6		RMI2	TMLHE	THEMIS	DMAC2L	YJEFN3	ADPRH
CRY1		SASH3	BSG	TBX1	TPI1	CHAC1	TYROBP
USP36		SIGLEC11	MRPL52	CPVL	RIBC1	CACNA2D3	FRYL
NR1D1		IKZF1	ATPAF2	ADARB1	DBP	EPHX2	MED23
TICAM1		PRR7	NEDD4L	REL	CBR4	PHLDA1	ARHGEF25
S100A4		TRPM6	SPCS1	PAG1	MRS2	ST3GAL3	SLC38A9
CCRL2		TTC3	PRIM2	N4BP2	GADD45GIP1	PDHX	LIX1L
RUFY3		OSBPL8	C6H5orf63	ADAMTS4	PPM1K	THBD	KMT2A
NFKB1		FANCI	EPN2	BACH1	BCL7A	ACYP2	PRDM10
PAK3		OLFML2B	ISCA1	PLK4	MPP2	CLGN	CNNM2
UTP25		MPZL3	PRXL2A	PLEKHH2	HSPA12B	ETFRF1	TMEM273
STING1		GMIP	MRPS22	SOCS1	RCC1L	ANK3	TRIAP1
KCNK3		S100A9	ICA1	MEST	METAP1D	NDUFS4	ZNF549
SRPX2		GTSE1	SLC22A3	DLGAP5	SDC4	IDH3B	NHEJ1
PTPRE		MASTL	KLHDC2	FAM124B	GRSF1	FAM169A	FAM20C
UTP4		PYCARD	YPEL1	DENND2D	MRPL44	ZNF560	BAG4
TP53BP2		UBASH3B	GADD45GIP1	THPO	AIFM2	ASB2	FAM168A
TULP3		SIGLEC10	DHRS4L2	GALNT12	DSC2	MPC2	PEAK1
SLC30A7		SLC39A10	ADAMTS7	SMC4	QDPR	DNAJB1	CABLES1
PPP1R18		GLMP	IFRD2	MYLK2	SUCLG2	CHCHD3	SLIT2
OSBPL3		DOCK11	SPTBN1	PLS1	GALNT17	PERP	ZNF280D
TXNRD1		LIPG	MRPL20	OCLN	INCA1	TSC22D2	FKBP11
CD14		AURKB	INSR	CD300H	DNAJC27	TMEM126A	TNFRSF21
BYSL		MYLK2	KAT8	ARAP2	CLCN4	UQCRC1	RBM41
GAP43		TLR5	WARS2	DPYSL4	DNAJB5	NIPAL1	FAM78A
ROCK2		TREML1	EIF1	RECQL4	MRPL22	DOCK3	MICALL2
RRM2		JHY	MRPL41	SLFN12	MRPS36	TAS1R3	FAM114A1
SORL1		PLD4	KLC4	C1H1orf127	SLC25A30	LMCD1	SLC25A13
XPO6		COL21A1	LAMB3	EPHB2	MCUR1	CSMD1	STAG2
STEAP4		GPR63	CFAP410	KRT18	IBA57	TLL2	LTN1
CD46		CCDC189	MRPS18A	ECT2	GABARAPL1	FGF1	LRFN4
NOLC1		CD48	EZH1	SLC39A10	TXNRD2	PLAAT3	C7H14orf119
DDX58		SIDT1	C4H6orf52	ARHGAP9	NDUFAF5	HSPB2	ARHGEF18
SOWAHC		RHEX	UBE2M	ROBO1	WDR77	NDUFV1	PLSCR4
P2RX5		PTX3	RND2	RHEX	ZBTB16	PHOSPHO1	SGSH
PITPNB		CLCN5	C13H2orf40	FER	CLUH	SCML2	PPIC
DDX10		GAL3ST4	ABHD11	SEC24D	COX20	FSD2	RBM45
RASSF5		ARSJ	TRMU	CDCA5	PMPCA	BCAT2	NBEAL1
RGS19		CPA4	UROS	ZNF469	CORO6	NDUFA12	STARD5
STK17B		ORAI2	SYNGR2	ITGA1	GCDH	THSD4	TMEM14A
NOL6		TROAP	ZNF592	MYH11	SWSAP1	JUNB	NHSL2
PELO		COL16A1	ALAD	TLR1	SLC6A8	TMEM184A	DNMT3A
EMP3		SAMD9L	CISH	TERB1	CASKIN2	FAM162A	BMT2
RETN		BUB1	MRPS35	NLRP1	MALSU1	APOO	ELN
SOD2		ALDH1L2	EIF4E3	SLC16A6	ADA	UQCRC2	MPHOSPH9
RIOK1		PNP	POU6F1	VDR	MRPS5	PKIA	DNAJC13
RYBP		ARNTL2	MED9	DLG2	PLXNB3	GFPT2	ETHE1
GEM		COL6A3	LIAS	IL2RA	ABLIM3	SLC25A23	ZFP36L1
IGSF6		PRRX1	ZBTB4	IGSF6	MOCS1	FITM2	MRTFB
TSR1		ST8SIA4	GFM2	PBK	ZSWIM7	SCN4B	WASHC5
CREM		CD14	PRDX3	TNFSF14	SYPL2	MYO7B	METTL18
FAS		N4BP2	FOXO4	MMP21	TIMM17B	SGMS2	HAUS4
ABHD2		NPPB	RPP25L	FAM102B	MRPL41	SIRT5	CAPN3
FAM110D		NDC80	UBL5	CD101	LIMS2	BATF3	WDR11
TNFSF13B		MS4A14	RSAD1	TMTC3	RBM24	RTL9	MAN2B2
EIF3J		FCER1G	HYAL3	KNL1	CX3CL1	NDUFB9	ARHGAP6
MT1E		FCGR2A	USP11	SKA3	COA1	C2H3orf18	TK2
EIF5		ARHGEF39	PGAP3	PTPRD	PARM1	UNC5A	RUFY1
CISH		GCNT1	SEC31B	CGREF1	DUSP28	ATP5F1D	ULK2
KLF10		RACGAP1	HDHD3	PGM3	MRPL11	NEURL1	RNF213
KITLG		APOL6	LNP1	LPXN	ME3	CHN1	MANBA
TMEM165		GPR160	MARCHF3	ZFP2	BVES	NIM1K	PHIP
RNF122		CDH6	COX7A2L	CMTR2	HSPB8	C8H8orf88	ZNF554
CEP85L		IL18RAP	TMEM161A	TRPM6	RNASEH2C	CHCHD7	ZNF808
LCORL		CARD9	MALSU1	LRCH2	B4GAT1	GALNT17	TMED8
TOP1		RCN3	ANAPC16	PXDN	FXN	BHLHE40	RNF170
LYZ		MYO5A	ARL6IP4	MBNL3	FAM127C	MYZAP	APC
DHX36		STAT4	SPG7	ADGRG5	RPS2	PPIF	TMEM200B
SAP30		RSPO3	GSTM2	MMP14	C6H5orf63	ADGRL3	MAN1A2
NOC3L		PLEK	WFS1	GLI1	BOLA1	POPDC2	PHF19
NCF4		CENPL	RASGRP2	BRINP1	CUL4A	ATP5F1B	FOXC2
HSP90AA1		ALCAM	ZNF747	MAPK13	DYRK1B	TNFRSF12A	MDFI
SKIL		RPS6KA1	ALS2CL	CENPM	PLGRKT	HAS1	PHETA1
RRP9		XYLB	OGFOD2	ZWINT	TENT5B	NDUFV3	SLC22A15
ELMO3		TIFAB	GCSH	FSTL1	MRPS23	DUSP26	DNASE1L1
PIK3R5		PAPPA	LRRC24	ZBTB8A	SDHD	ITGB6	ZDHHC20
ARRB2		CDCA2	ZNF771	CXCL16	FXR2	INSYN2A	MTHFR
ATF4		CDCA8	KLC2	MCM10	GLUL	AKAP6	DUSP18
PFKFB4		C3AR1	MTMR14	LY96	DIPK2B	PRDX2	ZFP64
IFI30		PIK3CG	ADORA1	TYMS	GLRB	CAP2	POLK
RASA2		CNTRL	GYS1	MSR1	GDE1	FRMD3	SH3PXD2A
EIF5B		PRDM1	LRP4	FBLN1	HYAL1	NIPSNAP2	CENPO
DNTTIP2		BACH1	EMC6	GAS1	SRL	RETSAT	ZCCHC7
PSMD12		CEP290	CADM4	PLCB2	RBM38	ALAS1	APOL4
NDRG1		IL1B	KCTD14	P3H4	IPPK	PPFIA4	KIF26A
ATP8B1		PGM3	MYH11	TTF2	CLPP	PXDNL	EZH2
IPO7		LRR1	PPOX	SMC5	LRSAM1	SRL	MBD4
SEMA3F		REL	ERVMER34-1	CLEC11A	THSD4	SHISAL1	PPP1R9B
FEM1B		AIF1	CAMK2D	RAB8B	CABLES2	ATP5MC3	PILRA
TRAF3		RELT	STK11	SH3PXD2A	SNAPC5	VLDLR	ERI2
ZSWIM6		FAS	KREMEN1	DRD1	CUEDC2	PNMA3	LYPLAL1
RND3		FKBP7	MPP7	ATM	MRPS16	NDUFS2	LURAP1L
THBS2		C19H19orf38	PRELP	TRPM2	TIMM44	LRRC10	ARMC7
ZNF614		IL7R	PRPH	CKS2	WNT3	ATG4D	INPP5D
LYAR		RAP2B	PRKAG2	GPRIN3	GSTO2	SPTB	PHF3
NDEL1		PTPRT	CDADC1	FLRT2	YBX1	MMP25	SYNJ1
PLXNC1		DAPP1	CCNJL	CLMP	F3	GCH1	SDC2
TNFSF8		KLHL6	FBXL15	SHCBP1	SAT2	DBNDD2	CNP
HSH2D		SLC9A7	PKIG	DAPK1	MGST2	CCDC69	GSDME
NUP50		ADAM9	DHX32	TXNDC16	FLNC	MYL12A	PAPSS1
EAF1		OSBPL3	CYSTM1	CXCL9	ZNF593	NNT	ZNF696
MAK16		PSRC1	FAM216A	MYO1D	SYNPO2L	TAF4B	FLT3
MAST4		ANKRD6	PKD2L2	TCF7	ZNF784	IL1R2	EPHA3
MEGF9		COL10A1	TIMM23	PKMYT1	UBAC1	ATP5ME	TARBP2
ATF1		HCLS1	ANAPC11	TUBA1A	PPDPF	GPC1	TSPAN2
SACS		GPSM3	HSPA12B	STON2	PLD1	ATP5MG	TBC1D23
ZNF484		CCDC153	MGLL	RGS22	SCN5A	GCA	MFNG
TFPI		FUCA1	PIR	MEFV	IGFBP6	NDUFAB1	ATP8B2
NIP7		ARAP2	APRT	SLA	PHB	PPP1R15A	MEX3B
NOL10		FLT3	RNF10	PMS1	SLC25A26	BZW2	DZIP1
TUT7		RAI14	CDK16	MYOF	PPA2	AMT	ZNF251
CXCL16		FZD2	GDE1	LPP	SPRYD7	CUL5	TTC7A
UTP15		PIK3R5	BATF2	MRC2	FARS2	SLC25A11	ELOVL2
SLC2A5		SLFN12	BABAM2	MAN2A1	KCTD14	SLC6A8	PIK3AP1
RCAN1		HJURP	HSPA12A	PLP1	KLHL31	NFKBIA	PIGV
STARD13		CD300C	NR1D1	IKZF3	MRPS22	HINT2	SLC41A2
ELF4		PAG1	CLCN4	IKBIP	SCNN1B	ATP5F1A	CTBS
GLUL		CCNF	CNTN2	MALT1	MRPL58	TM4SF1	CD52
STAT3		HTR7	FBRSL1	LRRCC1	PFKFB2	MAFK	FAM49B
ENO1		NRIP1	CUL4A	GPR173	ABCB9	BCO2	SSR1
SLAMF7		ZNF81	TNS1	E2F1	PCCA	CMC4	PLTP
IL13RA1		FPR2	TSPYL4	ORAI2	HCCS	AOPEP	KCND1
MNDA		IL1R1	AIFM2	TRIM46	COX10	RGN	ADARB1
SPAG9		IL10	SMDT1	PRDM1	ACADM	TENM2	ARSJ
GABPB1		SLC16A3	SLMAP	RASA2	DELE1	PNLIPRP1	SNX6
CD3EAP		ZBTB41	MAFK	EHD3	AFG3L2	ITPKC	TRIM52
NUDT5		PLA2G4A	ANKRD40	ZMAT3	CNNM4	CABP1	ZNF114
TWISTNB		DAPK1	PHB	ZBTB41	CAMK2A	NKIRAS1	SSUH2
SLC9A7		UACA	PLCL1	ADAMTSL3	AQP3	MRPL21	TRNP1
CYLD		NCF4	TBC1D31	SLC22A3	IDH3A	SHB	RHBDF2
NXPE3		LMNB1	SETD9	CCL4L1	MFN2	NDUFV2	CEP135
DCAF4		DENND2D	DYNLRB2	PTGIS	PICK1	ATP5PD	PRKX
CDR2		TRIM46	CASQ1	UBA6	NFU1	TNNI1	ATP6V1B2
PRDM1		INSL6	ELOB	CEP162	RPAIN	NDUFA9	ZNF616
ADAMTS1		IRF4	NFIL3	COL6A1	CMPK2	CADPS	TXNDC16
LYN		PHLDA2	IPPK	CLEC2D	CCDC58	SUCLG1	PHF7
DNAJC2		PTGDR	MRPL34	TGFB3	TARS3	MGARP	KIF22
IL17RA		RASGRP4	MAP1LC3B	SEMA3C	TANGO2	SIRT2	RSBN1L
PITPNC1		CCDC88B	NENF	BCL2A1	MRPS2	ATP8A2	POLN
OSBPL11		CTSC	SLC25A26	ZNF518A	NTPCR	NAV2	LRRC73
ELF1		CFH	CHMP7	MMP2	CYCS	PLAAT1	TMEM260
URB2		MIS18BP1	MRPL24	PKHD1L1	MYO18B	LRP2BP	PIK3CD
TIPARP		TMEM200C	PCYT2	TRNP1	CINP	COL9A1	DEF6
DKC1		FOXP2	PPP1R13B	ATP2B1	TLCD5	CTF1	MAP1B
KLHL41		NXT2	PLD1	CSF2RB	URGCP	NDUFA1	JKAMP
SGK1		ORC1	R3HCC1	SLC41A2	CASQ2	SDHA	C10H20orf27
SPRED1		CD86	SLC2A1	LMOD1	CAT	PHKA1	IPMK
DYSF		MAGEL2	DNLZ	SNX10	HAGH	KLHL21	PLXNA3
DOCK2		PIANP	DCXR	SLC38A5	TCP11L2	CA8	EPS8
OTUD4		MLPH	FBLN5	PTPRF	HPN	USP13	ARHGAP33
KLF7		DENND1C	MRPS36	CCNA2	ADGRV1	UCK2	RNFT1
DUSP14		ANKRD12	MCCC1	CPE	SLC1A1	NUDT8	CRLF1
ACTB		CXCR5	SYNM	TACR2	AUH	HMGN3	CIITA
AJAP1		SKAP2	SOD1	LOXL1	CDIP1	IRX3	GALNT1
PUM3		FUT7	ERI3	CDCP1	DNAJA3	SHF	MAP3K1
GNL3		CD300H	MRPS15	SDC2	HCN4	SH2D5	ABAT
TRAF3IP2		ENTPD7	TRABD2B	INSL6	SETD9	ADAM11	DRD1
BIN2		SERP1	PPTC7	CLEC12A	TIMM23	CKB	KCTD18
CEP170B		TNFSF14	ADCK5	CD3E	NARF	PLXDC1	ZNF836
CEBPZ		MATK	KIAA0319L	RMDN2	PRPH	UBC	HCST
RBBP8		MGAT4A	WNK4	ILDR2	ALAS1	NPPC	DCLRE1B
EZH2		UPK3A	LRRC47	GPR34	ALS2CL	SYN1	FIGNL1
WDR46		ARL11	AMIGO2	CHSY3	GUCD1	TRAK1	MXD4
TPX2		NAT1	AUH	SASH3	MRPL20	RCAN2	TGDS
CHORDC1		DOCK8	SURF1	MAP1B	HAND2	PPP1R3F	CA5B
KLF16		TUT7	CARS2	CNTN1	ANAPC11	GABARAPL1	METTL14
PTPN2		SULF1	CHPT1	OSBPL8	RASSF4	BTG2	MAP2
FGFRL1		RHOH	PCCA	P3H3	OXA1L	KCTD8	HSDL1
RAB31		RFX3	MAGIX	SNX20	RPS2	PRKAA2	ABO
IFFO2		ATM	GABARAPL2	ENAH	POLR2I	CAMTA1	ADGRG5
ARID5A		NABP1	FAM131A	DOCK2	NAXE	TP53INP2	HHEX
KLHL29		NLRP3	ENDOG	PARVG	ME2	TMEM143	CDH24
BORA		GPR180	TBRG4	CRISPLD1	TBRG4	SPA17	VPS13C
CDC42EP4		SOCS3	HMCES	IKZF1	CCNJL	CYCS	CNRIP1
PGF		RESF1	FAM210A	GPR35	MAPKAPK3	FCAR	PARP11
CCDC88B		PYCR1	NDUFA5	PKDCC	YBEY	CYB561	CAMKK1
KLHL6		RGL3	PEX12	COL14A1	POLR3K	FABP3	FRMD4B
SFPQ		RAB23	MGST2	SEMA4A	IRX3	IGFALS	ECM2
TXLNG		DOK2	MYEF2	MPZL3	ENTPD6	CALML6	OAS2
TES		WASHC4	MAMU-DOA	UST	BCHE	NDUFB2	SMC3
JAK3		TSPAN2	ZNF358	MXRA8	C1H1orf115	MAP1LC3A	TNFRSF14
CBLB		TLL1	LAMTOR5	ANKLE1	BEX1	PTPRU	SLC10A7
CLIP1		SPARC	TIAF1	BICC1	PRXL2A	LGR6	CYP2C8
LRRC8A		UNC93B1	PGM5	TAF1D	PITPNM2	GPAT3	STEAP3
UBC		NEK6	MRPS7	TRPV2	ACSS2	CDC42EP4	PPIP5K2
NAA15		DOK3	FAM124A	GORAB	FYB2	CCNB1IP1	RAI14
ZNF460		SMARCAD1	KIAA0895	CCL8	ATPAF2	PPP1R9A	GLT8D2
TNFRSF1B		MMP14	BCL7B	EEA1	GCNT2	APOD	CCDC117
GLIPR2		ETAA1	SHISA7	SLC30A4	SDR42E1	SMARCD3	TMSB10
TIAM1		TNFRSF11A	STARD7	SEPTIN11	ACOT2	PPP1R3B	GZMB
DDX52		SMC5	ARHGDIG	SLC35F2	ZMAT4	ALDH5A1	KLHL42
BASP1		ABHD12	SERF2	NAV3	ARL6IP4	LIN7B	ARHGAP15
SLC31A2		PLAUR	DUSP1	ENC1	SLC6A16	DHRS11	IFT172
URB1		GAP43	KANK1	NFASC	CIAO2B	PACSIN3	LRP1
SMURF2		CALHM6	PDK3	FAXC	CIART	TTN	SPICE1
SDAD1		TCF7	CLTB	SAMD9L	PARVB	KLF4	PRR12
PPP1R15A		UBA6	DTNBP1	NRGN	HSPA9	TLE2	GUCY1A1
PLEKHO2		SLC35B3	TMEM178A	SENP7	KCNMB2	BOLA3	CCDC120
DCUN1D3		CD69	BEND5	ANKRD12	POPDC2	SDHB	NSL1
MYCL		ZNF518A	TIMMDC1	RFTN2	MRPS25	VIPR2	RCAN3
GTF2IRD1		TNFAIP8L2	HEXIM2	SLAMF8	JUP	MAP7	SORD
ABCA1		CLEC2B	RAD23A	RUBCNL	MYOM1	C9H10orf71	MS4A4A
SLC3A2		ORC6	CCM2L	BLNK	TMEM182	WIF1	PAFAH2
PLA1A		HAPLN3	MRPS5	ANKRD44	GRB14	PARM1	CCDC77
DNAJB4		BNC2	MRPS23	BDKRB2	FUNDC1	B4GALNT3	MSH2
ZNF200		ESPL1	TANGO2	DZIP1	MRPL34	C7H15orf61	MAML2
ZNF121		MRC1	NFE2L1	LILRA3	SUCLA2	DRC3	CYB5RL
CYTH1		PARP8	SIPA1L2	PDGFRL	PINK1	SMYD2	SYNGAP1
AOAH		MED12L	ADGRD1	GALNT10	KLHL21	NDUFS1	ANKRD26
PGD		MARCKS	ZNF541	KLHL42	CD209	DGLUCY	SLX4IP
LYSMD3		SH2D4A	FDFT1	C14H11orf80	VLDLR	PM20D1	ATAD2
SAT1		CEP295	RBPMS	SLC35B3	MRPS33	IMMT	POU2F2
EMB		ACAP2	PRKAG1	CREB3L1	STRADA	NME5	SMCHD1
NUFIP1		MAP3K9	QRSL1	ELOVL2	SYNGR1	ACSS2	LRRC45
ACSL3		PFKFB3	STXBP6	ASPHD2	EYA1	ETS2	ZKSCAN8
HEATR1		CREB3L1	TMC7	FILIP1L	MAST2	NKX2-5	ZBTB14
RRAS2		ZBP1	LMTK2	HUNK	SHISA4	ALDH4A1	LMO2
FILIP1L		OTULINL	CENPV	ARHGAP30	GSR	DOT1L	ZNF790
UAP1		KIF21B	PLXNA4	SCML4	COQ3	VDAC2	SEC24D
PALM2AKAP2		MFAP2	MRPL45	TMED3	NUDT16	DUSP8	PCYOX1
TRAF4		GPR173	ALKBH7	ANGPT2	AMT	ADRA1D	NKTR
PPAN		CD44	AGPAT2	DSEL	INO80C	COX4I1	TRIP6
CCDC50		MTHFD1L	SMTN	HAPLN3	MAP1LC3A	NDUFAF5	INTU
SMAP2		SAT1	MCUR1	CCL3	NRN1	SMIM4	ORC1
NUS1		SERPINF2	MIPOL1	LILRA6	CCM2L	HADHB	CBX6
AMOTL1		C1GALT1	PTS	MYLK	PXDNL	ADCY10	GCNT1
LPIN2		PTPN6	QDPR	EHBP1	NR1D1	DCUN1D2	PRIMPOL
YWHAG		DSC3	CLIP4	SIGLEC5	MRPS14	AIFM1	ST3GAL5
ERN1		RP2	AIF1L	NAALADL2	SPRYD4	SLC41A1	SCPEP1
ARL13B		GZMA	CD209	GLI2	NFS1	HIGD2A	PIK3R6
TLR6		STK17B	ITPRIP	FOXS1	ERBB4	GREB1L	ITGAL
IL3RA		DEPDC7	ISCA2	GPX7	C8H8orf82	SGSM1	SNAI2
GBP3		DTNB	DYRK3	DNAJB14	THAP4	HOMER1	COTL1
ITGAM		EML6	ACOX2	LAT2	MRPL38	MSX1	SPAST
ACSL5		LAPTM5	HACD1	SLC7A2	NUDT13	RASL11A	PGAP1
PIK3CG		FKBP10	RCC1L	SH3PXD2B	MRPL54	DMTN	ABCD4
VASP		ITGA4	CMTM8	NKD1	PTCD2	AQP3	DYNLT3
STRIP2		RAB31	FAM174A	TENM4	EMC6	MFSD2A	SAMHD1
SLC43A2		CHST6	FLYWCH2	CCR6	NARS2	GRAMD2B	NUDT18
WFDC1		MNDA	RANGRF	SLC24A3	BLVRB	ADAMTS8	ENTPD7
ZC3H15		ITGAL	C5	MMP19	ANTKMT	COX6B1	PGM2L1
NFAM1		RELL2	BCAM	HACD4	HTR5A	ISG20	GGA2
DDIT3		SLC38A5	LRIG1	CEP295	APOA1	SLC6A12	SCLT1
ZCCHC2		SERPINB8	D2HGDH	CNN1	CRYL1	RTN4IP1	TESK2
TUBB6		BANK1	HAGHL	SLCO4A1	PLPP7	FOSL2	ENPP1
ARHGAP30		NPAS1	HSPB6	IL2RB	LPL	ITGA7	RHNO1
CCDC88A		BIRC3	STMN3	PHETA2	TRAK1	AKAP1	DENND1C
SHB		EFHD2	PRKACA	TMEM263	PCCB	SLC12A7	PDIK1L
SLC39A14		TMEM45A	GAPDH	EDA2R	CYSTM1	FGF11	ORC5
CTTNBP2NL		FMO4	KHDRBS3	CCDC82	RHOD	ATRNL1	ABCC3
AUTS2		TMTC3	HSPBP1	SLC1A4	ISOC1	UQCC1	ZNF445
MAMLD1		KLRG1	SERPINB6	KCNG1	C20H16orf86	KCND3	MAP3K7CL
ITGB2		LILRA2	REP15	IKBKE	PHPT1	RNF128	CD276
ARSJ		RNF212	PANK4	STC1	SPATA25	MRPL54	ACVR2B
TBC1D15		ZDHHC20	RPS6KL1	HECTD2	DNAJC19	CD320	DDB2
PICALM		DKK2	MRPS2	CEP170	CA2	ABCA9	RAP2C
CX3CL1		CD244	CNIH3	C1S	PASK	ADAMTS1	PTPN7
LRRC59		GREM2	PER3	TAGAP	MRPS34	MAST2	SLC30A4
YES1		LACC1	LARGE1	PCDH18	PKP2	EPHA7	APAF1
TLR1		TTYH3	SOCS7	ACAP1	TBC1D8	CASZ1	CKLF
RPS6KA3		CYorf15A	POLD2	GALNT7	VWA7	UBE2QL1	LRIF1
LDLRAD3		CNPY3	FHL1	COL4A2	CTF1	CHL1	TMEM268
PTPN7		SKIL	PRKN	PDE5A	ZNF883	SPHK1	NOTCH3
CD83		ZNF470	SETD6	POLK	AVPR2	CD79B	SLC27A3
PARP14		CD33	TDRD12	TBX18	TEKT1	TRMT9B	C15H9orf16
MSR1		CD19	PPP1R3E	ATP10D	CHCHD6	ZMAT4	SWT1
LIMD2		EME1	PLLP	AKAP12	APOLD1	HDHD5	DNAJC18
ZYX		LILRA6	STN1	CAMSAP2	RAD21L1	REEP6	VMO1
PLEKHO1		SLC44A3	HP	ENTPD7	PACSIN3	FRMPD2	ATP2B1
JDP2		ROBO1	TEKT1	GPR141	RGCC	SELL	ZNF107
LIG4		PTTG1	MRPS14	ITGAV	HYPK	DYRK3	SLC2A10
FGL2		MAGED4B	LAMA2	DAPP1	BCAR3	METRN	MGAT4A
GAN		CPT1C	EFCAB7	PTGDR	TMEM53	ACKR1	FAM234B
USP12		CD4	PFKFB2	GULP1	CDC20	CCDC13	HDAC10
ESCO1		TRPV2	ADGRA3	CCL26	C1QBP	NDUFA11	MTMR4
DIPK2A		CMTR2	TPRG1	WNT5A	GRPEL1	CDO1	TOR1B
STX11		CARD11	AFG3L2	CD180	APOD	CRYAA	CHST1
TM9SF3		ZNF354A	LACTB2	SERPINH1	GAPDH	ACOT2	BROX
EML4		ATP2B1	SEMA5A	LRRC25	MRPL23	FXYD6	NIN
RTN4		SOWAHD	RCOR2	ADA2	ADAMTSL5	LRRC20	ACP2
GLIPR1L2		SUSD2	NDUFAF3	ATP8B1	RETSAT	NEDD9	NAGLU
GNL2		SLC9A9	ROBO3	TNFSF8	CFAP20	SLC7A5	TRAM2
TAGAP		LRRCC1	TSPAN12	GRIK5	TXN2	MPL	PCED1B
SMIM15		SH3PXD2B	TOB1	FHDC1	ACACB	NDUFS3	AMDHD2
BRIX1		CD101	DNAJC27	SEL1L3	DPCD	HOMER2	ABCA1
RRS1		TYROBP	DLD	ZUP1	ZNF330	NDUFB1	P2RY1
TNFAIP2		HHIPL1	USHBP1	AFAP1	MINDY4	C2CD4B	PARP12
EGFR		CEP170	NDUFAF1	CDR2	LAMTOR5	ANK2	TAF1B
ATP1B3		MTHFD2	TXN2	DBF4	AJAP1	STC2	CHAF1A
MALT1		RAD54B	SLIRP	BDP1	SRPK3	MARCHF3	ATRX
CAPN15		RASSF2	B4GALNT3	STK17A	ACTN2	AAMDC	CPQ
IPO4		RIF1	MPST	GNA15	PNPLA2	GET1	SMARCAL1
SLC7A2		PSTPIP1	LZTS3	KYNU	PTDSS1	ABCA8	DAB1
NOP2		SLC31A2	SPRYD4	SERPINF1	MAIP1	SLC8A1	MECOM
RRAD		CORO1A	DIPK1B	BIRC5	PLEKHJ1	RHOD	C5H4orf33
HAUS6		SCLT1	SOX6	LYZ	GCAT	TUBA4A	EXTL2
KDM7A		FMNL2	METTL22	ANKRD50	CLIC5	ACTR3B	RFC1
PRSS23		PTK2B	RAB9B	CALD1	RBPMS2	JPH2	RAB32
GMFG		F2RL1	APBB1	PLPP5	TLR9	UGT8	USP45
G6PD		NID2	CCDC106	CALHM6	POLDIP2	TM7SF2	C6H5orf34
PTBP3		MAP4K1	GRAMD2B	ERP27	ALKBH7	SORCS1	CD99
TRIM16		NAAA	CUEDC2	NBEAL1	RNLS	F2RL3	DTYMK
COL4A1		UGDH	C1QBP	SOD3	FXYD1	TMEM63C	VAV3
ATXN7		BDP1	DCAF6	SERPINE2	SHF	CDH2	ITM2C
BMPR2		SEPTIN11	TIMM21	NNMT	ACSM3	MET	UVSSA
PLK2		PIK3CD	MAPRE3	LRRK2	SLC16A7	LIMS2	MTSS1
RUSC2		ODF2L	FAM50B	CCR1	KCNQ1	ME3	TMEM51
POLR1C		TRIL	DNAJA3	FBLIM1	NDUFAF1	SRPK2	ZMYM3
LIMS1		IGF1	SCML2	RNF24	DUSP26	COX14	PRSS53
MSN		PGM2L1	BNIP3	DMXL2	MRPS7	NDUFB4	RFX7
PPAT		ZWILCH	TFAP2A	SMARCAD1	BCKDHB	DECR1	ARFGAP1
GK5		NIN	COMMD1	KDELR3	GPAT3	TARS3	CIP2A
FNDC4		MEIS3	IBA57	LIN9	SYN1	REP15	CCDC112
REV3L		KIFC1	VEGFB	NIN	C1H1orf54	ZNF219	UST
ITGAV		PABPC1L	NUDT13	CD5L	MRPL4	GRPEL1	TBC1D5
SEMA6D		RGS19	AGFG2	SMAD9	PIR	NPTX1	TNFSF12
NSRP1		PTBP3	C7H15orf41	PROCR	DAB1	ALDOA	CEP78
IRF8		ESCO1	CA2	IRF8	DTNA	NDUFA10	VIM
NKAPD1		P2RY6	CRADD	ZNF292	MTCP1	PHACTR1	DOK1
ANXA2		FGD2	SNRPA1	TRPV4	DNAJA4	ADCY5	TET2
SLC25A37		MYO7A	FXN	ODF2L	RETREG1	NDUFB5	TRIM65
RALGAPA2		SGPL1	ADGRL3	NEK6	ENOSF1	SLC39A14	GLCE
GRWD1		FER	AKR1C1	HS3ST6	PER3	SHISA3	SEMA4F
USP32		ADAMTS4	GRB14	TFEC	NUDT7	KHDRBS3	CREB3L4
SEL1L3		VPS13A	ZBTB47	MELK	ATP8A2	CRY2	OPN3
FCGR3		NUCB2	TLN2	PLEKHA6	COMMD1	ARHGDIG	TNFSF8
LRRC32		STIL	HSDL2	RBM47	ANO7	COQ3	RESF1
TAGLN		ATP10D	PGP	MIB1	RASL10B	MCCC2	SLC35G1
ACTR2		EDN1	ZNF835	GNB4	INSYN1	AJAP1	PTPRJ
RNF214		NAV3	SLC25A20	ADAMTS19	RPP25L	FAM222A	KIRREL1
CAPG		MAN2A1	FLII	GPRC5A	CPN2	HIST1H3D	SEZ6L2
ABCC4		RORA	PODN	FAT4	CACNA2D3	UNC13D	OLFML1
TYW5		ROM1	ABRA	FOXM1	CBR3	BCL2A1	C7H14orf93
NCL		MAD2L1	KCNJ12	LRRC4C	TLE2	ATP5PF	KATNAL1
DUSP10		TERB1	RAB3IP	ZDHHC20	CS	HSPA9	TMEM67
CDV3		GCA	TSPAN11	IL6ST	MRPL52	FAM47E	POT1
LHFPL2		TMEM86A	PHKA2	CD3D	SLC2A12	NMNAT2	PACC1
MAP3K14		FAM171B	GRHPR	GNAQ	PRDX3	PLK5	MAML3
SPTY2D1		EMB	TIMM17B	CCN1	CSRP3	C13H2orf73	GRAP2
APEX1		SEL1L3	CCDC56	CHPF	MRPL32	DMAC2	ITGAX
UCHL3		FRRS1	DYRK1B	ATP13A3	MRPL48	MPP3	TRAM1
GNA13		IQCD	URGCP	FAM104B	CHCHD2	SHC2	CMKLR1
IFNGR1		ZNF30	TMCC2	POGLUT2	MTFR1L	CLTCL1	DAPK1
RASL11B		RASA2	NFU1	MIER1	PDE1C	ETFA	TMOD3
PPP2R1B		LPIN2	INO80C	TMEM87B	TBC1D7	GHITM	PRRT2
USP16		CDC7	MRPS34	CSGALNACT2	DIPK1B	SLC16A1	ABCA6
GORAB		DPYSL3	GRSF1	KIAA1211	DLAT	TANC1	LAPTM5
PAK1IP1		ADAM8	ATRNL1	CHST11	MRPL33	HADHA	BST2
MAPK6		ARHGAP45	MIB2	TTC39B	RAPGEFL1	COL4A3	PDIA4
RAB22A		TBC1D8B	CYP2C75	SORL1	EXTL1	PC	EXOC6
ATP10A		NLRP12	IFT43	C1QL1	UNC45B	SLC25A12	CTNS
ARHGAP26		RETN	GPR27	BTBD19	MRPL15	ESRRA	BANK1
CACNB1		ALOX5AP	LGI4	CCDC71L	TRMT9B	NAT16	FAT1
NCKAP1L		UHMK1	OSBPL6	TIFAB	SLC25A42	MRPS9	STAC3
LRRFIP1		GRHL1	PLAAT1	OTULINL	AKAP1	CNN1	C2CD5
SEC23B		GNG2	DES	METTL24	SLC41A1	MFN2	RNASET2
ETV3		TSPAN32	OXA1L	RTN1	TMEM141	SLC19A2	LRR1
NDFIP2		GLIS1	ACKR3	SERPINA1	PPP1R3F	PPBP	ITSN1
RAPH1		EPHB3	CHMP4C	NTRK3	TOMM40L	ICAM1	SMC5
FRMD6		RAB11FIP1	UBE2B	BOD1L1	SDHD	SYNPO2L	LIN9
TMED5		HROB	APCDD1	KIF21B	EIF4EBP1	SNU13	DNAJC10
ACTR3		ADCY7	CCND2	CPED1	COX18	TREML2	COLGALT1
SOAT1		APAF1	LIMCH1	MILR1	MXI1	ZC3H12A	INTS2
EIF2AK3		SLC47A1	MRPS33	GATA5	PGP	CFL2	INTS6L
CWC22		LYST	LRSAM1	THY1	CEBPZOS	ATP5MPL	TMX1
NXT1		VAV3	SDHD	MYO5A	ILVBL	ATP5IF1	ARHGAP45
PTPN6		ECM1	AIG1	PLA2G4A	CEP85	CSF3R	POC5
ABCE1		ABCC4	SUCLG2	LCP2	MRPL45	CMYA5	HLTF
EXT1		CR1	ENTPD2	TPX2	OXSM	ECHS1	DAP
SMAD3		SLC43A2	SLC2A4RG	MMS22L	PRDX2	ATP5PB	FBN1
SLC25A22		PDE1B	TMEM150C	P2RY12	SAMM50	PRDX5	C15H9orf85
ADSL		TMED5	MOCS1	SH3BGRL	FHOD3	NDUFB8	IL27RA
PABPC1		HCST	DNAJC19	SEMA3A	PPP1R14C	NEURL2	ZSCAN20
CLEC2B		CEP135	KCNJ2	RFX3	PTER	MIEF2	ZKSCAN3
MAFG		EPHX4	HIBADH	EXOC5	ACAD8	MAPKAPK2	RNF135
ZBTB2		CDCA7	KLF4	KPNA5	BCL11A	IGSF10	EDEM2
FEM1C		SPIN4	ZNF106	CYBB	PDHB	TST	FCHO2
GAR1		HIF1A	NOS1AP	BMP4	MRPS15	ACKR2	EXO5
SARS1		ZFYVE16	EPHX1	FLT3	TACC2	GTF2IRD1	ZBTB34
ZNF292		P2RX4	SAMM50	G2E3	SGCG	RCAN1	BOD1L1
KLHDC8B		PYGL	ASB8	DPYS	SIRT5	TRAP1	IGFBP4
SREBF1		SAPCD2	TSC22D4	APOBEC3H	C6orf125	RNASE3	NT5DC2
BCL2L1		PAK3	BVES	SPON2	BRI3	THEM6	WHRN
PTGER4		PDE3B	NTPCR	FHL5	COQ6	MEDAG	SUSD4
EIF4E		RASGRP1	PTCD2	DIPK2A	LMOD2	ETFB	ALOX5
ETF1		GSDMA	TIMM44	DTL	MRPS18B	SPAG7	CALHM5
TEX10		MALT1	ACSM3	DTX1	SLC25A23	PPP1R3C	RBM47
PHACTR4		CRLF1	ACSL1	CNTNAP1	EHHADH	SNRPN	CHST15
NEPRO		EFNB3	CIAO2B	SEC24A	TMEM150C	RIPOR2	CENPC
CCT2		TMEM268	AMY2B	PCDH20	IMMP1L	ADM	TET1
GEMIN4		PXDN	NUDT16	PTPRJ	PTCD3	RGCC	IFNAR1
PRPF38B		PKIB	ARSG	ZNF180	MECR	PER2	CEP290
ARF4		DRD1	PTHLH	CRIP1	MYL12B	GAL	TYRO3
DNAJB5		TCIRG1	MRPS18B	DYNC2H1	PANK1	ADGRG1	BBC3
RP2		CHST11	KLF17	PYHIN1	NLRX1	USP28	GINS4
R3HDM4		ARRB2	AIRE	ADAMTS10	MMACHC	NDUFB7	ARHGAP4
PRDM8		EML4	MOAP1	JUNB	HMGN3	ABLIM2	TOR2A
TLNRD1		ADAMTS12	DMAC2L	AKAP9	DLST	BTNL9	COMMD10
PM20D2		SLC36A1	HOMER1	ELL2	ATP5IF1	NEDD4L	NEMP2
CDC37L1		SCUBE3	C12H2orf88	DENND1C	PM20D1	ZNF883	G2E3
ABCG1		BET1	FARS2	ESCO1	VDAC3	SEMA7A	CHPF2
RAI14		TMEM119	TCP11L2	BHLHE41	RAB20	NDUFB11	ZNF124
NIBAN2		DEF6	SNX22	BMP1	PDLIM5	RDH10	PARP8
DDX21		CTSD	GRPEL1	PIK3CG	BCKDK	FMO2	KLHL11
RALB		RBL1	COL11A2	PARP8	KCND3	CORO6	ZNF345
RASSF2		ERICH2	TP53INP2	GOLM1	SDHAF3	TECRL	UBA7
COPS2		C3H21orf91	ACADM	HSD11B2	OCIAD2	MLYCD	CCDC28B
MGAT2		UHRF1BP1L	MRS2	TRIP11	USHBP1	PRKAR1B	MEOX2
PTRH2		FTL	JUP	PRRT3	FSD2	MECR	TMEM254
OSTM1		BRWD3	USP28	CHEK2	TSC22D4	GSTT2B	CREB3L1
PRPF4B		ANGPT1	SNAPC5	ZSWIM4	EGFLAM	RASD2	SLC66A3
SH3TC1		HAUS6	MRRF	SMIM15	AS3MT	KCNJ3	RPAP2
BCR		ALDH1A3	RNASEH2C	NT5DC3	CD36	MACROD2	FAM102B
ADGRG1		E2F2	GPAT3	SERPINF2	GSTO1	MTCP1	WIPF1
VPS37B		ITGA1	ANTKMT	ZNF682	ECT2L	MAST4	PLVAP
NUP153		CHD1	TRIM55	LPIN2	PDPN	ASB5	FUT8
SAMD8		MNS1	ZNF32	CDKN1A	DGCR6	ZBTB43	CD86
SEC62		ZUP1	PHPT1	NLGN2	MRPL46	HYPK	GABRA5
WBP4		IL6ST	UBAC1	DYNLT3	COBL	ANGPTL4	RHOBTB1
RPS6KB1		BBS7	GLRB	ZWILCH	SLC30A3	CACNB2	SLC25A53
ATP11C		LYN	KIF25	ZNF280C	FHIT	DIPK1C	GCC2
MDM2		KCNQ5	FAM127C	INO80D	HAX1	IDH3G	APOL6
TGS1		IL13RA1	TMEM159	FCGR3	PRSS56	SERPINF2	PCDH17
UBE2D3		STK4	PCCB	CCL25	PDHX	RNF122	PIKFYVE
MIS12		NOD2	PCBD1	CENPN	TUBA4A	GRTP1	FAM111A
MYH9		KIF3C	MRPS25	COTL1	NSG1	SCARA5	LRRC61
C1QTNF1		THEMIS2	HCCS	CCDC88B	MAPT	BCAN	RASA1
ADSS2		LRRC40	GSTT1	SNCAIP	CETP	L2HGDH	HIST1H2BK
ABCB1		PRR5L	PPP1R3A	F2RL1	METTL22	MRPL35	CYBC1
PUS7		WDHD1	DSC2	SNX30	FRMD5	RUSC2	TPP1
ARHGAP5		RELL1	TMEM134	MAP4K1	ACP6	OGDH	CEP350
ABI1		SMIM15	EGFLAM	PIK3AP1	CCDC69	GLUL	TLR3
AMPD2		BICDL1	ADGRV1	DPT	ALDH6A1	DLAT	LDAH
NFKBIB		CCDC14	HTRA3	TMC8	THEM6	XK	GINS2
PDE4B		ERP27	FRY	FNDC3A	LYNX1	CYSTM1	CEPT1
DCAF13		RHBDF2	PRDM16	FAM13C	RIC3	BEX4	NT5E
PBDC1		GAL	MRPL38	CALHM5	YDJC	PVR	RRM2B
ATP6V1A		TRPC3	HTR5A	LATS1	ASB12	DDIT3	ZFP14
MAFK		SELL	CRACR2B	ADAMTS5	ASB4	WNT11	HOMER3
CFLAR		CDH11	KLF2	P2RY6	CMTM8	NDUFA5	WDR91
ARID4B		TAGLN	ZNF544	WASHC4	NQO2	PTGES2	PPM1M
GK		PIK3C2A	DPCD	HIVEP3	DHRS11	DES	ZNF75D
CDC42SE1		E2F1	OXSM	EME1	MIEF2	TTR	CSNK1G1
GPATCH4		CCR6	PEX11A	CDC42BPA	CD79B	INPP5A	TCN2
BCAR1		SEC24D	HSPA9	ACTN1	GHITM	BCKDK	TTC28
CD48		CCR7	MRPL32	PGAP1	NDUFAF8	CHMP4C	PIGB
DEK		CCN2	POLR2I	CLEC7A	BCAN	LMTK2	DNAJC6
CHKA		NFE2	TIGD3	GPR180	HSF4	NOL3	RUNX1
USP15		SNX30	DVL1	FAM118A	ADRB1	FBXW4	BAZ2B
UHRF1BP1L		SNX14	PEBP1	RIF1	FABP4	SPRY4	TBC1D2B
NAA50		CLEC11A	SHISA4	LTBP3	DMTN	CRAT	ALDH7A1
AMD1		CD80	OPA3	FMNL2	NDUFA11	CACNA1C	EVI5
PPA1		LRMP	MRPL15	TTLL7	CCDC56	VDAC1	IFI44L
FRMD4A		ARNTL	ZNF784	DACT1	ECI2	AEN	LRMP
PDE1B		PROCR	PPP1R12B	LCP1	SCHIP1	FBXO15	LYL1
CLK1		EXOC6	CHCHD2	PTEN	TDRD1	DNAAF3	FTL
CTPS1		CFB	LRRFIP2	NXPH4	EPHX2	EFNA5	SLC19A1
PPP4R2		ANKRD44	NLRX1	CXCR4	PROB1	ACADSB	GIMAP8
ANPEP		ITGAD	NTN4	CLCN5	GAMT	TIGD3	TMEM87B
RIF1		ZMAT3	APOLD1	EIF2AK3	TCEA3	CNTN1	COL12A1
ZNF800		SH3BGRL	HIGD1B	CDC7	CSMD1	ABCC12	ID4
C2H3orf38		KIF4A	FYCO1	SUSD2	CRY2	CFAP58	CATSPERG
NEK1		RAB27A	PROX1	EXOC6	CHCHD7	UQCRQ	PKIB
ZNHIT6		KRT18	COX10	PABPC1L	AOPEP	GAPDH	ETV4
MYO1E		NECTIN1	DUSP28	TMEM181	PCBD1	RAP1GAP2	PIDD1
PRPF40A		MINPP1	CX3CL1	TXNDC5	TKTL1	GPER1	ZNF136
BLOC1S6		RAD51	PASK	IKZF2	LIN7B	ECHDC3	DNASE1
PIK3C2A		GRN	COX18	ATP10A	SIRT4	PPTC7	CNOT6L
SAMD9L		EEA1	NDOR1	CD276	CCDC85C	EFHD1	SEPSECS
PPIG		ASPHD2	INCA1	APAF1	CDC34	ADGRV1	TRIP11
GSPT1		BOD1L1	NEK10	TRIL	JPH1	RRP9	PHF6
TPM3		VPS33B	SPATA20	CYP2C8	SDHA	FRMD5	NAALADL1
TPBG		POC1A	NKAPL	LRRC40	SPAG7	KIF1C	VAMP8
PIGA		SNAI1	LMO7	CSNK1G3	MYH7B	CH25H	PDGFRL
MLLT11		POLK	CALCOCO2	TMOD2	S100A9	CRIP2	NDE1
TBL2		COMMD8	MRPL4	XG	CYB561	INCA1	TMEM167A
NOP56		SNAI2	ITIH4	SLC2A13	SNU13	GCAT	TMC8
LRRC69		PGD	ACER2	JMJD1C	AAMDC	LTBP4	MAF
CEBPG		SMCO3	GCDH	ITK	ALDOA	RAB3IP	PCNA
PLCB2		MYOF	RGMA	LRP8	OGDH	JMJD6	PCDH12
CSGALNACT2		ARL5B	CCDC89	SWT1	DBNDD2	IAH1	ATG4C
RSRC2		TGFBR1	PTDSS1	SCIN	IDH3G	RASL10B	NEK8
TAX1BP1		RAC3	SORBS2	SERP1	ALDH4A1	KLHL31	CHAF1B
SELENOH		CSF1R	MLXIPL	VAV1	DMAC2	ZNF330	NFATC4
FAM49A		G2E3	LBH	ADAP2	TATDN3	NDFIP2	CD300C
GOLGA4		DDX60L	MSRB2	KIRREL1	PPP1R13L	FZD5	DNMT1
FCER1G		TMED3	AGMAT	RAB27A	TTYH2	SOX6	ICK
RBBP6		MCTP2	TXLNB	KCNK3	KLF15	TRIB3	TMEM92
TPM4		ARHGAP28	CPEB3	IL10RA	FBXO40	ACADM	FCER1G
SH2B3		TXNDC16	FAM189A2	ECM1	TBX5	CCL22	C19H19orf44
PNPLA8		ACAP1	TMEM53	ZNF33B	OBSCN	PFKFB3	FMNL2
XBP1		SRGAP1	FBXO32	EML4	C19H19orf47	FHL1	CD48
RPS26		TAF1D	PLGRKT	RASAL3	VDAC2	SLC25A10	ANXA4
PDLIM3		ARHGAP4	SPOCK2	TNFAIP6	TMEM126A	EIF1	PPWD1
TENT5A		TKT	PLCD3	IGFBP7	SLC25A12	BIK	TCIRG1
ELOVL5		F13A1	STIMATE	CD200	TST	TIMM8B	PKN2
UTP20		FMNL1	POLDIP2	BMF	KIF1A	CAST	SAMD9L
GFOD1		CCDC110	FGF11	SYK	UQCRQ	TIMP4	CLCN5
DTX3L		ATP13A3	RAVER2	NUSAP1	SNRPN	NLRP12	GOLPH3L
SLC4A7		ACSF2	IMMP2L	TWSG1	VDAC1	RAMP3	FZD8
CD164		ZMYND15	SV2A	STK4	NKX2-5	AK4	ZNF490
CAST		IL3RA	CMYA5	CSPG4	ACYP2	TIPARP	STXBP4
ENTPD7		LIMK1	FAT3	PRKD1	PDE9A	CDH13	GUCY1A2
CNKSR3		ABCC2	PDE1C	NEK2	FH	TMEM140	BIN2
SP100		AKAP9	BOLA1	IFT74	DISP1	COX6C	CD109
BIRC2		CLMP	ABLIM3	SNAI2	ESRRA	A4GALT	GPSM2
HSPA5		TRIP11	POMC	PIK3C2A	ITGB1BP2	NDUFA8	APOBEC3H
HSPA14		IL4I1	ALDOA	ETV4	COX17	AMIGO1	GDPD1
MRTO4		PRPF40A	ARHGAP44	PDIA4	NDUFB7	SPAG8	SUFU
HM13		PRPF4B	NFS1	UGDH	HIGD1A	SYPL2	OSTC
ZNF593		EPSTI1	ME3	NXT2	PTGES2	SPRY2	SLC17A5
ATXN7L2		PGAP1	C4H6orf136	RPGRIP1L	MGAT5B	COQ6	LIMK1
FRMD8		GPC6	TXNRD2	WDFY4	MTMR14	BCHE	HEXA
YARS1		CDC45	EHHADH	CCDC110	MRPS9	SNAP91	RNF26
SYNCRIP		GPRC5A	ANK3	RAB7B	TRPT1	ACSM5	SLF2
CASP7		ARPC5	BEX2	TGFBR1	SGCA	PRUNE2	KAZALD1
IL10RA		PRSS23	DENND5B	WAS	PLAAT1	MRPL4	IL2RB
RHOG		CLEC4A	SDC4	CDK1	GATB	SFXN4	ANKRD44
HES1		CENPU	DHCR24	C20H16orf54	TMEM134	EPOP	ORC6
DAPK1		CA9	CNTN1	LYST	NDUFS1	CCL2	NLGN2
PTPN12		ZBTB33	CROT	B3GNT9	C1H1orf53	GRB14	FAM131B
TSPYL2		MOB1A	THAP4	ALCAM	APOM	CHI3L2	CAPG
RRP1		SDC2	CASKIN2	KAZALD1	EGLN3	PLGRKT	AP4E1
ARF6		ABCC3	NUDT7	MAP3K8	SPTB	RAB12	RASSF9
DNAJC21		KCNJ1	TOM1L2	CABCOCO1	CCL13	SH3RF3	BICC1
RCL1		AP1G2	BCAR3	IFT80	IMMT	L1CAM	CASP5
RBM3		ADSS2	MAPKAPK2	ZFC3H1	AIF1L	ATP2B3	CD2
IRF5		SLC30A4	CCDC85A	GDF11	ZNF541	DOK5	MPP1
STK40		STS	FXR2	AJM1	TPM1	PMAIP1	MMP23B
CCNH		IGDCC4	LPCAT4	POLI	SIAE	CASQ1	ZNF197
CAMSAP2		INCENP	RGCC	PSRC1	CHCHD3	CLEC3B	COL15A1
SLK		DNAJB14	PDE9A	MEDAG	G0S2	ARID5A	RBM12B
CMIP		TFPI	CFL2	DOCK7	TRAP1	SLC35F1	ZBED6CL
SRSF2		GMFG	TMEM141	TPM4	NDUFB11	MPP2	SPDL1
TANC1		DDX11	C6orf125	CIP2A	UBE2QL1	PLSCR1	ITGB2
ACTN1		GALNT10	TRIML2	PTPRCAP	ISCA2	TUFM	ITGA1
RBMS1		MAP3K7CL	H2AFY2	DAP	WEE1	MPP7	ANKS6
ARMC12		TDG	DDN	MYSM1	C4H6orf52	RRS1	EFHC1
SRSF7		FAM102B	ACSS3	ADGRA2	MRRF	CCDC141	TIGD6
HK1		TNNI2	MYL9	ANOS1	APRT	UTP4	ZFP41
DEDD2		THBS3	ST6GALNAC2	MINPP1	PLEKHH1	LAPTM4B	WDR19
DENND3		KBTBD8	NARS2	LRP1	PDHA1	SEMA3B	ENPP2
U2SURP		ATP8B1	FBLN1	MASTL	RBFOX1	IMMP1L	TRAPPC11
WDFY4		INPP5D	METAP1D	SPDL1	ACER2	HES4	MTFR2
DDX3X		ATP6V1A	PPARA	HSH2D	HSPA1L	STRADB	NHS
SRP72		FKBP14	SIK1	MYO1F	SLC9A3R2	CDH19	ZNF669
BZW1		RBPJ	CS	EIF2AK2	L2HGDH	SLC20A2	DTWD1
SCML1		CHD9	IRS1	GMIP	NOL3	DLD	RPS6KA1
PYCARD		SHANK1	SH3BGR	MSC	COQ5	ABCG4	MEIS3
ASAP1		ATP11C	MTUS1	OSBPL3	NDUFB5	SETD9	ERMAP
COL27A1		CD276	GPAM	PLA2G2D	XIRP1	CNNM4	ACAP2
HSPA13		NMI	NEBL	LRR1	PERP	KLF5	STEAP1
ZMYND19		PPM1M	BDNF	SNX14	IAH1	ROR1	TLL1
QPCT		AOX2	COQ5	ZMYM1	TUFM	SLC29A1	WDR5B
ADGRL4		RNF149	SYNC	PRELP	NDUFB8	LRRFIP2	GTF2A1L
VEGFA		ZFYVE26	GCAT	PXDC1	ST3GAL3	NAXE	NME7
ATP1A1		COL6A1	F3	TLR6	MB	HES1	KCNK5
ANO6		LIN9	DYNLL2	KIF3C	RILP	PPM1K	ABRACL
MYSM1		FANCM	DRC3	NGFR	NUDT8	RILPL1	ANKRD35
SMN1		ACTR2	ZNF330	FAT1	MYPN	KLF9	NRARP
ZDHHC20		P3H3	MRPL48	TENT5A	ESRRG	CHIC2	DENND2D
ARHGDIA		HIVEP3	SCNN1B	DOCK8	PROM2	LMO7	KCNMB3
PTP4A1		GPR132	P2RY2	ADAM9	POPDC3	INHBA	LMBRD2
DNAJC3		SLF2	FAM222A	LAG3	UQCC1	MRPL46	CEP170
		CREG1	C8H8orf82	TREM2	MSRB2	AK8	LIPT2
		GPX7	DKK3	FPR2	MPC2	PRADC1	MBTD1
		DNAJC10	PPDPF	NEK1	ATG4D	TNFAIP6	EHMT2
		ATP7A	ZNF560	BMP6	NOS2	CHCHD2	CARMIL1
		COL4A1	AK3	PDE3B	PERM1	CADM4	SLAMF7
		FAM49B	ACTR3B	CHSY1	RRAGD	RBPMS	DNM1
		CCDC71L	WNT9B	CD33	CPT2	IRAK2	DLG4
		GAB3	MAMDC2	MTHFD2	HDAC11	CHRNE	LGALS3BP
		CRLF3	ZSWIM7	CCP110	SERPINB6	DGCR6	LOXL1
		RAD18	TUB	STK38L	HOMER2	PRKAG2	AASDH
		FAM76B	FRZB	DACT3	MGST3	LZTS3	PPT1
		CD109	IDH3A	PFKFB3	MCCC2	RAD21L1	BAHCC1
		CTBS	GPC3	VASN	NDUFB9	TMEM91	FEN1
		KCNE3	STRC	PLAC8	RAP1GAP2	SLC16A7	ELMOD2
		GORAB	SCD5	CFB	NDUFA12	DMPK	ZFYVE16
		PLEKHN1	CTNNA3	ASCC3	KLHL34	BCKDHB	PROS1
		FBN1	PRPF40B	ACAP2	NDUFAF6	DCHS2	ZNF354A
		BMP1	PINK1	USP1	TRIM63	C1QBP	CEP41
		HVCN1	GATB	AP4E1	BOLA3	DHRS4	EIF2AK2
		LRP8	GSTO1	PRKD3	PIP5K1B	CEBPD	CREG1
		CUX2	DLST	YTHDC2	SLC25A20	AMOTL1	ZNF182
		C2CD5	SLC19A2	RBM43	SLC25A10	ATP5MC2	ITGA4
		DYNC2H1	ACAD8	RGS16	APOBEC2	PER1	AMER1
		PAEP	PMP22	SYTL1	NDUFS4	EIF1B	HS2ST1
		TGFBI	MPZ	PTAFR	NNT	WNT9B	FOXRED2
		GAS2L3	CLUH	CD83	UQCRC2	HES2	SIGLEC5
		ZNF292	CD38	ARHGAP45	OXCT1	ISOC1	ZNF680
		PARP11	ADCY6	ST8SIA1	EEPD1	SUCLA2	LRRCC1
		MMP2	TPD52L1	MORC4	SPOCK2	SYT9	KLHL8
		MCM5	TBC1D7	DOCK11	SGSM1	COX20	POLI
		NCOA7	SLC6A1	MBOAT1	NIPSNAP2	WDR62	CDKL2
		ELF4	MOXD1	RCN1	P2RY2	MTUS1	PTPRC
		CD52	VDAC3	FERMT3	GSTT2B	IGFBP6	AKAP3
		BICD1	HRH2	TSPAN32	KHDC1	IRF1	DCLRE1C
		ITSN1	ATP1B1	CASP5	BNIP3	LONRF2	NCKAP1L
		ZNF260	TNNT3	ARF4	ASB2	NDUFA2	THSD1
		ZNF490	MGAT5B	ACTR6	ADGRG1	PDLIM1	UBLCP1
		TMEM37	IL20RA	ZDHHC2	DGLUCY	CLUH	PCOLCE
		ZFP30	CHL1	CMAH	SDR39U1	KLF2	IL10
		ZNF484	CEBPZOS	SPOPL	BCAT2	HAX1	NECTIN1
		ZBTB34	MASP1	CNTRL	HINT2	ACP6	ZMYM5
		TMEM263	NDUFS8	PKD2	SMYD1	NDUFS8	SNX29
		HS3ST3A1	HEBP2	ATP6V1B1	ATP5PF	TMEM223	TRPC6
		RTN1	PPP1R3C	SLC6A9	CD38	DDN	KIAA1841
		BTBD11	PDZK1	TMEM241	ABCG4	PDZRN3	CD83
		CCDC82	YBX3	CD37	IMPA2	MGST3	PAQR8
		ERBIN	SRCIN1	SMARCA1	PHACTR1	TRPT1	NUCB2
		SKP2	CORO6	BET1	NDUFV2	NDUFAF6	ZRANB3
		SEMA7A	SLC20A2	C3H21orf91	UNC5A	DNAJC19	CDK19
		FKBP11	SUN1	CCDC14	ALDH5A1	NUDT13	RSKR
		ITPRIPL1	ATP5IF1	C2H3orf70	NDUFB1	AGTPBP1	PTK7
		CTSA	CDH2	TMEM191C	C15H9orf116	CEBPZOS	PLCG2
		VMP1	ILVBL	SHPRH	RYR2	MRPL32	BORA
		SLC2A6	PC	PLXNC1	TMOD1	MRPS25	GALNT10
		PDIA4	GSTO2	ERBIN	ASB5	FPR1	SH2D4A
		ZNF467	CEP85	BMPER	GLRX5	SLC25A30	MAMDC4
		APOBEC3H	EFNA5	ATP11C	SFXN4	PRR16	WDR81
		STAB1	TMEM246	CHD1	PHKA1	BCAR3	SHPRH
		PROS1	A4GALT	EDEM3	PIFO	ANXA11	NFAM1
		SPC24	IGFBP6	RRBP1	LPCAT4	GLRX5	SULF1
		MFSD9	VDAC1	BATF	NDUFB4	NEBL	PCK2
		RPAP2	MRPL54	ADSS2	FPGT	SELENOK	RFC5
		NHSL2	CDH13	CD44	MRPL35	ECI2	DSE
		TMX3	NDUFAF8	JRKL	SLC25A11	ABLIM1	TLR6
		RPGRIP1L	PAMR1	PPP1R12A	AMPH	CDC34	LCORL
		SPAG5	HYPK	PIK3CD	SLC12A7	SHISA4	PLXNB2
		ATG4C	ALPL	KLHL4	ISM1	RRAS2	SLC12A9
		LRRK2	NDUFA2	BPTF	MCF2L	RPAIN	WRAP73
		ZNF184	NDUFAF6	SEPTIN7	NR0B2	RBM38	RAD18
		TFF2	CALML6	ZC3HAV1	KIF25	AK3	TMOD2
		KDELR3	SLC25A10	PDIA5	PHOSPHO1	HSPB6	ATL3
		BMP2K	SPEG	ADCY7	PAQR9	ELL2	ZNF530
		GALNT1	TNK1	C4H6orf132	PRKAR1B	RAD23A	HAAO
		ZNF469	GCNT4	HIPK1	CGB8	THAP2	DHDH
		NUDCD1	C13H2orf73	PRPF4B	HLF	ENDOU	LCK
		LITAF	SHC2	SNAI1	SULT1C4	CACNA2D2	PYCARD
		CAMP	COQ6	ENTPD2	IRX2	KLHDC8A	HACD3
		DEK	PDHB	UNC5C	TTLL10	HIVEP2	DGKE
		MYSM1	LAPTM4B	TREML1	ACO2	BOD1	GNPTAB
		SP140	AVPR2	CDKL2	TIMM8B	DSG2	ADAM9
		NRAS	MYRIP	TSPAN15	ECHDC2	PDE1C	RUFY2
		GIMAP2	VAMP2	ZFYVE16	MGARP	CDC37L1	MYOZ3
		BAZ2B	HAGH	PPP4R3B	ZC2HC1C	GTPBP4	P3H1
		CMAH	TRPT1	KIF7	LRRC2	FAM166C	B3GNT9
		NR1H3	PLEKHA7	SMC2	FAM229B	FNIP2	CSPG5
		FAM111A	COX4I2	ZC3H12B	LSMEM2	HAGH	ARHGAP30
		PLEKHO2	FH	ZNF300	CAMTA1	JUND	SLC35B4
		SHPRH	NDUFB7	SLC37A2	CAND2	RNF115	ZNF546
		TBC1D32	GFRA2	KIF2C	FAM155B	SIRT4	UNC93B1
		REV3L	CNNM4	ATP8B2	MYOZ2	TIMM17B	TRERF1
		CAPZA1	PHYHD1	ENO2	DPF3	ABHD2	CYP1B1
		AMMECR1	ATP5MC2	AZIN2	RORC	WDR17	CEP152
		ZNF608	PTGES2	GNA13	CUL5	TCIM	AURKA
		CD2AP	KIF1C	ARPC5	BMP7	SUCLG2	IRF8
		AGPAT5	TUFM	NTRK2	CRAT	ADAM8	ZNF436
		TTC39B	MGST3	HCST	NDRG2	MAGIX	MBOAT1
		FOLR2	NDUFAF5	LYPLAL1	CD320	GPM6A	NNAT
		PLPP5	PTCD3	SSX2IP	FAM160A1	RRAGB	HIPK1
		UCHL1	ATP1A4	BIN2	DECR1	GFRA2	ZNF180
		TNFRSF11B	MRPL46	GLS	CPNE6	PRKAR1A	JPH3
		SLC1A4	ACADSB	BBS7	FAM162A	C6orf125	ARHGEF19
		HPSE	CCDC141	PLEKHA4	GRTP1	ALOX5AP	ASAP3
		GBA	MROH8	DPY19L4	NDUFA10	UTP25	GLI1
		CEP152	TRAP1	PRKCB	HIGD2A	DLST	CCR6
		RTN4	CACNA2D3	C20H16orf46	AIFM1	PROM2	DYNC2H1
		TMOD3	BCL7A	SVEP1	CHN1	TIMM50	GRAP
		MYC	MRPS9	CALHM2	MYZAP	STX11	GLI2
		SLC16A6	SLC6A12	DNAJC10	NDUFB2	C4H6orf52	LAT
		SLIT2	STRADA	AOAH	ETFA	PGBD5	ARHGDIB
		FAM83H	VEGFA	ATL3	RXRG	PHPT1	DOCK8
		ZC3HAV1	GATA4	BAZ2B	ESRRB	LBH	ZWILCH
		EXOC5	MPPED2	NAT1	COX6B1	CLTB	PCDH18
		PLCG2	DNASE1L3	HSP90B1	NDUFA2	QPRT	GPR153
		MANEA	TBX3	C1GALT1	MLF1	PALM2AKAP2	IGDCC4
		SMC3	CYCS	RASGEF1B	MLIP	PDHB	GUSBA
		P3H4	SARDH	REV3L	CRYAB	ZCWPW1	MYH10
		RAB44	WDR17	CCPG1	SPACA5	TNIK	MARCKS
		WDR76	ISM1	SGIP1	FSIP1	PXDC1	GPR161
		RCN1	L3MBTL4	MARCKS	NDUFS3	STK40	ZFHX4
		SLC23A2	GASK1A	WDR5B	TMEM223	FRMPD4	PI15
		KLHL42	HYKK	LILRA2	ANKRD2	RAVER2	SRBD1
		NHLRC3	NR3C2	BAZ1A	ATP5MC2	ITPRIP	ADAM10
		PUS7L	UQCRQ	ALOX5AP	WNT11	FXR2	CYP4V2
		ELL2	PPP2R3A	NUDCD1	NDUFA8	KANK1	DACT3
		NRP2	SLC16A1	DLG4	PDZD2	SOD2	ZNF879
		PRKCD	RAI2	HMGN5	EDARADD	PLXNA2	ALLC
		FNDC3A	DOK5	NCF1	DIPK1C	CTNNA3	THSD7A
		SDF2L1	SUCLA2	TMX3	NDUFS8	DENND2C	ZMYM1
		STK26	SYP	RLF	KLHL41	GRHPR	CEP89
		KIF2A	SLCO5A1	CLOCK	FAM81A	PPP2R3A	COMMD8
		SPDL1	PICK1	ITGAL	NDUFS2	CD82	ZNF571
		SLC19A1	IDH3G	SGMS2	PTPN3	BNIP3	TBX18
		GUSBA	RRAGB	EZH2	LRRC20	TEKT1	RNF212
		CCDC80	DISP1	CHD9	IDH3B	NTF3	PXDN
		FCHO1	ASB4	MNDA	COX4I2	KCNG1	NUP43
		PFKFB4	B4GAT1	FAM76B	OSGIN1	UAP1	DNMT3B
		USP1	PALM	XRN1	LAD1	CIAO2B	TMX3
		PREX2	ABLIM2	FANCI	NRAP	MRPS33	PDIA5
		IGSF9	NAXE	C6H5orf34	NCEH1	TNNT3	SLC38A7
		LSP1	ACTA1	ZNF84	BZW2	NDUFB3	GPR68
		GNB4	ZSCAN18	PLXNA3	HSPB7	PLAUR	SH3BGRL
		SRFBP1	ANKRD33B	CD84	MYL7	FLT1	HHAT
		PTEN	IL11RA	NECTIN3	RTN4IP1	MTFR1L	LRP8
		VIM	NDNF	CRELD2	CHCHD5	FH	AOAH
		FGL2	L1CAM	CORO1A	NDUFA9	ACAA2	CD5
		TPM4	LPIN1	CRACR2A	SMPX	KLHL30	MYOF
		LDHA	SLC17A7	SIX2	LRRC49	POPDC3	OLFML2A
		CDKN1A	GSTT2B	PGM2L1	MTUS2	PINK1	HOXB6
		GNA13	MAL2	FLNA	ATP5F1B	PCBD1	CCDC82
		PRKACB	TMEM8B	PSAT1	HSDL2	RHOB	VANGL1
		CBARP	ABCA9	KLHL29	SMIM4	CS	LHFPL2
		KCNK3	APOM	CHPF2	TESC	ZNF331	MAP4K1
		HPS3	IMMP1L	TLK1	GOT2	RASIP1	MALL
		LUM	HAX1	CERS5	PLEKHG7	SDR42E1	CC2D2A
		ERO1A	PLXNB1	ZNF260	ATP5MG	FAM221A	NNMT
		SYTL3	BCKDK	SACS	LYRM9	ATP1A1	TMEM156
		RGS22	EDARADD	FAM13B	SBK3	INSYN1	FHAD1
		FAM110A	ABCC12	SH2D2A	PGBD5	PPRC1	BBS7
		MIER1	DLAT	RBMS3	SDHB	ZNF593	COL24A1
		C20H16orf54	ATP8A2	GRIN2D	PHACTR3	DNAJA3	FAT4
		TMOD2	GPER1	ZHX1	FAM241B	ALDH6A1	PGM3
		FHL5	RPAIN	LPAR1	NDUFAB1	METAP1D	NLRP1
		AP4E1	KLHL30	PCOLCE	SUCLG1	LPIN1	TRIM38
		RAP2C	FGF5	CFAP97	GPER1	FSCN2	ZFHX3
		ZNF280C	AKAP6	PILRA	HADHA	VDAC3	SIRPB2
		CEP350	FAM47E	ZFP30	ART3	HK1	MBLAC2
		ZNF710	TMEM223	FNDC3B	PHYH	TSPAN12	TNFRSF11A
		ZNF33B	GABARAPL1	CYTH4	SMYD2	NUDT7	ZNF449
		JMJD1C	DUSP8	HMOX1	MRPL21	PLK3	HROB
		SOAT1	MAP1LC3A	P3H1	KCNH2	SLMAP	ZNF605
		CD1C	MRPL35	TCAF2	DDO	PPP1R13B	GNG2
		ZSWIM6	ECI2	ARL5B	SYT7	NRN1	FANCA
		MTMR11	SPRYD7	ITGA4	PDK2	MAMLD1	CROCC
		AP3S1	GPRC5C	ZFP37	HADHB	TOMM40L	HTRA1
		PRKX	REEP6	TASOR	NDUFA6	GCDH	DPY19L4
		BRI3BP	ABLIM1	CLSTN3	CCDC85A	HK2	AP1S1
		SENP7	WNT3	PRRT2	ATP5F1A	FIZ1	CTSA
		PMS1	SDR42E1	PTK2B	NDUFA13	CRLF2	FAM76B
		FPR1	CAMK2A	F5	FRMD3	MLXIPL	RNASEH2B
		ITGB3	COL4A3	INPP5D	HIF3A	RFX2	UHMK1
		EGR2	NCEH1	SRGAP1	ALPK2	SIPA1L2	AKR1E2
		DYNLT3	SNU13	ZNF605	KLHL38	PRKN	CFI
		RNF125	PLEKHH1	ATAD2B	RAMP3	CAMK2A	ALDH1A1
		EIF2AK2	FGF1	ADAM19	HRH2	CD300LG	C1GALT1
		HS2ST1	RET	SC5D	CDKN1C	CLYBL	FBXL19
		FILIP1L	MAST2	OLFML1	C2H3orf18	RRP15	FMO5
		SLC35F2	CDC34	UHRF1BP1L	BCO2	NDRG1	TECPR2
		DPYD	GATA6	MARVELD1	MCRIP2	PLPP7	ITPRIPL1
		CLIP3	ACP6	GCNT1	C7H15orf61	ARID5B	CD37
		POLN	ACAA2	ORC6	ECI1	WNT9A	TEC
		APPBP2	TIMP4	CEP350	ATP2A2	PDK1	NCAPG2
		MMP21	COL9A1	RUNX3	CYP2C75	CEBPB	COL6A1
		P2RY10	MTFR1L	CTDSPL	SIRT3	FARS2	BRI3BP
		PRSS16	ITM2A	GPR83	COL28A1	DPCD	PRR14L
		GNAI3	INHBC	CLEC2B	NEURL1	TACO1	FCHSD1
		GOLM1	DUSP27	SOX4	CDH4	THAP4	RBPJ
		LPCAT2	SIRT3	NCKAP1L	ADHFE1	P2RY2	LILRAB
		TRIB3	CD79B	SLF2	KALRN	PIM3	DOCK11
		SOCS1	RILPL1	TIGIT	C7H14orf180	ALPL	IKZF1
		SAMD11	ALDH6A1	PTBP3	ECHS1	MRPL15	ZBTB33
		NNMT	CLYBL	GALNT1	CARNS1	MSRB2	OTUD3
		TIAM1	MTCP1	PHIP	PRDX5	RCL1	GOLT1B
		KRAS	KLHL21	PLVAP	ACAA2	UBE2D1	E2F2
		SPAST	MINDY4	HSPG2	COL11A2	UGCG	PRRX1
		TPM3	MFN2	TMEM167A	MAP6D1	BCL7A	AMMECR1
		IQGAP1	SFXN4	DENND4A	EIF1B	MUSTN1	LYST
		PRSS8	FRMPD2	L3MBTL3	COQ8A	RAB9B	KCNB1
		HOMER3	COQ3	PCED1B	COX7B	BCL7B	SEMA3A
		CARMIL2	NDUFB11	PIK3R5	UQCRC1	COQ5	GRIN2D
		MMP25	TIMM8B	GMFB	ACTC1	RET	UBA6
		CSMD2	ENTPD6	SLC6A6	TMEM71	PTCD3	SLC35E2
		CEPT1	BCHE	SMCHD1	SLC4A3	INSIG1	SLX4
		RNF138	CACNA1C	ZNF471	MT1X	DCAF6	TP53INP1
		TP53I3	TM7SF2	VPS13C	PATJ	STK17A	SERPINF1
		CD5	LTBP4	INVS	ECSIT	FBLN1	ITGAM
		RUNX3	APOD	TMED5	CKB	TXNRD2	LPXN
		PREX1	DSG2	PLEKHG2	IDH2	SARDH	TGFB3
		TASOR	SLC6A16	TMEM98	NDUFS7	MXD1	IQSEC2
		TCF19	STRADB	APBA1	CACNB2	GYG1	IL2RA
		SEC24A	BAG3	TMX1	BEX2	SLIRP	DCAF17
		IER5L	QPRT	COL6A2	NDUFA1	MYH11	DCLRE1A
		SLC43A3	ZBTB16	RAC2	CAMK2B	HSDL2	CNPY3
		COL8A1	SPAG7	HEPH	PKD2L2	GPX3	SLC47A1
		ATAD2B	CDIP1	COL12A1	ATP5MPL	GATB	TSPAN15
		ARHGEF19	RASD1	BOC	TMEM88	BYSL	CRYBG1
		FAAP24	CCDC197	TBC1D10C	GSTM3	TPPP	IFI44
		BBOF1	TST	GASK1B	KLHDC9	PICK1	CEP295
		SERPINH1	MACROD2	TRAF5	CAV3	C8H8orf82	ARHGAP18
		MBOAT1	ALAS1	TLR3	RNF207	BCR	GIMAP1
		IFT80	CASZ1	ZBTB33	MYOM2	ST6GALNAC2	COL8A1
		TEDC2	CRIP2	SPATS2	HSPB2	PAIP2B	ABHD15
		DRAM1	NDUFB8	MMP23B	NDUFV1	FCER2	ADAMTS10
		CRYBG1	ABCA8	ANKRD49	ALPL	ZSCAN18	SCARA3
		SERPINF1	MMACHC	BACE1	RIPOR3	ZNF583	LRP11
		ADAM10	TARS3	RALGPS2	SERPINA5	ANKRD23	SRPX2
		AHI1	NRN1	HIF1A	GMPR	NRXN1	RWDD2A
		PADI4	MYL12B	IER5L	ADSS1	IMMP2L	UGGT2
		CTSH	RCAN2	LAT	PPP1R1A	CCDC85A	DOCK2
		SWT1	ESRRA	FKBP11	UCP2	CNTN2	MFAP3L
		FRMD6	SLC16A7	IQSEC2	SPATA24	SLC26A10	TMEM263
		FAM91A1	L2HGDH	ATRX	C6H5orf47	AIFM2	FAM104B
		PRRG4	DNAAF3	CD109	NDUFS6	NFU1	CHD9
		DCLRE1C	DGCR6	GPX8	CLYBL	HCCS	MXRA8
		POLE	GLRX5	IL1RN	RIPK4	PRIM2	IKBIP
		ATL3	NME5	FMO4	COQ9	ILVBL	ZMYND15
		RGS10	FABP4	KCNS3	TMEM143	ABHD18	OTUB2
		ALG6	GHITM	SPRED1	PFKM	GK	CCDC80
		MAP1B	INSC	AGPAT5	ETFB	SLC25A33	RTN1
		SLC20A1	BZW2	PKN2	COL20A1	BEND7	GIMAP4
		LRCH2	ETFB	NECTIN1	NDUFA4	TIMM44	IL10RA
		PPP4R3B	NDUFB4	SLC38A11	APOO	TMEM134	KIFC1
		RAC2	BCO2	TCP11L1	PXMP2	LIMCH1	PTPN22
		ANXA2	ATP5MPL	COL18A1	HDHD5	GATA6	LRCH2
		ANP32E	ZCWPW1	ZDBF2	PYGM	ODC1	PLXNC1
		CARNMT1	VLDLR	PLAGL1	SIRT2	MCUR1	BBS10
		PLEKHA8	GJA3	MPEG1	STARD3	SHROOM3	CYSLTR1
		TET1	NDUFA8	NLRP3	RAB33A	POLDIP2	CD163L1
		LTN1	MAP6D1	CEP57L1	IMMP2L	ITIH4	PLOD3
		COL12A1	NMNAT2	CNNM2	TNNC1	CROT	KCTD14
		DUSP18	LONRF2	HPSE	MROH7	APOM	FMO4
		MXRA8	PACSIN3	STAG2	CPLX1	AIG1	KIF3C
		PDIA5	MECR	MPZL1	DONSON	DHODH	DKK2
		GNPTAB	SOX10	RFLNA	SLC38A3	HACD1	SNX14
		SOX4	INPP5A	WDHD1	ENO3	HEBP2	TEX14
		SPOPL	DMPK	MYC	TBX3	PLXNB1	GNB4
		VCPIP1	PDZD2	ZNF608	MYH14	PKIG	P2RX4
		CDC42BPA	RAMP3	PDGFD	MDH2	RIC3	SAMD11
		SH3BP2	TTN	PRSS16	PLEKHB1	ACSL1	TPX2
		GUCY1A2	FXYD6	RTN4	RAB3D	TBX5	DCK
		EPCAM	BEX4	GFPT1	PIPOX	PPP3CC	MARVELD1
		BHLHE41	NDUFS3	PTGIR	DOK7	PPDPF	XYLB
		BEND3	OGDH	FRMD4B	COX4I1	TMEM198	VPS13A
		CRELD2	SNAP91	TAF1A	HADH	MYL9	PDE5A
		IQSEC2	NDUFA11	SYNGAP1	MYH6	DMAC2L	ACPP
		DIS3	VDAC2	PPIC	CACNA1G	SAMD4A	TMEM102
		ZSWIM4	PLA2G2A	KLHL6	CLEC4G	YOD1	KCNE3
		PRIM1	HIGD1A	CAMK1D	ATP5F1C	SMIM20	RBL1
		NIPBL	BCKDHB	CALU	KCNT1	ZNF514	CFH
		AGGF1	CFAP20	ICK	ACSM5	ZBTB21	TMPO
		MMP16	EGLN3	NAP1L3	NEURL2	ZNF592	CCNG2
		SPATS2	ETFRF1	MOSPD2	GSTK1	ARSG	SLCO2B1
		MYO1B	NDUFB9	TYW5	VWC2	PGM1	C1H1orf74
		NPC2	ITGA7	RELT	GPT2	PCCB	POLM
		GJA5	ADCY10	ARHGAP28	DDT	PPP1R3A	PRRX2
		C5AR2	CBX7	HAUS6	ATP4B	DHX32	POLH
		EMILIN1	SLC25A30	DESI2	CD164L2	C14H11orf1	INVS
		RAB42	TEF	CEP89	OTUB1	ATPAF1	SP140
		MARCKSL1	RTN4IP1	CD300A	RNF208	ARHGEF15	NPC2
		DIAPH2	TMEM221	GPR176	MDH1	SPRYD7	CD28
		S100A4	COL9A3	VMP1	TEF	TNF	IDH1
		ETNK1	JMJD6	FRRS1	PAIP2B	DTNBP1	TBC1D32
		CHSY3	EMX1	SPATA5	LRRC14B	LTF	IRF5
		SLC39A11	RAD21L1	TFPI	ACSS1	ZDHHC9	TNNI2
		PPP3R1	UGT8	ITGB2	TRH	DAPK3	TMTC3
		PLEKHH2	COX6B1	CMPK1	PHYHD1	TGFB2	HOXB2
		USP8	CCNB1IP1	GDF1	NDUFV3	TMEM179	LRRC25
		RALGAPA2	ACSS2	CMKLR1	NDUFB10	IDH3A	UHRF1BP1
		WIPF1	BOLA3	WIPF1	TMEM38A	FRZB	UHRF1
		CMTM6	SYT7	HS2ST1	ST8SIA5	PLBD1	EFS
		DCP2	CDKN1C	PEAK1	GNG7	HIBADH	FHDC1
		TIPIN	PRDX5	TACC3	ATP1A3	GPATCH4	MAFB
		ATR	ATG4D	ZNF221	CYC1	FGF18	DOCK10
		MPP1	CLGN	NCOA7	HIGD1B	BCAR1	TMEM241
		MICALL2	SEMA3B	FRS2	STRADB	STYXL1	NEK6
		CD2	SLC26A10	DEK	PDIA2	CREB5	KIF21B
		G6PD	SULT1C4	ZNF654	NRTN	MRPL38	PRRT3
		PARP14	PAQR9	AP3S1	KY	DENND5B	CD300LF
		OSTM1	TOMM40L	FGFR2	PTP4A3	PITPNC1	PAFAH1B3
		SLC41A2	BCAN	SLC38A2	SNTA1	CFAP20	SLC52A1
		ASCC3	PTPRU	LRRC56	ATP5MC1	GPRC5A	KIT
		TLK1	EDA	CDK14	UNC13D	SLC7A1	SPC24
		ABHD15	GCNT2	THOC2	SSPO	IBA57	BRCA1
		MRC2	COX4I1	FMNL1	SPOCK3	CXADR	ZNF518A
		SMCHD1	ALDH3A1	C2CD5	GPD1L	ABLIM3	NXT2
		KCNMB1	SDHA	SKP2	SLC25A3	ISM1	BATF
		ITGAV	AAMDC	GADD45B	RET	PASK	CYP39A1
		JRKL	FAM221A	SRFBP1	ATP5ME	AIRE	KCNMB4
		CD164	CLEC3B	CEMIP2	PRSS22	WDR93	CUL4B
		ABL2	MRPL21	ARHGAP20	ETFDH	FJX1	IKBKE
		SLC2A3	POPDC3	APPBP2	TIMP4	PPFIBP1	TRANK1
		CHSY1	RAPGEFL1	RP2	FLACC1	NOCT	FGF13
		ZNF654	FLNC	MANEA	NDRG4	RANGRF	TNS3
		ZNF605	NOL3	CDON	RIMKLA	C15H9orf116	MAN2A1
		P3H1	ACKR2	ELK4	USP2	TRIM72	RASA4B
		ARID4B	ANK2	MID1	GAL3ST3	ARHGEF26	FAM167B
		ZFP90	NDUFS1	MAP3K2	GOT1	EGR2	HPS1
		PIGX	SPAG8	STXBP2	SLC35F1	BCL6	METTL4
		ENAH	SDHB	HSPA13	GREB1	ANKRD37	APLF
		PAWR	SLC6A8	PRKACB	AK1	IL1RN	TNFAIP8L1
		CDC25B	KCNJ5	RBBP8	TAFA5	PLEKHG1	CNTNAP1
		VPS13C	HSPB8	FAM91A1	DAPK2	METRNL	CACNB3
		C6H5orf34	ZNF219	CD164	ACSL6	RHBDL1	DHFR2
		ARID3A	CCDC69	USP37	WDR62	SDHD	SLC36A1
		FOXC2	CSRP3	POLN	COX14	MPP6	ZNF572
		ZFC3H1	MCCC2	RPAP2	CA8	AOX1	ARSD
		LEF1	NDUFB2	PELI2	CHCHD10	DPF3	NIPSNAP1
		DGKH	ECHS1	LRP11	RAB26	IFRD2	FUCA2
		MCM3	DMAC2	DIAPH2	CERS4	MOCS1	ZNF184
		GM2A	SLC9A3R2	RBL1	HBA	NDUFAF3	LGI2
		SLC35G1	TTBK1	WDR35	ACOT13	ITGB3	ZMAT3
		PABPC1	RBM38	HCLS1	COX5A	ABHD10	SNX10
		IFI44	FAM162A	NOD2	FITM2	NOP16	PRR5L
		FRMD4B	NDUFB1	PTGS2	ECHDC3	CHDH	GM2A
		ERI1	HADHB	CCSAP	GATD3A	ATP1B1	CENPQ
		CHST1	NDUFA12	GLI3	WNK2	GSTO1	RTN4R
		UPP1	CD300LG	P2RX7	FN3K	GALT	COL8A2
		MAP2	SMYD2	AGGF1	SCTR	PM20D2	DOP1B
		TNFRSF6B	NDUFB5	NCF2	NACAD	FNDC4	CXHXorf21
		SLAMF9	STRIP2	SLC36A1	PPIF	SLC9A3R2	SOAT2
		MAP3K2	TMEM126A	TRANK1	CLSTN2	RAB21	TCEANC2
		KCNE4	ATP2B3	RPS6KA1	KCTD8	MRPS23	FGD2
		STAG2	AOX1	AMACR	SYCE3	PDZD2	ATAD5
		RNFT1	WDR62	FOXP1	LRRC39	C4H6orf136	MLLT11
		GMFB	INSYN1	AP1G2	PHKG1	TMEM186	CNPY4
		FZD7	NDUFV2	AP3B2	ACADS	RAB20	TMEM98
		ARRDC4	ABTB2	KIF27	SLC25A4	NDUFC2	ZNF311
		FCHO2	OTUD1	WRN	PGAM2	NOL7	GMNN
		MAML3	NTN1	TM9SF3	TLL2	MRPS35	GNPDA1
		CMKLR1	UNC13D	ARG2	TUBA8	COX10	MAN1C1
		ECM2	SYN1	CREB1	FNDC5	UBALD1	NYNRIN
		CASP3	TLCD5	NMI	CRHR2	WIPF3	RAB11FIP1
		DDR2	ALDH4A1	GLT8D2	NMUR1	CBX7	TLR5
		NHS	ETFA	DTWD1	EEF1A2	GRWD1	ARL16
		GPR83	ATF3	ZNF184	ROGDI	COLGALT2	OSBPL7
		C1QC	IMMT	CEP135	SLC30A2	FGF16	CARD9
		RHOU	WEE1	LTN1	MPC1	DNLZ	NAGPA
		TET2	IAH1	RELL2	CDH22	ZNF106	CEP164
		TET3	NDUFA1	SDF2L1	PNCK	GALNS	SLC46A1
		PRR14L	HIGD2A	RELL1	NECAB2	CEP170B	PAQR7
		PHETA2	PPP1R9A	HIVEP1	ALDOC	NDUFAF8	DIPK1A
		ZC3HAV1L	NDUFA10	KIAA0586	CD82	CREM	CHRNA7
		SH2D2A	CD82	CD53	ALDH1L1	YWHAG	SKAP2
		UST	ATP5MG	VAX2	AQP7	ANTKMT	RARG
		TMEM167A	HADHA	KIF2A	HSD17B8	PLEKHH1	ZNF467
		CAPN3	PANK1	GPR153	SPTBN4	AGPAT2	CEP72
		TMPO	SLC25A42	PIGX	TMEM215	SLC25A37	GRHL1
		CYP27A1	PPL	ZFHX3	INPP5J	PSTK	SLC18B1
		VPS26A	SYNPO2L	ROCK2	TRIM54	SLC22A4	PRCP
		STXBP5	PDZRN3	EFS	STARD10	TIAF1	ASB13
		CSNK1G3	COX14	CACNA2D1	SLC2A4	CALCOCO2	INA
		RNASEH2B	DUSP15	NCF4	SYN2	NTPCR	AP1G2
		SLC38A11	KCNA4	DNAJC3	ATP2B3	ACKR3	TRPV2
		PLVAP	UQCC1	RASL11B	NT5M	CEBPE	KCNK13
		TYW5	CD320	CHRD	FHL2	CDC42EP3	ZNF852
		SSC5D	HOMER2	ITSN1	MYBPC3	EMP1	ZNF37A
		BPTF	SLC41A1	NPL	MYOM3	NOL10	SPON1
		ATXN3	NDUFS4	PLS3	NT5C1A	SPAG1	LHX6
		TNFRSF21	IGSF9B	PDLIM7	GREB1L	KCNA5	ARL11
		PHF3	DGLUCY	PLEKHA8	FGF12	GPRC5C	CDC7
		ADAMTS9	NNT	CDK6	PNMA3	MRPS22	GJA5
		BICC1	LIN7B	TBXA2R	HSPB3	POLR2I	ITGB3BP
		TCAF2	ACYP2	GUCY1A1	HBA1	DYSF	ZNF710
		CEP128	LRRC49	TRAM1	SLC26A9	FLYWCH2	ADCY7
		AKNA	MGARP	SLCO2A1	MBD3	BICDL1	TMEM68
		TGS1	SPATA25	GUCY1A2	LARGE2	MALSU1	TWF1
		ARID4A	NDUFV3	LSP1	BDH1	DVL1	CSMD2
		IRAK4	PPP1R3B	AKT3	SLC29A2	MT1E	SCUBE3
		PCK2	CD164L2	DDX60	SH3GL2	TPI1	CBX2
		MPHOSPH9	HHIP	DUSP18	LDB3	CLIP4	PUS7L
		ADGRG5	CHCHD3	ST8SIA4	OSBP2	FLII	MANEA
		PRDX1	PLXDC1	ATR	LDHD	UPP1	ELK4
		XRN1	SPA17	CYBRD1	HAND1	CNKSR3	ZNF470
		RLF	G0S2	CRLF3	PAK6	NDUFAF4	RBM43
		EPS15	C7H15orf61	SLC30A7	RPL3L	HSD17B10	C1QC
		ARF4	DHRS11	TUT7	ICAM4	PFKP	FAM111B
		IFT74	LRATD1	BRWD3	RAB17	ZNF460	SMPD3
		DOCK7	PHKA1	ZCCHC7	RGN	TICAM1	CTSH
		SPATA6	ASB5	PDLIM3	CDNF	ZNF274	VGLL3
		RFTN2	PDHX	RASSF8	ACOT11	URGCP	ECM1
		SSR1	DNAJB5	ZNF607	FBXO15	IL20RA	NR2F2
		LMBRD2	GPIHBP1	ERI1	TSPAN8	ITM2A	NEURL1B
		GNAQ	MPP2	RESF1	MALRD1	SAMM50	C1QA
		WDR81	DECR1	TCTN1	SBK1	NR3C2	DDX60L
		THY1	ISOC1	HCK	MYADML2	IDO1	FAM13C
		RASGEF1B	SMIM4	FBLN2	COQ10A	PEBP1	RGS22
		PRRX2	FOSB	UNC5B	PRRG3	HRH2	RNASE6
		LGI2	NTRK3	GCA	CDK18	BSG	NID2
		ALOX5	NRXN1	TMOD3	CKM	PRPF40B	NR2F1
		BLM	ZNF883	SLC35A1	MYL3	RNASEH2C	TCF7
		LRRC8D	TRABD2A	LRRC58	RNF43	CSRP2	FYB1
		POT1	PLEKHG7	PHF3	SLC16A11	ISCA1	RAC3
		CD7	AKAP1	FAM126A	CIB2	PANK1	EFCAB11
		AMPD3	LRRC20	PIKFYVE	COX7A1	PRDM8	SSC5D
		IL1R2	SYPL2	NOTCH2	CKMT2	EDN1	CD244
		NOL8	ATP5PF	RPE	RNF165	PTGES	ST8SIA4
		OSBPL11	CHRM2	EPSTI1	ASB10	CFAP221	AADAT
		NIBAN2	NDUFA9	COLEC11	MAPK4	ACSM3	PLCB2
		AKR1E2	PPFIA4	ITGB7	PEBP4	HTRA3	LGALS3
		CPLANE1	SHF	ARID4A	MACROD1	CDIP1	PHETA2
		LRRN2	OGDHL	NKAPD1	FRMPD1	MRPS6	NFE2L3
		SYTL1	TUBA4A	HLTF	NDNF	SQSTM1	SGIP1
		NCAPD2	EPHX2	WASF3	NIM1K	ABCB1	SENP7
		CGREF1	CUL5	THBS1	CD300LG	TMC7	GUCY2D
		SMAP2	PPIF	GNAL	PLK5	KANK3	PLD4
		SLCO2B1	CRAT	TNPO1	HBB	RAPGEFL1	CYB561A3
		PLXNB2	CAMTA1	STXBP4	RNF183	C12H2orf88	SAPCD2
		CFAP97	TIMP3	DHX36	PACRG	ACSS3	LMNTD2
		SERTAD4	TRH	GABPA	TNNT1	RAI2	TNFAIP8L2
		CEP83	HDHD5	ROCK1	SLC6A11	TXLNB	JRKL
		CEMIP2	RHOD	DDX11	PPP1R1C	STEAP4	PHLDB3
		FOXN2	HMGN3	TMEM44	ANK1	CCDC9	BAIAP2L1
		NEK8	HINT2	LACC1	RNASE1	PGP	FOXS1
		ZCCHC7	TBX6	PARP15	NMRK2	COMMD1	GPC6
		GGA2	PGBD5	DCLRE1C	SLC10A4	LARGE1	JHY
		DCLRE1B	NDUFS2	CUL4B	PGPEP1L	NFS1	TRMT13
		DDAH1	KLHL41	CTBS	MMP27	SUN1	SLC24A1
		MERTK	UQCRC2	KLHL8	HJV	HMGA1	C1QB
		PPP1R18	TLE2	ZEB2	SBK2	ARG2	RUNX2
		C1QB	EPHA7	ZNF789	P2RX3	LATS2	CCDC14
		GALNT5	MSI1	FANCM	ASB15	RNF10	MRC2
		EDEM3	AIFM1	THSD7A	ACADVL	CCDC86	GLI3
		COL27A1	POPDC2	NIPBL	ADRA2B	TOM1L2	HFE
		CRACR2A	IRS2	SCLT1	ASB14	CMSS1	XPO1
		RPE	UQCRC1	TIMP1	LGI3	SLC2A12	SLC40A1
		GRAP2	SIRT2	PPP1R36	ASB9	MRPS36	FSCN1
		RBM43	CHCHD7	SLA2	PLA2G2F	PABPC4	N4BP2
		TRAM1	COX17	GTF2A1L	FITM1	MAP6D1	AKAP9
		YES1	KCND3	ZNF770	LCN15	PNPLA4	CTSS
		DAP	THEM6	SLC20A1	METTL7B	PTS	EMILIN1
		ZDHHC12	RETSAT	ARHGEF25	FAM107A	MRS2	ELOVL4
		NKAPD1	FAM166C	CAPG	TRIML2	CCDC59	TMEM35A
		DZIP1	ATP5F1B	CD48	TEKT3	REEP1	TNFSF13B
		ZNF84	XK	LCK	LMO1	HSPBP1	ZNF501
		MAP3K8	AMT	ERMAP	KCNIP2	SLC25A26	TENM4
		IFI44L	OSGIN1	LYSMD3	TCF15	RASGRP2	ANGPTL1
		OSTC	ST6GALNAC5	WWTR1	LRRC36	SPAG4	CD1C
		ZFP37	ZC2HC1C	FUT7	CLDN10	PKD2L2	GLIPR1L2
		FAM20C	ACOT2	SLC25A25	ASB16	POMC	SLC26A2
		SPON1	CDH4	SCFD1	EPS8L3	OXA1L	EVI2B
		ZHX1	TMEM143	RGS19	GRIN2C	NOS3	LRRC8D
		AP3B1	SORCS1	POLM	HCN2	UBAC1	RNASEL
		ARHGAP22	FBXO15	PRPF40A	PAQR5	PYGB	FANCM
		MEGF9	NUDT8	MAN1A2	ITGB6	ELOB	CTDSPL
		ZNF283	SUCLG1	ARID4B	DSC1	SERPINB1	MLPH
		GPX8	USP13	PDE1B	UGT8	SLC22A3	ANPEP
		TBK1	PNCK	RECK	LRRC4B	MRPS14	CDC25B
		SLC6A6	BCL11A	ADCY3	SLC25A34	LRRC8A	LIG1
		CNOT6L	C19H19orf47	HEYL	ART1	EDNRB	SPIN4
		IGFBP4	CRYAA	CAMP	PRODH	PEX11A	ASIC1
		CSGALNACT2	WNT10B	ARHGAP42	SLC26A10	ISCU	RAP2B
		TBC1D23	TRAK1	FGFR1OP2	VXN	ZNF787	DTL
		FAM104B	ADRA2B	PRKX	GUCY2C	DLGAP2	MMP16
		SNCAIP	MAPT	GPSM3	SPATA17	MRPS15	SDC3
		LIMD2	CA8	C6H5orf24	CPT1B	SIRT3	LPIN3
		CYBA	HSPB2	MAP1A	GNMT	AGO2	APLNR
		GINS4	CAP2	POT1	KBTBD13	KIAA0040	CLEC7A
		ABRAXAS1	SCHIP1	CFAP69	COCH	TLCD5	PLA2G4A
		HSP90B1	SLC8A1	ANKRD10	IRX4	CDADC1	RFTN2
		ARHGAP15	APOO	WDFY1	FMO2	SIK3	LYZ
		SDC3	SPTB	ATG4C	HIST1H3D	EGFR	THBS2
		ZNF391	DSP	ALOX5	KIRREL2	PRKACA	MNS1
		CAMSAP2	MYOM1	SPECC1	CHGB	PROB1	ZNF334
		PPP4R2	RGS6	DCAF17	ALAS2	DCTN6	CRACR2A
		LRP11	NDUFAB1	QPCT	CORIN	SPRY1	PDE7B
		PMEPA1	DBNDD2	VIM	IL22RA1	IMP4	SLC7A8
		ENC1	GREB1L	KRAS	ARHGAP40	SLC25A28	FKBP1B
		SERPINE2	TACC2	SLC35G1	COX6A2	PALM	CTSD
		DOP1B	RNF223	FOS	ABCA12	ROMO1	GRN
		ANKS6	TENM2	KCNMB4	MMEL1	OVGP1	DIRAS2
		TAOK3	NDUFA6	NOL8	TMEM163	SUPV3L1	ATP10D
		CKLF	DOCK3	ALG6	FAM131C	GALNT16	PRKACB
		TBC1D15	SCARA5	CLEC4A	SLC5A10	COX18	PYCR1
		DNASE1L1	NEURL2	ABL2	MFRP	SDHC	MDK
		TNFAIP6	PLAAT3	MEOX1	TRIM7	GSTO2	INKA1
		CD47	SLC25A11	TOR1AIP2	SLC25A18	ACAD8	ETAA1
		CSPG5	PPM1K	CCDC66	FAM83F	LAMTOR5	ADAMTS6
		RRBP1	NIPSNAP2	IRF5	BCAS1	EHD4	TMED3
		PIK3CA	ZNF536	CASP8AP2	GPT	SYNM	NR1H3
		MYO1G	ABCG4	ZNF614	DHRS7C	KLC2	CCDC110
		CYSLTR1	C9H10orf71	SENP6	GPIHBP1	CCNL1	HNMT
		C11H12orf29	PPP1R3F	ACSF2	AANAT	TMLHE	TERB1
		ABCA6	TTLL10	SPAST	EMX1	TIMM21	POC1A
		SPATA5	NKIRAS1	PDGFC	MYLK4	MAP3K14	TP53I3
		TRANK1	HCN4	ZFP90	MYO16	MIB2	GBA
		TMEM181	SMARCD3	NEO1	SH3RF2	FBRSL1	TPBGL
		LOXL2	AR	TCF4	GRIN2A	AMIGO2	CA12
		CWC22	ATP5F1A	HMCN1	ART5	GCSH	SLC45A3
		CCPG1	LIMS2	SNED1	FER1L6	PHB	MMP14
		ERI2	SLC2A12	SYNDIG1	CA14	SMTN	PLXND1
		TGFB3	CLEC4G	PPP4R2	CPAMD8	UBB	ADGRA2
		CASP12	PRDX2	EMILIN1	CFHR5	TNFRSF10A	PARVG
		LIG4	PRR16	WNT9A	GDAP1L1	MRPS18B	CD33
		INVS	GSN	SCML1	FRMD1	CRY1	NPL
		CYB561A3	EYA1	TAOK3	CST5	SERPINB6	ARSI
		ELOVL2	RAP1GAP2	ATP11B	DEFB1	C1H1orf122	CLIP3
		YTHDC2	PDHA1	CARNMT1	TMEM74B	MAPRE3	CYP27A1
		SUV39H2	TGFBR3L	GLIS3	OTOF	NCOA7	IFT80
		TGFB2	CHN1	RBBP6	GOLGA7B	SNX22	WDFY4
		GSDME	NDUFA13	ARHGAP22	CHRNA1	PTDSS1	MYO5A
		TMX1	TMEM215	HSPH1	GABRB1	ZSWIM7	TRIM68
		GDF11	HAND2	UBLCP1	SYT13	IL4R	PAPSS2
		LATS1	IDH3B	PLCE1	FAM166C	CCDC181	CXCR5
		XRCC3	VIPR2	NUMBL	CREB3L3	NARS2	FSD1L
		SUZ12	PRKAA2	ELOVL5	KIF19	FRY	MTMR11
		KLHL4	CRYAB	EVI5	NOX3	ZNF544	RAB23
		PHIP	SLC25A23	ZNF597	SLC10A6	FARSB	FAM161A
		ACTG1	TTR	RAB2B	TEKT4	TMEM185B	RGL3
		GINS2	KCTD8	GOLIM4	GHRL	AFG3L2	ZFP90
		PLS1	TMPRSS2	CCDC6	PLIN5	TNFAIP1	ALG6
		TRNT1	PLA2G5	NEK8	AGRP	LCN2	LACC1
		SLC22A15	PARM1	GOLGB1	KCNJ16	TNK1	ZDHHC12
		RNF24	PNPLA2	ANO1	IGFALS	MRPL41	ZNF618
		DNAJC13	FAM169A	SERPINB8	FA2H	TSC22D3	TRAIP
		ELK4	IRX5	MDK	OPN4	ATP1A4	CLEC11A
		ZFP36L1	AOPEP	KIAA1586	KRT27	DYNLL2	TIMELESS
		PLEKHB2	GUCY2C	RAP2C	CRB1	SPATA2L	MAP3K9
		SLC24A1	CADPS	MAFB	XDH	DAB2IP	AIF1
		CEP78	PAIP2B	SPTY2D1	CLDND2	ZBTB47	RAD51AP1
		SEPTIN7	MPC2	TTC13	SULT4A1	TBRG4	MRC1
		NBEAL1	NDUFV1	ZNF852	SRARP	FXN	PRSS35
		CHST2	KCNJ3	CCDC186	FAM81B	PSMC3	SHPK
		LCOR	RBM24	SOS1	RD3L	PFKFB2	CD101
		VAMP8	JPH2	CPLANE1		SPATA20	SPINT1
		CASP8AP2	SIRT5	MPHOSPH10		VPS37B	FNDC1
		PEG3	RASL10B	CD4		SLC6A16	TTC3
		EDEM2	SLC1A1	TET2		FAM210A	BNC2
		SRGN	SLC12A7	BIRC2		CUL4A	ACSF2
		TAF1B	NDUFS6	TRMT13		SEPTIN3	BSN
		ID4	IRX3	RNMT		TOX4	REEP4
		MDK	DMTN	REST		MARK1	ZBED8
		HECTD2	TMEM63C	FCHO2		ACVR1B	ROBO1
		CALHM2	VIT	SLC7A1		SERINC4	CASP8AP2
		ATRX	CSDC2	RNF138		SRXN1	SLC44A3
		LPP	LRP2BP	PTPN13		NIBAN1	SMC4
		ANXA4	COLGALT2	HTRA1		ADRB2	BARD1
		OBI1	PHOSPHO1	TCEAL9		ZNF784	ZFYVE26
		GABPA	SLC25A12	STXBP5		CAMK2D	DTNB
		AFAP1	ATP5ME	KCND1		SBNO2	TMEM86A
		LIG1	PLPP7	MDM2		AKR1C1	RELL2
		IFNAR1	FOXD3	SMC3		PITRM1	SLC7A9
		RBBP8	MIEF2	DMXL1		STOML2	UNC5B
		DPYSL4	PHYHIPL	SPI1		ANAPC11	BCAS4
		LRIF1	ADRB1	CNPY4		PAM	RGS10
		TMEM106A	SYBU	CASC4		FECH	PI3
		ETHE1	DTNA	THEMIS2		STARD13	TLR1
		CEBPZ	ASB12	AKAP11		MPZ	MED12L
		STEAP3	SNRPN	OPN3		NOL6	PCDH10
		ARHGAP42	COX7B	KIAA1841		CCDC56	VASH1
		ZBTB8A	PLK5	TRIP13		PRMT1	THBS3
		GAS1	DONSON	SLC9A9		STARD4	CD226
		SENP6	RAMP1	TGFB1		TRAF3IP2	MEST
		RCC2	PROB1	TPST1		AATK	APBA1
		HIST1H2BK	BEX1	TRNT1		ZNRF3	EMID1
		NUP50	FHIT	TCAF1		OSBPL6	CARMIL2
		MIB1	SRL	OAT		SLC38A1	REM1
		ENPEP	EPB41L4B	PLEKHA1		TMEM8B	F13A1
		JAK2	PROM2	SCARA3		NUFIP1	EXOC3L2
		NFKBID	PRKAR1B	SEC63		RNF146	GSDMA
		ZNF836	TTYH1	U2SURP		CD55	GAS1
		SEC61B	DUSP26	ATP7A		MRPL24	TBXAS1
		CDH24	GAMT	NEDD4		MRPL14	IFI30
		PKN2	GSTK1	DSTN		PITPNM2	CENPT
		SGPP1	C10H22orf23	EXOC3L2		GRSF1	SIT1
		MYD88	NELL1	CAPN7		TANGO2	MMP2
		HHEX	ADCY5	TTC7A		BTBD9	IRF4
		IKZF2	FRMPD4	RAPH1		EHHADH	ATP7A
		TNS3	CSMD1	NHSL2		PTPN1	GLIS1
		SLC38A2	ESPNL	FAM114A1		WDR74	CCDC121
		ZNF281	TLL2	ZBTB21		DUSP6	RASAL1
		TMEM191C	PRSS22	FAM8A1		GPCPD1	XRCC3
		PCDH9	SLC38A4	HSD17B12		EIF5	SLC16A13
		CHPF2	GREB1	KIF5B		ZNF774	STEAP2
		TCEAL9	SYT9	RAB11FIP1		PPP1R3G	SLC39A10
		GOLGB1	SCTR	ARMCX4		PODN	SEPTIN11
		FGD3	ECI1	ERLEC1		UROS	HAPLN3
		KIAA1586	PHACTR1	PNP		CASKIN2	CMAH
		LYPLAL1	FRMD3	PWWP2A		LONRF3	POLE2
		PDS5A	EIF1B	CFI		GADD45GIP1	PPM1E
		NBN	MYO18B	ZNF25		FAM110D	OSBPL8
		RASAL3	DNAH11	MAML2		NOP2	TONSL
		ZMYM5	KIF1A	NEMF		CFP	TRIM67
		SLC12A9	PKP2	TBC1D15		SMDT1	PRIM1
		RNASET2	ATP5F1C	FGD2		APBB1	TNFAIP8L3
		DTWD1	KHDC1	MYO1G		RGMB	SLFN12L
		ZNF334	ZSCAN1	PRKCD		SLC16A10	TRPM2
		CENPT	IGSF10	RTL5		LACTB2	GALNT5
		HACD3	HIST1H3D	TMEM268		GFOD1	BMP1
		RPL22L1	WIF1	ARHGAP6		SOX7	SMC6
		ELOVL5	CYB561	TMEM67		BCL2L1	P3H4
		GCC2	COL6A6	DLG1		ME1	CENPJ
		FZD8	MYL7	SASH1		MRPL48	FRRS1
		CCDC66	SIRT4	LIMS1		TOMM40	APOBEC3B
		INO80D	PPP1R13L	ACTR2		SULT1C4	SHTN1
		ZMYM6	RRAD	HERC4		METTL22	IGF1
		NEMF	GRTP1	TBK1		AK2	SLC35B3
		SLC2A13	TBX5	TMEM47		ARMCX1	P3H3
		TTC7A	PXDNL	SLC16A3		ADCK5	PEG3
		YIPF5	CLIC5	UHMK1		PLA2G5	FAM171B
		DIPK2A	EFHD1	TPBG		FAM204A	CPM
		SLC38A9	HSD17B8	LCOR		PTRH2	CAPN6
		VPS54	OTUB1	PDLIM2		HAS2	POGLUT2
		ZNF789	SDR39U1	GLIS2		MAMDC2	CDH6
		ROCK1	SBK3	ELF4		ERI3	SGPL1
		CUL4B	SIAE	ZNF836		INO80C	CR1
		ARPC3	ECSIT	CD68		RSAD1	UBASH3A
		PRKD3	SRPK3	GNAI3		MRPS16	HHIPL1
		EIF2AK3	MGAT4C	VCL		WFS1	GPR173
		ENPP2	NDUFS7	TRABD2B		MRPL45	ZFP30
		ZNF703	SGCG	PRPF39		ATF4	WASHC4
		RB1	LIPE	NFIX		SFMBT1	PLEKHN1
		PHF6	LYRM9	PLCG2		LONRF1	NHLRC3
		PCOLCE	C6H5orf47	KCTD11		SAFB2	NREP
		SPRED1	AMPH	VSTM4		F5	BCAT1
		C5H4orf33	CYC1	ARRDC3		ZC2HC1C	HACD4
		THOC2	FXYD1	ANKS6		UBXN1	ZNF521
		SEC22B	HADH	ZMYND15		B4GALT5	IQGAP2
		FBXO5	NDUFA4	COL27A1		UBE2B	CKS2
		TXNDC5	ALDH5A1	TAOK1		REPS2	AURKB
		CERS5	ADAMTSL5	ZNF821		MRPL58	LUM
		UBLCP1	MCRIP2	IGFBP5		NOP14	NEMP1
		RBBP6	ETFDH	QSER1		HSPA12A	HSD11B2
		GIMAP1	PIWIL2	IQGAP1		NFKBIB	FSD1
		CCP110	PDLIM5	IFI30		PLPP3	CEP128
		CD79A	PPP1R1B	ACSL4		CRADD	HTR1B
		SLC6A9	TCF15	C11H12orf29		FKBP4	DPYSL3
		TRIM6	CRY2	MAP9		HIBCH	SLC5A10
		ALG11	MYPN	DNASE2		MARCHF5	CX3CR1
		AHR	TEKT3	ZNF618		ZNHIT2	WDR76
		HERC4	TPM1	DCUN1D1		DDIT4	MARCHF1
		PPP1R36	BCAT2	DEF6		TIMM10	ZBTB12
		SDCBP	TMEM74	NSD3		HYKK	WDHD1
		FAM126A	PAK6	A4GNT		MCC	COL6A3
		ZEB2	PXMP2	MAN2B2		FAM216A	S100PBP
		ACTB	PNMA3	TNFRSF25		MPI	NDC80
		FAM161A	MBD3	SMURF2		ENTPD2	LRRC75A
		ZFHX3	TPPP	PDE4D		PRNP	EPHB2
		KCNS3	MYZAP	SNX18		BCL3	STAB1
		CD46	ACTN2	KCNK5		ETF1	BBOF1
		U2SURP	AMIGO1	SBNO2		LONP1	TRPS1
		ARFGEF1	RBPMS2	SAP25		DHX37	FN1
		LDLRAD3	ST3GAL3	EPCAM		PPP2CB	APOE
		P4HA1	SORBS1	CEP78		AUTS2	GFI1
		DTYMK	KLHL31	MAP4K5		AZIN1	SPON2
		CDK6	SLC25A3	ZRANB2		TRABD2B	GPX8
		MSL3	ACSM5	NUDT5		PDE7A	NCAPD2
		UPF2	RIC3	PLXNB2		S1PR1	ARHGAP28
		C4H6orf132	DPF3	ERO1A		LARP6	HPS3
		CEP89	IDH2	IFFO2		NMB	NAT1
		VSIG4	NEURL1	GALNT5		NTN4	DDX11
		TNPO1	PERP	IER3		RHBDD2	MILR1
		ARRDC3	NR0B2	ZMYM6		GBE1	SHANK1
		IFFO2	UNC45B	STAC3		MYCBPAP	MIS18BP1
		RTL5	AHSP	MBNL1		STAT3	SGPP1
		SLC10A7	JPH1	SEL1L		SEMA5A	SLC1A4
		SBNO2	MEI4	BBX		UBE2M	ZNF30
		ZNF644	FPGT	RSRP1		DYRK1A	GAS2L3
		TMEM87B	PCP4L1	LGALS3BP		EPN1	RPGRIP1L
		OGFRL1	HSPB7	ABCC4		KIF1B	SFR1
		NEMP2	GALNT17	FGD3		UBL5	GREM2
		ARSB	C1H1orf53	GLMP		GPR27	MCM5
		AGPS	XIRP1	EXO5		EIF4E3	CALHM2
		CFI	SGSM1	GOLGA4		FAM174A	HPSE
		CD163L1	LYNX1	IL13RA1		MPST	GPR63
		MTHFR	CKB	ADGRG2		USP53	TRIM36
		KIRREL1	ACADVL	LCA5		CCND2	RMI1
		NEK1	PM20D1	TTC14		FAM127A	THY1
		STK17A	ACOT13	SLC47A1		ARHGAP23	TACR2
		SLC18B1	GRIP2	ADGRB2		CNBP	UACA
		TENM4	SLC35F1	PCBP3		ENPP5	C7H14orf132
		TRMT13	TENT5B	APC		TWNK	GAB3
		MDM2	GPR37	DNAL1		CCSER2	EPHX4
		GRK3	COBL	RAP2A		SEMA4C	DPY19L3
		GPSM2	CTF1	INPP5F		MRPL51	SHCBP1
		TMEM241	DYNC1I1	MCM3		SOD1	CCDC88A
		LRRC58	LPL	TGFB1I1		PMPCA	CSF1R
		L3MBTL3	SCN5A	LRMP		PMP22	SKP2
		SMAD9	FAM155B	PRRC1		MRPL52	SPAG5
		SLC43A1	OXCT1	CGNL1		SPEG	CCL26
		RASSF9	KCNJ4	FBXL7		DCTN3	ANKMY1
		SHPK	ECHDC3	MMP11		AS3MT	NAV3
		DIRAS3	COQ8A	ANXA1		GPIHBP1	OMD
		SNX2	GAL3ST1	PIK3CA		LAMA2	DMXL2
		FOXRED2	PCSK1N	ITGB1		EYA1	SLC39A11
		TGFB1	KLHL34	ZNF510		MEF2D	GZMA
		ANGPTL4	LRRN4CL	FAM172A		FAM149A	GPR180
		TOPBP1	TSPOAP1	FAM160B1		SYNGR2	MXRA5
		CARD6	RGN	MIS18BP1		PWP2	IGF2BP3
		NT5DC2	FMO2	GNG2		RRAGD	PUS10
		GNPDA1	KCNN2	RBPJ		UBIAD1	TRPC3
		ATAD2	FBXL16	XYLT1		CDKN2D	TTYH3
		TRIM38	DSC1	MEGF9		RCC1L	GSG1
		GNG12	OBSCN	ZSWIM6		GABARAPL2	CCNF
		APC	COX5A	PRR14L		NOXA1	LY86
		CMPK1	MYH14	CWC22		P2RX5	SOX4
		ZNF37A	HDAC11	ZNF445		TPMT	RACGAP1
		NEDD4	LGR6	TRAM2		CST3	SKIDA1
		LMO2	ACO2	ZEB1		TIMM9	TM4SF19
		CREB1	SLC25A34	YIPF5		KLF6	GALNT7
		ACSL4	CASQ2	LPCAT2		TBC1D1	CDH11
		SCARA3	DDT	CEP83		PARVB	FOLR2
		COL5A3	ACSBG1	DOCK5		CDK16	SLAMF6
		GLA	IGFALS	FOXC1		ANAPC16	ABHD12
		PTPN13	NDRG2	PLK1		PHF1	POLE
		ACTG2	TMEM71	ZRANB3		TRIP10	ZNF91
		GLI3	WNT11	USP34		TNIP2	IL33
		SH3PXD2A	ITGB1BP2	RASA1		TRIM16	CYBB
		SEC23B	SPATA24	SEC62		COX7A2L	MS4A1
		DNTTIP2	C5H4orf19	C11H12orf4		QDPR	SMARCAD1
		ACTR3	DIPK1C	SEC22B		SLC25A42	CA9
		LRP1	COQ9	NAA16		TLN2	ZBTB41
		QSER1	CACNA2D2	ATXN1		MRPS2	TDRD6
		DENND4A	ATP2A2	PROSER3		ITGB1BP1	MYO7A
		NGFR	ECT2L	CHST1		NOP58	TIFAB
		MAP3K1	THSD4	ZNF644		ICA1	DBF4B
		ACTN1	ALPK2	CBX6		OPA3	MBNL3
		GIMAP4	ATP5MC1	NIBAN2		WBP4	MMP11
		PLOD3	PHYH	PANK3		MCL1	LPAR5
		TM4SF18	GPR150	IRAK1BP1		SYNJ2BP	TBC1D8B
		PLS3	SERPINA5	MFSD12		RIBC1	GPX7
		PGF	LAD1	GNPNAT1		CWC15	DHFR
		JAK3	ESRRG	JAK3		SNRPA1	FBXO2
		NUP54	NDUFB10	GPR161		ALKBH7	TMEM37
		FES	SPACA5	ANKRD13A		LYRM1	IRAK1BP1
		ADPGK	GNG7	ZNF699		CENPV	PYHIN1
		DOCK4	EXTL1	ADAM8		KIFC3	CDC45
		ADPRH	FHOD3	CRISPLD2		SRF	CACNB4
[truncated: 677 more rows]

## Sheet: IA 1d (vs sham) up
Ensembl ID	baseMean	log2FoldChange	lfcSE	stat	pvalue	padj	symbol	EntrezID
ENSMMUG00000021062	315.79	12.1286	1.32598	9.14691	5.8585e-20	1.38347e-17	CD177	711291
ENSMMUG00000002037	99.6221	10.4999	1.74067	6.03214	1.61803e-09	8.76228e-08	MMP1	703653
ENSMMUG00000008653	438.219	10.2289	1.04983	9.74339	1.96882e-22	5.90851e-20	FOSL1	106993191
ENSMMUG00000002923	71.6176	10.0451	2.10795	4.76533	1.88545e-06	5.10524e-05	CSF3	698961
ENSMMUG00000016617	391.726	9.95915	1.04332	9.54564	1.35264e-21	3.89696e-19	SERPINB2	701805
ENSMMUG00000018519	597.786	9.92794	1.17753	8.43119	3.42169e-17	6.16118e-15	ARC	702690
ENSMMUG00000019983	1199.71	9.2819	0.704368	13.1776	1.18037e-39	1.54574e-36	IL6	705819
ENSMMUG00000004489	40.0475	9.20518	1.29072	7.13179	9.90692e-13	9.7746e-11	MMP8	703536
ENSMMUG00000047796	1082.3	9.175	1.29387	7.09114	1.33012e-12	1.28593e-10	C5H4orf54	711218
ENSMMUG00000005545	211.909	9.07	1.11881	8.10681	5.19671e-16	8.41109e-14	OSM	717994
ENSMMUG00000048630	1562.99	8.86668	0.930813	9.52574	1.63866e-21	4.53939e-19	LIF	715456
ENSMMUG00000009238	613.867	8.75073	0.751927	11.6377	2.64942e-31	1.73477e-28	IL1RL1	711893
ENSMMUG00000062582	3137.63	8.28657	1.00127	8.27604	1.27335e-16	2.13286e-14	PTX3	704985
ENSMMUG00000021764	40.6547	8.20755	1.57211	5.22073	1.78219e-07	6.18613e-06	MMP10	701793
ENSMMUG00000016214	20.1683	8.18075	1.66835	4.90348	9.41523e-07	2.75663e-05	EDN2	695960
ENSMMUG00000008847	22.7542	8.15468	1.4399	5.66337	1.48432e-08	6.59927e-07	SH2D5	717509
ENSMMUG00000044778	1852	8.13446	0.503917	16.1425	1.28295e-58	6.16032e-55	S100A8	714740
ENSMMUG00000011903	32.306	7.8939	2.5475	3.09869	0.00194378	0.0151516	ETNPPL	696880
ENSMMUG00000006868	1642.06	7.82601	0.383681	20.3972	1.77115e-92	1.27567e-88	S100A9	714690
ENSMMUG00000012535	23.2316	7.7868	1.41535	5.50168	3.76193e-08	1.5483e-06	MCEMP1	114674084
ENSMMUG00000002314	136.186	7.71936	1.06102	7.27545	3.45274e-13	3.6842e-11	AREG	702396
ENSMMUG00000060156	500.75	7.62714	1.23989	6.15147	7.67695e-10	4.41211e-08	CXCL8	613028
ENSMMUG00000002657	13.9132	7.50364	1.6335	4.5936	4.3566e-06	0.00010512	OLFM4	694574
ENSMMUG00000013703	12.9819	7.39751	1.77192	4.17486	2.98172e-05	0.000530605	CLEC4D	716298
ENSMMUG00000009926	25822.6	7.27449	0.932348	7.80233	6.07728e-15	8.03149e-13	SERPINE1	713883
ENSMMUG00000039336	23.5464	7.01687	1.86351	3.7654	0.000166281	0.00213864	ACOD1	695991
ENSMMUG00000061319	8.60477	6.94661	1.79526	3.86941	0.000109099	0.00151112	EGR4	714407
ENSMMUG00000010164	18.9699	6.92136	1.54353	4.48411	7.32203e-06	0.000160539	VGF	719578
ENSMMUG00000019351	346.91	6.86188	0.515025	13.3234	1.69225e-40	2.43768e-37	CXCR1	692074
ENSMMUG00000011288	87.4763	6.86137	0.972075	7.05849	1.68327e-12	1.6058e-10	HAMP	708397
ENSMMUG00000013706	29.4986	6.78384	1.27704	5.31217	1.08329e-07	4.01151e-06	CLEC4E	722250
ENSMMUG00000014823	25.8715	6.77307	1.31368	5.15579	2.52564e-07	8.38293e-06	TAC1	697350
ENSMMUG00000008742	27.9752	6.77073	1.29956	5.21002	1.88818e-07	6.47601e-06	PGLYRP1	718480
ENSMMUG00000048355	56.4346	6.77016	1.38417	4.89112	1.00262e-06	2.91679e-05	IL11	722817
ENSMMUG00000042504	484.219	6.72404	0.767526	8.76067	1.9409e-18	4.05198e-16	APOBEC3A	721030
ENSMMUG00000018766	22.3501	6.71529	1.73879	3.86204	0.000112444	0.00155001	LRRTM3	696536
ENSMMUG00000003364	253.088	6.60203	0.706506	9.34462	9.22239e-21	2.46016e-18	BCL2A1	712571
ENSMMUG00000042155	1869.06	6.57389	0.408583	16.0895	3.02279e-58	1.08858e-54	ADAMTS4	719927
ENSMMUG00000013050	126.131	6.54293	0.754915	8.6671	4.43255e-18	8.86817e-16	HAS1	719773
ENSMMUG00000009246	88.9578	6.52599	0.860866	7.58073	3.4362e-14	4.12487e-12	IL18RAP	712046
ENSMMUG00000028948	11.8852	6.50771	1.42096	4.57979	4.65444e-06	0.000110817	AZU1	100425740
ENSMMUG00000049822	6084.19	6.50607	0.314682	20.6751	5.80884e-95	8.36764e-91	MT2A	700719
ENSMMUG00000017969	189.873	6.40095	0.564479	11.3396	8.35394e-30	5.0141e-27	MEFV	701927
ENSMMUG00000022975	13.1519	6.38278	1.49556	4.26781	1.97402e-05	0.000374647	SPRED3	715133
ENSMMUG00000016848	161.562	6.26371	0.536752	11.6696	1.82198e-31	1.24979e-28	SLCO4A1	699062
ENSMMUG00000011225	8.07022	6.21083	1.5377	4.03903	5.36731e-05	0.000843816	AQP9	700743
ENSMMUG00000020581	204.384	6.19724	0.77602	7.98593	1.39471e-15	2.076e-13	TFPI2	700850
ENSMMUG00000019126	2039.42	6.1357	0.490537	12.5081	6.7386e-36	6.4713e-33	PNP	704183
ENSMMUG00000037666	8.54896	6.12416	1.4413	4.24904	2.14688e-05	0.00040268	RNASE3	100425327
ENSMMUG00000042751	577.372	6.09497	0.716076	8.51163	1.71498e-17	3.25057e-15	IL1B	704701
ENSMMUG00000008531	192.165	6.05051	0.618373	9.78457	1.31147e-22	4.19816e-20	FCAR	664734
ENSMMUG00000003674	1117.91	6.038	0.633172	9.53611	1.48286e-21	4.18836e-19	TREM1	693558
ENSMMUG00000019777	5.14685	6.00342	2.01822	2.97461	0.00293361	0.0210121	IL1A	700193
ENSMMUG00000010760	16.0921	5.99252	1.62137	3.69596	0.000219056	0.00268782	DCSTAMP	695237
ENSMMUG00000020434	1273.47	5.9077	0.414522	14.2518	4.36651e-46	8.98565e-43	CSF3R	713485
ENSMMUG00000013922	140.071	5.8843	0.56064	10.4957	9.04213e-26	3.94703e-23	TREML2	719749
ENSMMUG00000019128	131.535	5.85444	0.913614	6.408	1.47445e-10	9.78776e-09	RNASE10	702870
ENSMMUG00000000288	4168.91	5.80842	0.680116	8.54033	1.33835e-17	2.57052e-15	CCL2	574138
ENSMMUG00000064521	8.52733	5.80292	2.19639	2.64203	0.00824107	0.0450914	PLEKHG4B	723075
ENSMMUG00000003090	3.84558	5.78047	1.88763	3.06229	0.0021965	0.0167588	HMX3	707798
ENSMMUG00000013252	4.17375	5.77931	2.01658	2.8659	0.00415825	0.026994	DAW1	713522
ENSMMUG00000020697	64.4535	5.77741	0.725644	7.96176	1.69603e-15	2.44313e-13	LTB4R	716055
ENSMMUG00000017522	5727.57	5.7621	0.412562	13.9666	2.49178e-44	4.48676e-41	SOCS3	715680
ENSMMUG00000018918	88.5108	5.72536	1.80199	3.17724	0.00148682	0.0123019	SCG2	706499
ENSMMUG00000008367	1989.34	5.71636	0.581912	9.82341	8.92717e-23	2.9906e-20	CXCL1	574222
ENSMMUG00000003348	9.72886	5.70684	1.94843	2.92895	0.00340108	0.0232854	NEFL	641444
ENSMMUG00000045470	568.186	5.69541	0.622492	9.14938	5.72602e-20	1.37472e-17	TNFRSF6B	114669829
ENSMMUG00000009392	13.8446	5.69455	1.74494	3.26348	0.00110054	0.0097499	STAP1	711834
ENSMMUG00000011218	7401.74	5.68354	1.02904	5.52316	3.32964e-08	1.39429e-06	SERPINA3	574106
ENSMMUG00000000507	4.21566	5.63839	2.00234	2.81589	0.00486416	0.0304116	STMN2	699264
ENSMMUG00000015768	132.623	5.61047	0.733701	7.6468	2.06042e-14	2.53678e-12	CBARP	721208
ENSMMUG00000006151	49.67	5.60873	0.715352	7.84052	4.48684e-15	5.98453e-13	FPR2	100426968
ENSMMUG00000055047	112.42	5.56731	0.488907	11.3872	4.84061e-30	3.0317e-27	CH25H	694532
ENSMMUG00000003373	15.7334	5.55015	1.58906	3.49272	0.00047812	0.00501626	TLR10	697980
ENSMMUG00000016580	727.292	5.51637	0.738868	7.46597	8.26872e-14	9.45325e-12	SELE	701538
ENSMMUG00000010847	70.9065	5.48895	1.0221	5.37028	7.86135e-08	2.99584e-06	DKK1	702997
ENSMMUG00000042371	45.5373	5.47785	1.08668	5.04092	4.63298e-07	1.46356e-05	PPBP	703334
ENSMMUG00000056370	4.52626	5.46747	2.08385	2.62373	0.00869724	0.0470108	ERVV-2	100429036
ENSMMUG00000017637	25.4992	5.42901	1.65526	3.27985	0.00103862	0.00931587	GSG1	698194
ENSMMUG00000031605	33.2356	5.4074	1.01918	5.30565	1.12275e-07	4.13637e-06	B3GNT5	705694
ENSMMUG00000006029	9.98492	5.36721	1.92967	2.78142	0.00541221	0.0329513	ODAM	707906
ENSMMUG00000023801	84.2635	5.36237	0.625715	8.56998	1.03502e-17	2.01479e-15	LCN2	697208
ENSMMUG00000040100	5253.08	5.34922	0.559083	9.56786	1.0914e-21	3.2085e-19	FOS	702077
ENSMMUG00000002950	6.24811	5.34464	1.98735	2.68933	0.00715954	0.0408287	TFR2	719240
ENSMMUG00000016618	116.822	5.33798	0.82999	6.43138	1.26449e-10	8.63271e-09	SERPINB10	100430164
ENSMMUG00000014601	2813.85	5.2836	0.353726	14.937	1.89358e-50	4.54616e-47	MYC	694626
ENSMMUG00000015849	4.38669	5.25632	1.96695	2.67231	0.00753304	0.0424088	RNF175	697243
ENSMMUG00000002951	34.3903	5.24214	1.40753	3.72435	0.000195822	0.00245289	PI15	697375
ENSMMUG00000023736	5.67966	5.21791	1.76174	2.96179	0.00305853	0.0216395	CHRNA3	716571
ENSMMUG00000002610	78.9975	5.21137	1.42349	3.66098	0.000251253	0.00301051	MARCO	694432
ENSMMUG00000016549	634.26	5.18606	0.962763	5.38664	7.17871e-08	2.75025e-06	MMP9	708084
ENSMMUG00000012992	56.4415	5.18008	0.791602	6.54379	5.99771e-11	4.27708e-09	NFE2	705061
ENSMMUG00000032238	88.8089	5.16316	0.476293	10.8403	2.21726e-27	1.1407e-24	PADI4	700806
ENSMMUG00000046124	4626.51	5.15323	0.51049	10.0947	5.83234e-24	2.15423e-21	SLC2A3	715915
ENSMMUG00000003210	4696.57	5.12453	0.419932	12.2033	2.98642e-34	2.38996e-31	CDKN1A	719199
ENSMMUG00000012124	4.759	5.11467	1.66048	3.08023	0.00206839	0.0159162	RNF39	712215
ENSMMUG00000049314	262.091	5.05144	0.551972	9.15162	5.60861e-20	1.36936e-17	DUSP2	718442
ENSMMUG00000056988	12.075	5.04642	1.66806	3.02533	0.0024836	0.0185177	DUSP9	696161
ENSMMUG00000039212	104.868	5.04369	0.930452	5.42069	5.93685e-08	2.32392e-06	HSPA6	720001
ENSMMUG00000019687	24.1458	5.01909	1.14377	4.3882	1.14294e-05	0.0002352	CA6	709540
ENSMMUG00000022018	6.28491	5.01763	1.80954	2.77288	0.00555628	0.0336245	TDO2	699739
ENSMMUG00000048864	244.445	5.00427	0.398312	12.5637	3.34342e-36	3.44014e-33	RND1	710161
ENSMMUG00000019590	89.9864	5.00413	0.470978	10.625	2.28055e-26	1.09505e-23	GCA	702138
ENSMMUG00000016634	3.08444	4.99527	1.8878	2.64607	0.00814323	0.0447678	TMED6	704771
ENSMMUG00000014430	2715.58	4.97819	1.01367	4.91107	9.05822e-07	2.66838e-05	FOSB	715896
ENSMMUG00000046186	1375.97	4.94875	0.582238	8.49953	1.90357e-17	3.56115e-15	STC1	710782
ENSMMUG00000020537	6.49751	4.94582	1.88172	2.62835	0.00857997	0.0464292	AK9	700039
ENSMMUG00000013014	403.096	4.93709	0.615342	8.02332	1.02921e-15	1.5606e-13	IL1RN	701658
ENSMMUG00000048481	463.28	4.87632	0.544661	8.95295	3.46106e-19	7.91375e-17	LILRA3	692337
ENSMMUG00000007221	4255.13	4.82104	0.442267	10.9007	1.14334e-27	6.09991e-25	HMOX1	719266
ENSMMUG00000010655	186.175	4.81204	0.465078	10.3467	4.32939e-25	1.83426e-22	CAMP	619186
ENSMMUG00000012008	59.701	4.8047	1.31945	3.64144	0.000271115	0.0031907	PTPRN	702826
ENSMMUG00000006269	103.045	4.78697	0.637808	7.50534	6.12673e-14	7.11739e-12	CSTA	714547
ENSMMUG00000015809	378.147	4.76948	0.573198	8.32081	8.7362e-17	1.5162e-14	SLAMF1	719747
ENSMMUG00000051743	102.783	4.75915	0.742639	6.40843	1.47023e-10	9.78776e-09	TLCD1	710391
ENSMMUG00000062421	22.3164	4.75082	1.19561	3.97354	7.08133e-05	0.00106701	CXCL6	704133
ENSMMUG00000002382	144.021	4.69928	0.639123	7.3527	1.94244e-13	2.11977e-11	SERPINF2	100427699
ENSMMUG00000009783	120.929	4.69807	0.881891	5.32727	9.96985e-08	3.72061e-06	CCL11	574218
ENSMMUG00000019054	51.5757	4.68208	1.14865	4.07615	4.57881e-05	0.000738428	LIPG	699477
ENSMMUG00000058396	326.862	4.65379	0.582769	7.98564	1.39793e-15	2.076e-13	EGR3	709145
ENSMMUG00000000265	3121.16	4.64584	0.598051	7.7683	7.95487e-15	1.04173e-12	ADAMTS9	698341
ENSMMUG00000038702	10508.5	4.61456	0.294722	15.6573	2.96076e-55	8.52996e-52	ZFP36	722000
ENSMMUG00000007773	12.7886	4.60713	1.31251	3.51016	0.000447831	0.00474688	SLCO4C1	702748
ENSMMUG00000010596	1886.36	4.60465	0.429492	10.7212	8.09816e-27	4.02255e-24	PFKFB3	713062
ENSMMUG00000016579	528.003	4.59913	0.393959	11.6742	1.72783e-31	1.24447e-28	SELL	701419
ENSMMUG00000037742	11.3518	4.57977	1.64095	2.79092	0.00525589	0.0322862	CD300LB	702673
ENSMMUG00000015865	166.953	4.55078	0.572918	7.94316	1.97095e-15	2.77759e-13	ARG2	711033
ENSMMUG00000019861	363.276	4.5285	1.09758	4.1259	3.69292e-05	0.000625106	CIT	695846
ENSMMUG00000038730	1026.06	4.51571	0.363514	12.4224	1.97591e-35	1.77894e-32	RGS2	712617
ENSMMUG00000016271	42.7905	4.49801	1.18527	3.79492	0.000147692	0.00193012	CLEC5A	695425
ENSMMUG00000009483	512.528	4.4969	0.371637	12.1003	1.05281e-33	7.98196e-31	MMP25	700486
ENSMMUG00000023496	305.627	4.45054	0.723649	6.15014	7.74163e-10	4.42532e-08	GAL	721572
ENSMMUG00000023265	10995.3	4.43112	0.504864	8.77686	1.68108e-18	3.56117e-16	AKAP12	641446
ENSMMUG00000016789	34.7529	4.42591	0.673709	6.56947	5.04951e-11	3.73016e-09	KCNJ15	693427
ENSMMUG00000023771	133.48	4.42399	0.570439	7.75542	8.80525e-15	1.1427e-12	SAMSN1	694064
ENSMMUG00000020393	162.013	4.41774	0.451829	9.77746	1.40703e-22	4.40615e-20	NLRP12	722733
ENSMMUG00000003356	4030.52	4.41728	0.972378	4.54276	5.55225e-06	0.000128379	TNC	702720
ENSMMUG00000003468	4043.51	4.40398	0.316233	13.9264	4.37939e-44	7.00946e-41	GADD45B	711257
ENSMMUG00000004616	519.168	4.40303	0.389711	11.2982	1.33952e-29	7.71833e-27	PLAUR	710662
ENSMMUG00000012572	18.4161	4.39007	1.50307	2.92073	0.00349214	0.0237733	LRFN2	719621
ENSMMUG00000031465	5801.35	4.38385	1.12366	3.9014	9.56386e-05	0.00135999	NPPB	715053
ENSMMUG00000043739	26.5342	4.3725	1.34414	3.25301	0.0011419	0.0100299	OPRL1	719224
ENSMMUG00000005638	726.693	4.32756	0.435223	9.94332	2.69687e-23	9.24962e-21	RGS16	715599
ENSMMUG00000020739	153.74	4.3168	0.421902	10.2317	1.42915e-24	5.56403e-22	IL1R2	711638
ENSMMUG00000001985	10.9135	4.31287	1.32763	3.24855	0.00115996	0.0101452	TNFSF9	700588
ENSMMUG00000001479	552.47	4.26177	0.963476	4.42333	9.71918e-06	0.000205889	LAMC2	715212
ENSMMUG00000004860	460.935	4.25724	0.694801	6.12727	8.93971e-10	5.06994e-08	FST	707420
ENSMMUG00000009244	28.4076	4.25629	0.838853	5.07394	3.89658e-07	1.24734e-05	IL18R1	100426588
ENSMMUG00000017260	164.404	4.2529	0.559388	7.60278	2.89836e-14	3.50847e-12	GPR65	693449
ENSMMUG00000045506	3078.57	4.25055	0.527182	8.06277	7.45831e-16	1.15524e-13	MAFF	700312
ENSMMUG00000013613	21.2355	4.25013	1.35796	3.1298	0.00174928	0.0139681	KIF18A	698453
ENSMMUG00000048737	773.85	4.2435	0.455138	9.32354	1.12522e-20	2.94707e-18	GADD45G	697835
ENSMMUG00000002876	7.36279	4.23277	1.63055	2.59591	0.00943396	0.0497606	SLC27A2	715237
ENSMMUG00000023033	381.082	4.23129	0.432262	9.78872	1.25879e-22	4.1211e-20	ADAM8	100428452
ENSMMUG00000005572	1093.68	4.2205	0.342973	12.3057	8.44459e-35	7.15554e-32	ALOX5AP	713170
ENSMMUG00000021825	1204.41	4.21532	0.637593	6.6113	3.8095e-11	2.87308e-09	SEMA7A	702185
ENSMMUG00000001220	422.145	4.20856	0.583789	7.20905	5.63443e-13	5.79742e-11	ADGRE1	100424335
ENSMMUG00000056419	1585.25	4.20661	0.594062	7.0811	1.43013e-12	1.3734e-10	MT1X	709905
ENSMMUG00000039015	9.45977	4.20153	1.57053	2.67523	0.00746781	0.0421858	C4H6orf141	708688
ENSMMUG00000005688	3428.75	4.18594	0.412212	10.1548	3.15382e-24	1.19555e-21	JUNB	717837
ENSMMUG00000013197	7394.69	4.14995	0.536414	7.73647	1.02217e-14	1.29161e-12	CCN1	714970
ENSMMUG00000039452	114.934	4.14779	0.626174	6.62403	3.4954e-11	2.6711e-09	ODF3B	720683
ENSMMUG00000042176	1483.27	4.14055	0.515154	8.03751	9.16849e-16	1.40502e-13	ERRFI1	722072
ENSMMUG00000019177	16.4412	4.13107	1.1555	3.57514	0.000350035	0.00392394	GALNT3	707605
ENSMMUG00000032293	29.2776	4.13088	0.851302	4.85242	1.21961e-06	3.47203e-05	RNF223	100428459
ENSMMUG00000012031	53.2931	4.1042	1.30731	3.13942	0.0016928	0.0136457	COL8A2	713447
ENSMMUG00000018025	10501.9	4.09726	0.399026	10.2681	9.80695e-25	3.92414e-22	EGR1	716786
ENSMMUG00000016190	59.2893	4.09393	0.729044	5.61548	1.96023e-08	8.6352e-07	TAF4B	710168
ENSMMUG00000009460	248.615	4.08396	0.717077	5.69528	1.23166e-08	5.57927e-07	NABP1	694172
ENSMMUG00000041690	200.606	4.0011	0.583667	6.8551	7.1265e-12	6.25958e-10	CD300A	702540
ENSMMUG00000016671	48.5724	4.00071	0.970778	4.12114	3.77e-05	0.000633726	GPR84	705309
ENSMMUG00000020207	39.8936	4.0004	1.41717	2.82282	0.00476036	0.0299576	TTK	718430
ENSMMUG00000002419	27.8362	3.99316	1.31005	3.04809	0.00230301	0.0174188	TMEM156	698617
ENSMMUG00000021244	5510.08	3.9912	0.956812	4.17136	3.0279e-05	0.000534521	KLHL40	717366
ENSMMUG00000021544	20.1393	3.98534	1.15094	3.46268	0.000534818	0.00551471	SLC6A17	701162
ENSMMUG00000012600	145.992	3.9462	0.710659	5.55288	2.81003e-08	1.19406e-06	TRIB3	714636
ENSMMUG00000051532	458.759	3.94505	0.717254	5.50021	3.79337e-08	1.55679e-06	EDN1	699982
ENSMMUG00000002919	592.267	3.92688	0.590555	6.64948	2.94132e-11	2.26576e-09	UBASH3B	707452
ENSMMUG00000014176	180.718	3.92526	0.498909	7.86768	3.61281e-15	4.95643e-13	CYTIP	697677
ENSMMUG00000011602	60.6391	3.91822	0.790938	4.95388	7.27469e-07	2.1923e-05	STEAP1	704448
ENSMMUG00000017834	614.513	3.91569	0.517862	7.56127	3.99152e-14	4.67462e-12	SGMS2	695947
ENSMMUG00000011151	63.6582	3.88522	0.843068	4.60843	4.05721e-06	9.95641e-05	KCNK13	695445
ENSMMUG00000003579	50.601	3.87358	0.823046	4.7064	2.5213e-06	6.5677e-05	C1H1orf162	705865
ENSMMUG00000000568	27.5115	3.87037	0.87578	4.41934	9.90045e-06	0.000209114	SLC46A2	719542
ENSMMUG00000006493	563.08	3.86844	0.942988	4.10232	4.09021e-05	0.000675682	RASD1	698839
ENSMMUG00000000549	12.9203	3.86479	1.42668	2.70894	0.0067499	0.0391434	AVPR1A	717041
ENSMMUG00000045660	164.208	3.86031	0.579014	6.66703	2.61026e-11	2.06598e-09	FAM83G	100429026
ENSMMUG00000021330	179.94	3.85957	0.766267	5.03685	4.73262e-07	1.4885e-05	KYNU	705179
ENSMMUG00000006035	11848.9	3.85601	0.607288	6.34956	2.15938e-10	1.36429e-08	THBS1	705413
ENSMMUG00000005314	1428.98	3.83087	0.36282	10.5586	4.6347e-26	2.15364e-23	ELL2	699506
ENSMMUG00000011209	31.7314	3.82166	0.715391	5.34206	9.18964e-08	3.46536e-06	BICDL1	698147
ENSMMUG00000013049	191.686	3.80409	0.659238	5.77043	7.90695e-09	3.78404e-07	FPR1	719782
ENSMMUG00000017631	222.689	3.79609	0.294523	12.8889	5.19599e-38	6.23736e-35	GPRC5A	697555
ENSMMUG00000020448	128.813	3.78376	0.861184	4.39367	1.11451e-05	0.000231093	ITGA2	703572
ENSMMUG00000010582	74.1174	3.782	0.819063	4.61747	3.88453e-06	9.58162e-05	CDCA2	711581
ENSMMUG00000022311	272.294	3.77862	0.626649	6.02989	1.64073e-09	8.85196e-08	PLAC8	693310
ENSMMUG00000016857	395.449	3.77363	0.397985	9.48184	2.49827e-21	6.7901e-19	PTGS2	716671
ENSMMUG00000002680	3972.61	3.76993	0.597049	6.31426	2.71449e-10	1.67821e-08	CSF1	702532
ENSMMUG00000020215	234.542	3.76834	0.41841	9.00632	2.13082e-19	4.95072e-17	NAIP	705157
ENSMMUG00000011513	11275.5	3.75669	0.428984	8.75718	2.002e-18	4.11983e-16	VCAN	712365
ENSMMUG00000043275	110.325	3.7529	0.625418	6.00063	1.96552e-09	1.04477e-07	BDKRB2	703698
ENSMMUG00000012564	19.5753	3.72222	0.917553	4.05668	4.97757e-05	0.000790539	GLT1D1	716399
ENSMMUG00000042454	1164.24	3.72051	0.905528	4.10867	3.97952e-05	0.000662832	PHLDA1	719036
ENSMMUG00000019606	66.582	3.69459	0.704389	5.24509	1.56202e-07	5.51493e-06	CGAS	717665
ENSMMUG00000019031	912.003	3.68271	0.536416	6.86539	6.63117e-12	5.93304e-10	GPR4	716148
ENSMMUG00000000698	609.979	3.68172	0.618022	5.95726	2.56499e-09	1.33872e-07	ANGPTL4	711693
ENSMMUG00000016577	151.54	3.66795	0.703181	5.21622	1.82612e-07	6.30702e-06	LILRA5	100429845
ENSMMUG00000013251	2620.08	3.65141	1.00377	3.63771	0.000275073	0.003232	XIRP2	708348
ENSMMUG00000000117	650.31	3.63088	0.407337	8.91371	4.9355e-19	1.09378e-16	HCK	715723
ENSMMUG00000010927	188.764	3.62354	0.43507	8.32864	8.1776e-17	1.43657e-14	TNFAIP6	694699
ENSMMUG00000007752	33.239	3.62107	0.881335	4.10863	3.98021e-05	0.000662832	PHLDA2	706160
ENSMMUG00000007506	1269.53	3.61412	0.534857	6.75717	1.40714e-11	1.17167e-09	CCR1	574188
ENSMMUG00000015056	95.2591	3.60879	0.621689	5.80481	6.44376e-09	3.12533e-07	BATF3	710551
ENSMMUG00000013855	14.0297	3.57907	0.876885	4.08158	4.47313e-05	0.000724809	SFN	715055
ENSMMUG00000000431	12.1485	3.57284	1.37408	2.60016	0.00931792	0.0492824	MAB21L3	712929
ENSMMUG00000062341	185.59	3.56643	0.746963	4.77458	1.80086e-06	4.8854e-05	SHISA2	709404
ENSMMUG00000008869	978.463	3.52733	0.524055	6.73084	1.68687e-11	1.37827e-09	TNFAIP3	704130
ENSMMUG00000010256	421.66	3.52391	0.495983	7.1049	1.20412e-12	1.17198e-10	EGR2	698132
ENSMMUG00000010197	656.122	3.51439	0.377612	9.30687	1.31653e-20	3.32711e-18	SLA	697377
ENSMMUG00000003289	682.319	3.50573	0.514652	6.81184	9.63587e-12	8.2133e-10	ITGB3	717379
ENSMMUG00000054323	37.1829	3.50439	1.2101	2.89595	0.00378017	0.0253131	LYPD3	718197
ENSMMUG00000004290	951.751	3.49978	0.340684	10.2728	9.3464e-25	3.84671e-22	NCOA7	712861
ENSMMUG00000014072	1468.52	3.49082	0.470741	7.41559	1.21086e-13	1.36269e-11	IER3	701939
ENSMMUG00000044865	7.12468	3.47043	1.25464	2.76607	0.00567359	0.0341673	PARD6A	699351
ENSMMUG00000015847	317.687	3.45604	0.584547	5.91234	3.37276e-09	1.72286e-07	TLR2	574290
ENSMMUG00000021755	651.464	3.4527	0.480126	7.19125	6.42e-13	6.51269e-11	PLSCR1	713232
ENSMMUG00000020147	2563.12	3.44049	0.444278	7.744	9.63339e-15	1.22804e-12	CSRNP1	694328
ENSMMUG00000021752	45.6932	3.42984	0.852377	4.02385	5.72536e-05	0.000892574	CCL3	619514
ENSMMUG00000045654	42.0766	3.42572	0.770925	4.44365	8.84456e-06	0.000189592	TNF	715467
ENSMMUG00000058540	105.628	3.41449	0.509315	6.70409	2.0267e-11	1.64014e-09	F2RL3	718843
ENSMMUG00000018464	688.221	3.41012	0.402903	8.46386	2.58671e-17	4.71665e-15	C14H11orf96	106993248
ENSMMUG00000012351	980.782	3.40507	0.37085	9.18179	4.23969e-20	1.05298e-17	CSF2RB	697508
ENSMMUG00000013400	420.095	3.40481	0.518235	6.57001	5.03132e-11	3.73016e-09	CXCR2	700407
ENSMMUG00000018325	69.4659	3.40469	0.838908	4.05847	4.93943e-05	0.000786215	GPR3	716033
ENSMMUG00000022882	20.5424	3.37223	0.840824	4.01063	6.05578e-05	0.000936028	HES2	703404
ENSMMUG00000058594	200.762	3.35552	0.517237	6.48739	8.73375e-11	6.13705e-09	BIRC3	702468
ENSMMUG00000020426	2065.86	3.35357	0.49404	6.78805	1.1366e-11	9.5747e-10	SERPINA1	701361
ENSMMUG00000022100	6984.45	3.33651	0.259203	12.8722	6.45499e-38	7.15262e-35	MIDN	721215
ENSMMUG00000014542	38.4093	3.32319	0.755223	4.40028	1.08109e-05	0.000225046	CHAC1	705007
ENSMMUG00000007037	364.697	3.31711	0.489213	6.78051	1.19755e-11	1.00295e-09	UPP1	695317
ENSMMUG00000013378	26.5279	3.30218	0.68409	4.82712	1.38522e-06	3.88164e-05	EPOP	694517
ENSMMUG00000040671	46.5037	3.30045	0.554261	5.95468	2.60581e-09	1.35024e-07	FUT7	720913
ENSMMUG00000004071	217.631	3.29496	0.625415	5.26843	1.37593e-07	4.95169e-06	TGFB2	707540
ENSMMUG00000014434	1162.54	3.29421	0.492897	6.68336	2.3352e-11	1.85848e-09	FGR	716296
ENSMMUG00000019022	693.487	3.26946	0.509648	6.41513	1.40705e-10	9.42721e-09	STK17A	701091
ENSMMUG00000001031	601.62	3.24483	0.517441	6.27093	3.58896e-10	2.16314e-08	ABHD5	716821
ENSMMUG00000010121	1048.2	3.24139	0.523345	6.19361	5.88022e-10	3.44327e-08	SLC16A3	715842
ENSMMUG00000001892	752.828	3.23901	0.390931	8.28538	1.17729e-16	1.99516e-14	UGDH	699500
ENSMMUG00000052508	41.5499	3.23631	0.673471	4.80541	1.54432e-06	4.26986e-05	CCL22	100428046
ENSMMUG00000009112	1112.71	3.23617	0.419417	7.71586	1.20167e-14	1.50522e-12	TLR4	574360
ENSMMUG00000021526	509.815	3.22513	0.430995	7.48299	7.26484e-14	8.372e-12	UGCG	707875
ENSMMUG00000048076	891.735	3.21867	0.372055	8.65104	5.10315e-18	1.007e-15	TNFRSF10B	716650
ENSMMUG00000014432	2811.88	3.18874	0.490444	6.50176	7.93878e-11	5.60579e-09	PLAT	704475
ENSMMUG00000022144	25.1318	3.18729	1.07934	2.95301	0.00314695	0.0219951	CYP27B1	715747
ENSMMUG00000020032	469.334	3.18267	0.65664	4.8469	1.25403e-06	3.54899e-05	ANKRD2	707097
ENSMMUG00000012207	167.369	3.18042	0.429123	7.41145	1.24921e-13	1.39496e-11	NOD2	695542
ENSMMUG00000046629	536.613	3.17899	0.676082	4.70207	2.57537e-06	6.68435e-05	LILRB1	692340
ENSMMUG00000000023	28.4578	3.17086	1.12814	2.81071	0.00494329	0.0307994	PTGER2	708024
ENSMMUG00000011264	57.4423	3.16486	0.573716	5.51643	3.45961e-08	1.44451e-06	MFSD2A	718876
ENSMMUG00000016027	1359.59	3.16175	0.425812	7.42521	1.12601e-13	1.27718e-11	SERTAD1	701562
ENSMMUG00000058074	151.21	3.15195	0.537187	5.86751	4.42382e-09	2.18237e-07	SYTL3	699497
ENSMMUG00000018245	1940.71	3.14695	0.449566	6.99997	2.56016e-12	2.39475e-10	EPHA2	692343
ENSMMUG00000017490	2895.34	3.14	0.492884	6.37066	1.88212e-10	1.20498e-08	DEPP1	706321
ENSMMUG00000061991	15.5533	3.13825	1.06766	2.93937	0.00328881	0.0227656	FAM110C	705675
ENSMMUG00000000222	9.67564	3.09192	0.994087	3.11031	0.00186889	0.0147192	CGA	697859
ENSMMUG00000021293	30.5972	3.09189	1.03481	2.98788	0.00280922	0.0203863	NRCAM	574228
ENSMMUG00000020737	1292.13	3.08124	0.347357	8.87053	7.27993e-19	1.5889e-16	IL1R1	711726
ENSMMUG00000008692	50.9464	3.08061	0.808219	3.81161	0.000138066	0.00183304	TNFSF14	701451
ENSMMUG00000038425	3263.14	3.0799	0.437879	7.03368	2.01154e-12	1.90633e-10	GADD45A	701054
ENSMMUG00000003611	725.026	3.07638	0.279391	11.011	3.38121e-28	1.87332e-25	LDLR	574283
ENSMMUG00000063295	281.381	3.07582	0.526296	5.84428	5.0877e-09	2.4928e-07	SNAI1	702353
ENSMMUG00000020150	36512.4	3.07416	0.601151	5.1138	3.15749e-07	1.01981e-05	XIRP1	694199
ENSMMUG00000004042	23.2792	3.07371	0.84655	3.63086	0.000282476	0.0033055	FCRLA	720016
ENSMMUG00000004327	5711.08	3.06823	0.446172	6.87679	6.12172e-12	5.51146e-10	CD44	717204
ENSMMUG00000010746	41.1396	3.04953	0.955323	3.19215	0.00141218	0.0118823	NAT16	719604
ENSMMUG00000058198	101.423	3.0347	0.582861	5.20655	1.92384e-07	6.58263e-06	C2CD4B	114669748
ENSMMUG00000003280	3520.86	3.03162	0.551248	5.49957	3.80716e-08	1.55802e-06	HBEGF	695559
ENSMMUG00000019634	812.538	3.02791	0.421317	7.18678	6.63374e-13	6.68245e-11	RRP12	705854
ENSMMUG00000009739	644.666	3.02022	0.415258	7.27312	3.51277e-13	3.7207e-11	MTHFD2	714974
ENSMMUG00000001048	46.0959	2.99826	0.682418	4.39359	1.11496e-05	0.000231093	EAF2	714223
ENSMMUG00000014150	19005.2	2.97871	0.649548	4.58582	4.52203e-06	0.000108171	CCN2	714520
ENSMMUG00000016880	139.681	2.97752	0.660886	4.50535	6.62624e-06	0.000147986	SLC39A8	710142
ENSMMUG00000010886	1702.63	2.95823	0.294314	10.0513	9.06959e-24	3.26619e-21	SBNO2	721186
ENSMMUG00000003486	134.282	2.9582	0.792464	3.73291	0.00018928	0.00238546	RGS1	712754
ENSMMUG00000038998	45.5989	2.95515	0.690204	4.28156	1.85584e-05	0.000355969	P2RY13	106997046
ENSMMUG00000000565	1107.18	2.95256	0.564333	5.23195	1.67733e-07	5.85033e-06	UCK2	695725
ENSMMUG00000030046	764.507	2.95251	0.476826	6.19201	5.94006e-10	3.46423e-08	FNIP2	100430357
ENSMMUG00000007669	404.307	2.95239	0.538127	5.48642	4.10163e-08	1.66434e-06	ISG20	698376
ENSMMUG00000010956	44.8921	2.94977	0.55993	5.2681	1.37843e-07	4.95169e-06	SOCS1	711180
ENSMMUG00000013376	109.253	2.94662	0.657261	4.48318	7.35378e-06	0.00016099	POU2F2	706835
ENSMMUG00000064111	65.2011	2.94439	1.00504	2.92964	0.00339358	0.0232562	IL18	574151
ENSMMUG00000013346	732.367	2.9402	0.458265	6.41594	1.39958e-10	9.42721e-09	MEDAG	721932
ENSMMUG00000004492	265.409	2.93375	0.48957	5.9925	2.06641e-09	1.09436e-07	AIM2	719260
ENSMMUG00000002533	444.145	2.93199	0.585611	5.00672	5.53648e-07	1.71178e-05	PIBF1	694190
ENSMMUG00000004055	62.9745	2.92127	0.718759	4.06433	4.81705e-05	0.000768434	CD300LF	703830
ENSMMUG00000009278	2475.98	2.91178	0.455059	6.39869	1.56713e-10	1.0261e-08	C5AR1	718056
ENSMMUG00000004574	1142.31	2.90761	0.443549	6.55532	5.55209e-11	4.03928e-09	SLC20A1	699462
ENSMMUG00000010139	225.682	2.90319	0.63657	4.56068	5.09878e-06	0.000118656	ANGPT2	716811
ENSMMUG00000029350	1058.44	2.8969	0.468708	6.18061	6.38563e-10	3.70907e-08	ERO1A	708329
ENSMMUG00000005073	67.6917	2.89302	0.692821	4.17571	2.97054e-05	0.000529587	DIPK1A	706803
ENSMMUG00000022985	156.694	2.8919	0.57222	5.05384	4.3302e-07	1.37091e-05	SCIMP	721635
ENSMMUG00000015419	57.1529	2.88702	0.762341	3.78705	0.000152445	0.00198911	GPR35	699073
ENSMMUG00000015245	126.847	2.87748	0.620541	4.63706	3.53407e-06	8.80765e-05	HSPA4L	710143
ENSMMUG00000021534	343.668	2.87496	0.635885	4.5212	6.14893e-06	0.000140151	SLC16A10	696132
ENSMMUG00000018585	47.8237	2.87453	0.704673	4.07924	4.51824e-05	0.000730474	KLHDC8A	698312
ENSMMUG00000018981	109.203	2.87377	0.66176	4.34262	1.40792e-05	0.00028259	C19H19orf38	100429769
ENSMMUG00000012338	169.955	2.8588	0.54174	5.27706	1.31272e-07	4.77519e-06	GPR183	698844
ENSMMUG00000001792	12.3367	2.85409	1.06887	2.67019	0.00758092	0.0426242	KCNJ14	718011
ENSMMUG00000009862	170.645	2.84936	0.496092	5.74362	9.26743e-09	4.36266e-07	RUBCNL	703875
ENSMMUG00000022481	47.4618	2.83632	0.742902	3.81789	0.0001346	0.00179363	CYP1A1	678694
ENSMMUG00000019774	374.841	2.83378	0.631605	4.48663	7.23593e-06	0.000159135	MTHFD1L	705222
ENSMMUG00000008253	108.004	2.82933	0.470962	6.00757	1.88328e-09	1.0085e-07	ZNF267	641441
ENSMMUG00000001676	192.511	2.82832	0.580319	4.87374	1.09506e-06	3.13606e-05	IL7R	699869
ENSMMUG00000020792	371.063	2.82465	0.65594	4.30627	1.66033e-05	0.000321466	RAPGEF4	698148
ENSMMUG00000008661	986.255	2.81232	0.485433	5.79342	6.89684e-09	3.32271e-07	SLC7A1	712410
ENSMMUG00000006382	394.738	2.80871	0.389515	7.2108	5.5625e-13	5.76459e-11	CHIC2	697359
ENSMMUG00000012705	98.7807	2.79984	0.660914	4.23632	2.27216e-05	0.000422875	UHRF1	695531
ENSMMUG00000055187	1041.08	2.78915	0.319138	8.73963	2.33873e-18	4.74499e-16	BCL3	713049
ENSMMUG00000014090	494.689	2.7859	0.474508	5.87112	4.32853e-09	2.1427e-07	CHD1	702070
ENSMMUG00000015147	39.6835	2.78552	0.743507	3.74646	0.000179351	0.00228027	BEST1	718993
ENSMMUG00000022873	152.733	2.78425	0.362382	7.68319	1.5518e-14	1.92704e-12	SERPINB8	100424017
ENSMMUG00000017609	9120.93	2.7817	0.400059	6.95323	3.57007e-12	3.27559e-10	CTSL	694569
ENSMMUG00000010107	1130.27	2.77145	0.415951	6.66292	2.68433e-11	2.10887e-09	DOT1L	710033
ENSMMUG00000017497	319.769	2.76744	0.499384	5.54172	2.99521e-08	1.269e-06	RIPOR2	715354
ENSMMUG00000058073	695.95	2.76018	0.435681	6.33532	2.36843e-10	1.48336e-08	BAZ1A	693697
ENSMMUG00000018684	59.1729	2.74515	1.0324	2.65898	0.00783766	0.0435473	KCNA3	702245
ENSMMUG00000013102	100.917	2.73703	0.560523	4.88299	1.04488e-06	3.01632e-05	TRPM6	706119
ENSMMUG00000014764	42.2316	2.7364	0.954272	2.86753	0.00413689	0.0269159	WASF1	699042
ENSMMUG00000023770	377.564	2.73416	0.465588	5.87249	4.29297e-09	2.13449e-07	NRIP1	693866
ENSMMUG00000012036	327.521	2.73074	0.526436	5.18723	2.1345e-07	7.18397e-06	RBM47	700732
ENSMMUG00000012185	3214.5	2.71881	0.891336	3.05026	0.0022864	0.0173254	ATF3	710832
ENSMMUG00000009195	268.382	2.71646	0.577672	4.70242	2.57099e-06	6.68435e-05	PLEK	698949
ENSMMUG00000003755	7742.03	2.71286	0.458139	5.92147	3.19073e-09	1.6474e-07	ITGA5	574315
ENSMMUG00000045043	96.8006	2.71071	0.409248	6.62364	3.5046e-11	2.6711e-09	HAS2	703353
ENSMMUG00000018460	785.392	2.70749	0.44507	6.0833	1.17736e-09	6.52858e-08	NCF2	715052
ENSMMUG00000017645	153.342	2.6918	0.431138	6.24346	4.27991e-10	2.54761e-08	ZSWIM4	717380
ENSMMUG00000016215	267.434	2.6908	0.398517	6.75202	1.45797e-11	1.20702e-09	HIVEP3	696084
ENSMMUG00000017033	4696.96	2.68552	0.414194	6.48373	8.94832e-11	6.25731e-09	LCP1	703429
ENSMMUG00000009449	312.711	2.68193	0.571556	4.69233	2.70107e-06	6.96044e-05	MDFI	694074
ENSMMUG00000007586	349.173	2.67295	0.361735	7.38923	1.47679e-13	1.6239e-11	NCF1	694207
ENSMMUG00000022536	24.7241	2.67257	1.01703	2.62781	0.00859356	0.0464853	FBP1	709022
ENSMMUG00000044622	205.079	2.67002	0.621007	4.29949	1.71188e-05	0.000330116	LILRA2	692341
ENSMMUG00000013995	90.5295	2.66727	0.493983	5.39953	6.68174e-08	2.58044e-06	RGS18	712896
ENSMMUG00000010904	2315.57	2.66417	0.413372	6.44496	1.15632e-10	7.96976e-09	MAP2K3	705195
ENSMMUG00000008340	51.2851	2.65648	0.796593	3.3348	0.000853599	0.00797412	TNFRSF8	722773
ENSMMUG00000041765	127.924	2.65601	0.676898	3.9238	8.71634e-05	0.0012627	CD300LD	703142
ENSMMUG00000016431	85.9892	2.6527	0.606453	4.37413	1.2192e-05	0.000250179	LONRF3	711202
ENSMMUG00000039562	290.679	2.64673	0.528656	5.00651	5.54245e-07	1.71178e-05	BHLHE41	709786
ENSMMUG00000002254	15.8112	2.64629	0.873915	3.02809	0.00246107	0.0183783	RHEX	696291
ENSMMUG00000041817	500.486	2.64296	0.265566	9.95217	2.46733e-23	8.66876e-21	MXD1	701784
ENSMMUG00000017906	3965.18	2.63488	0.528039	4.98994	6.03983e-07	1.8433e-05	DNAJB1	718890
ENSMMUG00000016387	1161.91	2.62844	0.524959	5.00695	5.52997e-07	1.71178e-05	ADM	703305
ENSMMUG00000006871	64.3069	2.62599	0.62563	4.19735	2.70051e-05	0.000486869	ARAP2	702115
ENSMMUG00000009788	1468.17	2.62239	0.537853	4.87566	1.08447e-06	3.11191e-05	TUBA1A	574194
ENSMMUG00000004296	27.8346	2.61478	0.6285	4.16035	3.17758e-05	0.000554824	MAL2	705045
ENSMMUG00000006268	279.995	2.61401	0.431744	6.05454	1.40821e-09	7.68381e-08	MPZL3	699211
ENSMMUG00000014126	512.817	2.60399	0.548878	4.74421	2.09322e-06	5.61505e-05	LCP2	700374
ENSMMUG00000003214	75.8616	2.6027	0.637928	4.07993	4.50488e-05	0.000729133	RAB44	719154
ENSMMUG00000016596	282.612	2.59501	0.708275	3.66384	0.000248461	0.00298077	OLFM2	711336
ENSMMUG00000010926	604.805	2.58701	0.43195	5.98914	2.1096e-09	1.11185e-07	PXDC1	722937
ENSMMUG00000004901	634.708	2.58521	0.375004	6.89382	5.43143e-12	4.92074e-10	SEMA4A	718191
ENSMMUG00000001186	1281.28	2.57891	0.374086	6.89389	5.42888e-12	4.92074e-10	PPRC1	712721
ENSMMUG00000022732	829.195	2.57365	0.541347	4.75416	1.99276e-06	5.36555e-05	SRPK2	697351
ENSMMUG00000015993	222.424	2.5712	0.637604	4.0326	5.51641e-05	0.000863737	SIRPB2	715792
ENSMMUG00000003201	1413.4	2.5709	0.443041	5.80285	6.51967e-09	3.15154e-07	MID1IP1	698138
ENSMMUG00000022171	51.4101	2.56868	0.721966	3.55789	0.000373847	0.00411403	YOD1	693769
ENSMMUG00000056548	1494.02	2.56433	0.620238	4.13444	3.55822e-05	0.000607301	F3	714456
ENSMMUG00000010329	235.147	2.56082	0.496549	5.15724	2.50614e-07	8.33742e-06	SH2B2	714861
ENSMMUG00000005150	5596.06	2.55993	0.448118	5.71263	1.11244e-08	5.07112e-07	CD163	107000743
ENSMMUG00000009247	2060.7	2.55622	0.672391	3.8017	0.000143709	0.00189399	OTUD1	705608
ENSMMUG00000000208	155.71	2.5517	0.71499	3.56886	0.000358538	0.00398836	NRG1	696275
ENSMMUG00000001814	1858.61	2.5515	0.588944	4.33233	1.47537e-05	0.000293546	LMCD1	702382
ENSMMUG00000008033	895.856	2.54834	0.467593	5.4499	5.03971e-08	1.99992e-06	IFRD1	702624
ENSMMUG00000019869	78.6988	2.54502	0.495406	5.13723	2.7881e-07	9.16955e-06	SNX20	695418
ENSMMUG00000006262	239.717	2.54438	0.518473	4.90745	9.2267e-07	2.71246e-05	ABL2	717037
ENSMMUG00000010323	536.122	2.53786	0.272417	9.31611	1.20679e-20	3.10424e-18	ZC3H12A	713604
ENSMMUG00000002409	170.196	2.53715	0.562616	4.50955	6.49646e-06	0.000145766	CHRNE	710301
ENSMMUG00000058079	1053.81	2.52633	0.510762	4.9462	7.56744e-07	2.27102e-05	TSC22D2	712879
ENSMMUG00000012032	1576.14	2.52352	0.549834	4.5896	4.44095e-06	0.000106443	ATP13A3	707893
ENSMMUG00000002504	173.002	2.51428	0.484135	5.19334	2.06551e-07	7.0021e-06	SPATA2L	699974
ENSMMUG00000018584	221.112	2.50892	0.616734	4.06808	4.74029e-05	0.000757868	NUAK2	700529
ENSMMUG00000013151	990.648	2.50376	0.388671	6.44184	1.18031e-10	8.09634e-09	CEBPD	714577
ENSMMUG00000000823	392.195	2.49869	0.424692	5.88353	4.01601e-09	2.0157e-07	LMNB1	703575
ENSMMUG00000040829	535.614	2.4971	0.566545	4.4076	1.04524e-05	0.000219165	RAB7B	697383
ENSMMUG00000018011	382.657	2.49615	0.438343	5.69452	1.23719e-08	5.58677e-07	SPHK1	710441
ENSMMUG00000041688	254.99	2.4897	0.552679	4.50478	6.64424e-06	0.000148054	MARCHF1	703570
ENSMMUG00000010853	129.625	2.4887	0.734599	3.38783	0.000704476	0.00682446	E2F8	702368
ENSMMUG00000001952	85.145	2.48749	0.659783	3.77017	0.000163138	0.00210574	SRGAP1	717169
ENSMMUG00000012761	653.006	2.48669	0.559065	4.44794	8.66985e-06	0.000186124	SIGLEC5	719730
ENSMMUG00000004930	242.205	2.48361	0.303963	8.17076	3.06461e-16	5.01656e-14	MAP3K8	696936
ENSMMUG00000004331	177.467	2.4824	0.599375	4.14166	3.44806e-05	0.00059342	FJX1	717833
ENSMMUG00000014066	76.1351	2.4774	0.87844	2.82022	0.00479906	0.0301319	ZNF81	708036
ENSMMUG00000040368	127.041	2.47398	0.546505	4.52691	5.9852e-06	0.000136852	GPR141	705700
ENSMMUG00000019529	1889.29	2.47094	0.420508	5.87608	4.20095e-09	2.1012e-07	HMGA1	718536
ENSMMUG00000017630	730.889	2.46975	0.461386	5.35288	8.65638e-08	3.28145e-06	RELL1	697000
ENSMMUG00000011095	875.032	2.46582	0.370713	6.65155	2.90013e-11	2.25818e-09	BACH1	705817
ENSMMUG00000004983	324.762	2.45856	0.312571	7.86558	3.67393e-15	4.99273e-13	NOCT	100428993
ENSMMUG00000007329	1750.45	2.45488	0.462356	5.30949	1.0993e-07	4.06035e-06	CORO1A	710813
ENSMMUG00000004503	109.898	2.45281	0.351836	6.97147	3.13635e-12	2.8961e-10	PANX1	697204
ENSMMUG00000012997	330.607	2.45214	0.627075	3.91045	9.21257e-05	0.0013231	VMO1	709950
ENSMMUG00000021759	2539.81	2.45197	0.390705	6.27576	3.47935e-10	2.10589e-08	TRIB1	693459
ENSMMUG00000014896	2646.14	2.44663	0.288803	8.47164	2.4197e-17	4.46869e-15	ICAM1	712280
ENSMMUG00000003840	630.38	2.44579	0.302259	8.0917	5.88372e-16	9.41722e-14	LAT2	693676
ENSMMUG00000032465	501.093	2.44124	0.468552	5.21018	1.88659e-07	6.47601e-06	CFP	707386
ENSMMUG00000003140	232.693	2.43906	0.321911	7.57684	3.54075e-14	4.21525e-12	RELT	718143
ENSMMUG00000004666	3725.09	2.43761	0.335999	7.25479	4.02271e-13	4.19907e-11	IL4R	705404
ENSMMUG00000002653	585.748	2.4373	0.40522	6.01477	1.80148e-09	9.68293e-08	HK3	698120
ENSMMUG00000016814	2957.1	2.43103	0.397602	6.11425	9.70146e-10	5.48037e-08	THBD	702132
ENSMMUG00000008045	347.542	2.43039	0.486776	4.99282	5.95037e-07	1.81985e-05	AGO2	711873
ENSMMUG00000009690	512.709	2.42947	0.506479	4.79679	1.6123e-06	4.43228e-05	ARNTL	700464
ENSMMUG00000021291	393.405	2.42647	0.467363	5.19182	2.08247e-07	7.04177e-06	TDG	700061
ENSMMUG00000019993	427.415	2.42324	0.425729	5.69198	1.25575e-08	5.65282e-07	SESN2	716904
ENSMMUG00000013671	639.344	2.41857	0.306879	7.88119	3.24284e-15	4.49164e-13	ELL	720221
ENSMMUG00000032156	914.845	2.41438	0.365524	6.60526	3.96826e-11	2.97723e-09	C3AR1	716086
ENSMMUG00000047391	1152.87	2.41215	0.535173	4.50724	6.56778e-06	0.000147137	SRXN1	714997
ENSMMUG00000005185	181.123	2.40974	0.719808	3.34776	0.000814666	0.00770031	RGS4	693383
ENSMMUG00000008239	104.609	2.40648	0.886555	2.71441	0.00663935	0.03858	DNAH17	715774
ENSMMUG00000001037	113.765	2.40633	0.743291	3.2374	0.00120622	0.0104862	RHOH	700499
ENSMMUG00000001473	3706.13	2.40393	0.526803	4.56324	5.03693e-06	0.000117532	CNN1	716681
ENSMMUG00000014153	441.77	2.40138	0.27226	8.82017	1.14285e-18	2.45713e-16	RELB	714677
ENSMMUG00000017215	3218.58	2.40114	0.418289	5.74039	9.44568e-09	4.43209e-07	TM4SF1	711908
ENSMMUG00000019772	842.177	2.3967	0.305353	7.84893	4.19586e-15	5.64872e-13	PLEKHG1	705354
ENSMMUG00000014497	56.1404	2.38583	0.730628	3.26545	0.0010929	0.00969411	DENND2C	710883
ENSMMUG00000022516	404.696	2.38284	0.43111	5.52722	3.25351e-08	1.37038e-06	AEN	698252
ENSMMUG00000006295	455.267	2.37832	0.294885	8.06524	7.30939e-16	1.14448e-13	MMP19	710111
ENSMMUG00000006702	74.5543	2.37774	0.656188	3.62356	0.000290575	0.00338104	BMPR1B	705474
ENSMMUG00000008784	3738.44	2.37721	0.266504	8.91999	4.66333e-19	1.04961e-16	LITAF	711743
ENSMMUG00000000373	1695.41	2.37523	0.489844	4.84895	1.24118e-06	3.52646e-05	SLC2A1	698931
ENSMMUG00000005646	1878.17	2.36736	0.449053	5.27189	1.35029e-07	4.87491e-06	DGKD	714210
ENSMMUG00000006727	171.092	2.36487	0.297019	7.96203	1.69236e-15	2.44313e-13	VDR	706964
ENSMMUG00000005143	257.691	2.36155	0.45074	5.23928	1.61203e-07	5.66373e-06	RDH10	695791
ENSMMUG00000000654	16.0976	2.35996	0.906934	2.60213	0.00926473	0.0491231	LPAR2	719844
ENSMMUG00000042368	1297.6	2.35909	0.295552	7.982	1.43979e-15	2.11635e-13	SERPINB1	707471
ENSMMUG00000013080	41.2171	2.35643	0.905234	2.60312	0.00923804	0.0490505	TMEM184A	697461
ENSMMUG00000021532	290.956	2.34443	0.424449	5.52346	3.32391e-08	1.39429e-06	RPF2	696378
ENSMMUG00000009198	1264.73	2.34328	0.294621	7.95355	1.81235e-15	2.58485e-13	BCL6	708736
ENSMMUG00000003684	109.091	2.3364	0.638429	3.6596	0.000252608	0.00301726	ATP8B4	716570
ENSMMUG00000014464	2630.84	2.33374	0.563396	4.14226	3.43897e-05	0.000592564	FOSL2	703068
ENSMMUG00000019932	196.739	2.33348	0.320015	7.29178	3.05892e-13	3.28834e-11	IRAK2	698091
ENSMMUG00000016469	66.6603	2.33344	0.721068	3.23609	0.00121178	0.0105182	PCSK1N	714789
ENSMMUG00000049523	614.079	2.32776	0.459379	5.06718	4.03753e-07	1.28674e-05	ANKRD12	114673693
ENSMMUG00000029310	6276.41	2.32144	0.599269	3.87379	0.000107157	0.00149428	HBA	693930
ENSMMUG00000020695	643.964	2.31966	0.420654	5.51441	3.49959e-08	1.45698e-06	SASH3	702089
ENSMMUG00000013545	1099.97	2.31018	0.429601	5.37749	7.55293e-08	2.88594e-06	HCLS1	714044
ENSMMUG00000003775	2824.27	2.3085	0.358993	6.4305	1.27183e-10	8.64188e-09	FCGR2A	719996
ENSMMUG00000015189	43.2227	2.3067	0.656619	3.513	0.000443074	0.00470684	RAD51AP1	710918
ENSMMUG00000018192	60.265	2.30556	0.513977	4.48574	7.26629e-06	0.000159559	RORA	704014
ENSMMUG00000011577	684.57	2.29867	0.369444	6.22198	4.9093e-10	2.91023e-08	PLOD2	715820
ENSMMUG00000019314	438.168	2.29538	0.489142	4.69267	2.69662e-06	6.96044e-05	VAV1	100424246
ENSMMUG00000002357	1392.5	2.29461	0.367498	6.24389	4.26819e-10	2.54761e-08	CEMIP2	703378
ENSMMUG00000047977	756.976	2.29404	0.363971	6.30282	2.92274e-10	1.79924e-08	INSIG1	718513
ENSMMUG00000018103	249.716	2.29291	0.664093	3.45269	0.000555018	0.0056622	CEACAM3	707824
ENSMMUG00000031572	1129.64	2.2919	0.349744	6.55308	5.63634e-11	4.07997e-09	SELPLG	706046
ENSMMUG00000004386	85.7596	2.29151	0.507724	4.5133	6.38271e-06	0.000144111	SPAG1	705012
ENSMMUG00000006296	36720.9	2.28492	0.604726	3.77843	0.000157819	0.0020469	FLNC	700223
ENSMMUG00000047385	75.8438	2.28481	0.579743	3.94107	8.11204e-05	0.00118875	CRLF2	106995742
ENSMMUG00000018053	262.964	2.28474	0.34293	6.66241	2.69373e-11	2.10887e-09	ZBTB21	714759
ENSMMUG00000042265	44.5515	2.28472	0.840889	2.71703	0.00658714	0.038354	THAP2	718687
ENSMMUG00000013260	255.256	2.27818	0.550783	4.13625	3.53028e-05	0.000603246	MPP3	709990
ENSMMUG00000046821	418.712	2.27697	0.611735	3.72216	0.000197526	0.00246994	ZNF469	709714
ENSMMUG00000021586	2160.17	2.2763	0.628003	3.62467	0.000289332	0.00337476	TRIM55	711707
ENSMMUG00000010601	1174.16	2.27098	0.393132	5.77664	7.6207e-09	3.65921e-07	SLC43A3	706267
ENSMMUG00000017342	458.303	2.26963	0.381076	5.95584	2.58745e-09	1.34557e-07	KLHL2	704790
ENSMMUG00000020694	436.208	2.2664	0.350308	6.46973	9.81811e-11	6.79952e-09	RAB27A	697741
ENSMMUG00000011835	100.017	2.26484	0.6507	3.48062	0.000500262	0.00522572	TRPC6	703611
ENSMMUG00000045219	1495.1	2.25878	0.272503	8.28899	1.14215e-16	1.95865e-14	CEBPB	713191
ENSMMUG00000019958	315.393	2.25795	0.410618	5.49891	3.82155e-08	1.55947e-06	PLPP5	704395
ENSMMUG00000008914	322.064	2.25681	0.550957	4.09616	4.20068e-05	0.000689189	MYO1G	698101
ENSMMUG00000021009	103.748	2.25351	0.447306	5.03796	4.70525e-07	1.48313e-05	SRFBP1	699872
ENSMMUG00000002227	1237.25	2.25142	0.469835	4.79193	1.65183e-06	4.5151e-05	ENAH	700559
ENSMMUG00000014271	228.601	2.25141	0.42376	5.31295	1.07866e-07	4.00467e-06	PRKCB	701195
ENSMMUG00000050246	1709.05	2.24107	0.307168	7.29592	2.96615e-13	3.21259e-11	EFHD2	694155
ENSMMUG00000005401	676.483	2.22786	0.409313	5.44293	5.24102e-08	2.06841e-06	FAM189A2	701247
ENSMMUG00000011819	625.628	2.22653	0.276058	8.06543	7.29805e-16	1.14448e-13	CHSY1	694481
ENSMMUG00000000811	1233.66	2.22461	0.467657	4.75692	1.96566e-06	5.3025e-05	CD53	702350
ENSMMUG00000022268	723.876	2.2221	0.420038	5.29024	1.22155e-07	4.46611e-06	WDR43	704047
ENSMMUG00000022978	835.997	2.22165	0.434436	5.11386	3.15644e-07	1.01981e-05	IL6R	716690
ENSMMUG00000008003	846.603	2.22066	0.433883	5.11811	3.08606e-07	1.00349e-05	LRRC8C	696086
ENSMMUG00000011571	358.728	2.22057	0.419631	5.29171	1.21179e-07	4.44168e-06	GNPNAT1	693834
ENSMMUG00000049018	4957.74	2.21747	0.323905	6.84605	7.59154e-12	6.58772e-10	BHLHE40	707083
ENSMMUG00000005617	28.8184	2.21209	0.793781	2.78678	0.00532346	0.0325901	STAT4	693854
ENSMMUG00000017638	5301.57	2.21065	0.394161	5.60851	2.04071e-08	8.9351e-07	EMP1	698319
ENSMMUG00000011627	152.517	2.21012	0.483638	4.56978	4.88242e-06	0.000114546	IL4I1	719114
ENSMMUG00000015606	889.642	2.20934	0.37623	5.87233	4.29714e-09	2.13449e-07	SPI1	712010
ENSMMUG00000003300	157.544	2.20733	0.609281	3.62285	0.000291376	0.0033849	ADAMTS8	718962
ENSMMUG00000031911	331.142	2.20419	0.549578	4.0107	6.05403e-05	0.000936028	KRT18	700569
ENSMMUG00000039317	376.151	2.19999	0.425852	5.1661	2.39023e-07	7.97022e-06	CREB5	697718
ENSMMUG00000000707	246.247	2.19715	0.519016	4.23329	2.30299e-05	0.000426958	APOBR	705950
ENSMMUG00000012849	72.0417	2.19593	0.491482	4.46797	7.89665e-06	0.00017183	RNF138	706926
ENSMMUG00000002038	774.487	2.19495	0.670075	3.27568	0.00105406	0.00943679	CEMIP	717880
ENSMMUG00000022060	257.762	2.19406	0.427008	5.13822	2.77358e-07	9.14266e-06	ARHGAP9	711684
ENSMMUG00000011713	451.95	2.19363	0.574931	3.81546	0.00013593	0.00180801	LPXN	702033
ENSMMUG00000003927	234.042	2.19249	0.725225	3.02318	0.00250133	0.0186018	PAQR9	714170
ENSMMUG00000019756	125.873	2.17726	0.52854	4.11938	3.799e-05	0.000637815	NFKBID	711338
ENSMMUG00000005639	253.253	2.17331	0.339686	6.398	1.57424e-10	1.0261e-08	TMEM41B	707815
ENSMMUG00000042961	895.753	2.17181	0.561217	3.86982	0.000108916	0.00151004	HBA1	701930
ENSMMUG00000002052	1053.16	2.17032	0.331433	6.54828	5.82023e-11	4.17116e-09	SPSB1	722211
ENSMMUG00000047333	111.723	2.16086	0.376575	5.7382	9.56879e-09	4.4464e-07	CCDC71L	698727
ENSMMUG00000007542	938.99	2.15839	0.297074	7.26549	3.71688e-13	3.90815e-11	TNFRSF10A	716826
ENSMMUG00000052231	18.7988	2.15614	0.75525	2.85487	0.0043054	0.0276995	BEND3	703032
ENSMMUG00000010981	109.949	2.15346	0.537678	4.00511	6.19873e-05	0.000952965	SLC2A6	722199
ENSMMUG00000017706	657.634	2.15015	0.30093	7.14501	8.99874e-13	8.93978e-11	ITPKC	722078
ENSMMUG00000020959	11.9692	2.14739	0.725437	2.96013	0.0030751	0.0216876	SPAG4	704522
ENSMMUG00000000145	1769	2.14546	0.589273	3.64086	0.000271732	0.00319535	PDPN	716250
ENSMMUG00000057257	1029.69	2.14517	0.368251	5.82531	5.70072e-09	2.78369e-07	RNF149	710926
ENSMMUG00000060389	182.678	2.13688	0.442657	4.82739	1.38334e-06	3.88164e-05	F2RL1	707479
ENSMMUG00000000582	1080.94	2.13562	0.382743	5.57978	2.40817e-08	1.03551e-06	NOP58	703859
ENSMMUG00000007039	3029.98	2.13317	0.450934	4.73055	2.23909e-06	5.91819e-05	COTL1	715376
ENSMMUG00000009298	545.482	2.13174	0.432228	4.93198	8.14012e-07	2.41272e-05	PDLIM4	707372
ENSMMUG00000001649	948.128	2.13163	0.653287	3.26293	0.00110266	0.00975065	RUNX1	696749
ENSMMUG00000016497	824.317	2.13116	0.318381	6.69376	2.17502e-11	1.75034e-09	CCNL1	705208
ENSMMUG00000014247	1105.88	2.12938	0.374597	5.68445	1.31237e-08	5.8893e-07	MYO1F	712101
ENSMMUG00000018855	978.537	2.12859	0.318069	6.69221	2.19825e-11	1.75921e-09	CYTH4	696837
ENSMMUG00000015151	40.9342	2.12736	0.747576	2.84567	0.00443177	0.0283732	IL2RA	574300
ENSMMUG00000018808	92.3695	2.12426	0.616604	3.44509	0.000570869	0.00576673	PRAM1	712017
ENSMMUG00000009368	144.255	2.12164	0.653018	3.24897	0.00115823	0.010141	AHI1	706412
ENSMMUG00000000170	63.5417	2.11918	0.725442	2.92123	0.00348655	0.0237689	SAMD9	702224
ENSMMUG00000001748	478.348	2.11615	0.438582	4.82499	1.40013e-06	3.9087e-05	SYK	704102
ENSMMUG00000004015	77.7326	2.10823	0.594083	3.54871	0.000387129	0.0042247	APOBEC3B	721047
ENSMMUG00000015250	120.05	2.10788	0.448444	4.70043	2.59609e-06	6.71395e-05	CLEC4A	716122
ENSMMUG00000008338	174.641	2.10714	0.320346	6.57771	4.77749e-11	3.56579e-09	WNT9A	696326
ENSMMUG00000010358	182.367	2.10534	0.441975	4.76348	1.90285e-06	5.14269e-05	SLC35F2	707332
ENSMMUG00000006771	35.9022	2.10025	0.743998	2.82292	0.00475879	0.0299576	DBF4	705468
ENSMMUG00000008100	1595.68	2.0996	0.486391	4.3167	1.58381e-05	0.000309984	IRF1	707788
ENSMMUG00000013919	101.548	2.09481	0.549766	3.81037	0.00013876	0.00184055	TREML1	719732
ENSMMUG00000021218	508.7	2.09438	0.550857	3.80203	0.000143513	0.00189313	FYB1	693951
ENSMMUG00000007966	723.754	2.09364	0.333445	6.27882	3.4116e-10	2.07359e-08	TNIP2	722308
ENSMMUG00000007517	136.755	2.091	0.614167	3.4046	0.000662599	0.00648861	GPR132	708463
ENSMMUG00000017707	228.845	2.08545	0.391583	5.32569	1.00572e-07	3.74351e-06	LRRC8B	100430724
ENSMMUG00000018932	238.381	2.08352	0.464202	4.48838	7.17662e-06	0.000158072	ADGRE2	654420
ENSMMUG00000031100	72.8364	2.08136	0.600196	3.4678	0.000524745	0.00543028	MS4A4A	698027
ENSMMUG00000021181	219.042	2.08009	0.669852	3.1053	0.00190088	0.0149303	LRRC25	719475
ENSMMUG00000011426	12794.2	2.07907	0.438751	4.73862	2.15182e-06	5.74019e-05	TIMP1	574348
ENSMMUG00000041442	649.888	2.07783	0.519839	3.99706	6.41334e-05	0.000980724	LILRAB	692334
ENSMMUG00000016942	537.148	2.07758	0.670083	3.10048	0.00193209	0.015116	NAV2	702146
ENSMMUG00000040116	72.2117	2.07371	0.624862	3.31868	0.000904448	0.00835165	IPMK	703630
ENSMMUG00000008221	5578.05	2.07246	0.360257	5.75274	8.78099e-09	4.16086e-07	MCL1	707539
ENSMMUG00000021833	447.354	2.07233	0.296528	6.98864	2.77566e-12	2.57957e-10	SLC25A25	698216
ENSMMUG00000005720	277.499	2.06844	0.439144	4.71016	2.4752e-06	6.47102e-05	BCL10	714869
ENSMMUG00000020469	115.151	2.06542	0.495057	4.17209	3.01816e-05	0.00053411	RASGRP4	719595
ENSMMUG00000002124	1835.8	2.06209	0.31486	6.54923	5.7836e-11	4.16564e-09	B4GALT5	713891
ENSMMUG00000008992	466.859	2.05976	0.526715	3.91057	9.20781e-05	0.0013231	NPL	106994586
ENSMMUG00000023342	145.984	2.05917	0.514465	4.00255	6.26629e-05	0.000962324	PAG1	700748
ENSMMUG00000018963	24.5881	2.05906	0.657843	3.13002	0.00174793	0.0139681	GDNF	706345
ENSMMUG00000011094	35.0072	2.05704	0.60638	3.39232	0.000693026	0.00673165	SLC16A6	718903
ENSMMUG00000000328	3067.42	2.05539	0.498367	4.12424	3.71955e-05	0.000628126	FADS3	722337
ENSMMUG00000009063	3124.18	2.04707	0.312165	6.55765	5.46635e-11	4.01748e-09	ETS2	715887
ENSMMUG00000039546	202.01	2.04691	0.378747	5.40442	6.50176e-08	2.51768e-06	PROCR	706040
ENSMMUG00000012710	84.5753	2.04633	0.640039	3.1972	0.00138768	0.0117241	CXHXorf21	704259
ENSMMUG00000022041	498.539	2.04612	0.330199	6.19665	5.76788e-10	3.40518e-08	STXBP2	708676
ENSMMUG00000017902	558.787	2.04559	0.417417	4.90058	9.55528e-07	2.79196e-05	DHX37	706709
ENSMMUG00000048824	380.162	2.04356	0.331977	6.15572	7.47375e-10	4.32367e-08	EVA1C	708681
ENSMMUG00000006385	656.758	2.04219	0.509229	4.01036	6.06258e-05	0.000936028	SIGLEC11	719127
ENSMMUG00000041831	7391.22	2.03862	0.582551	3.49947	0.000466186	0.00490534	HBB	715559
ENSMMUG00000022163	724.106	2.03249	0.305643	6.64987	2.93342e-11	2.26576e-09	SLC1A5	716843
ENSMMUG00000002182	1157.57	2.03056	0.353812	5.73909	9.51886e-09	4.44003e-07	PISD	716905
ENSMMUG00000047872	279.609	2.03045	0.715827	2.83651	0.00456089	0.0290065	PVRIG	711659
ENSMMUG00000020699	2271.56	2.02816	0.470959	4.30645	1.65892e-05	0.000321466	ZDHHC9	702206
ENSMMUG00000010696	3262.98	2.02367	0.29543	6.84991	7.38949e-12	6.45125e-10	KLF6	710784
ENSMMUG00000049227	409.055	2.02253	0.407316	4.96551	6.85211e-07	2.07363e-05	IER5L	722564
ENSMMUG00000014670	588.315	2.01277	0.317619	6.33708	2.34162e-10	1.47297e-08	PYGL	706853
ENSMMUG00000061466	558.014	2.008	0.690266	2.90903	0.00362555	0.0244733	INHBA	702734
ENSMMUG00000009906	1696.45	1.99853	0.443836	4.50287	6.70426e-06	0.000148806	PLAU	705853
ENSMMUG00000011918	840.284	1.9963	0.493539	4.04488	5.23503e-05	0.00082687	CXCR4	707329
ENSMMUG00000019304	372.216	1.99626	0.568909	3.50893	0.000449915	0.00475497	IDO1	574370
ENSMMUG00000011342	71.1597	1.99555	0.676915	2.948	0.00319838	0.0222353	CFAP45	720125
ENSMMUG00000012939	673.123	1.99423	0.413053	4.82801	1.37903e-06	3.87987e-05	FERMT3	722120
ENSMMUG00000007859	1051.32	1.99283	0.354918	5.61491	1.96668e-08	8.63722e-07	FMNL1	716211
ENSMMUG00000001397	223.397	1.99243	0.596808	3.33849	0.000842361	0.00787424	MCTP1	697733
ENSMMUG00000032180	375.14	1.99225	0.261747	7.61135	2.71255e-14	3.31138e-12	RLF	693503
ENSMMUG00000005946	205.227	1.99156	0.602818	3.30375	0.000954013	0.00868683	NLRP3	701278
ENSMMUG00000047845	208.033	1.98698	0.469949	4.22808	2.35692e-05	0.000435519	GNA15	721669
ENSMMUG00000009851	157.509	1.98402	0.706166	2.80957	0.00496072	0.0308791	CASP5	704964
ENSMMUG00000011681	657.463	1.98389	0.415137	4.77889	1.76265e-06	4.79075e-05	PTAFR	716788
ENSMMUG00000008173	2724.07	1.98374	0.380088	5.21916	1.79739e-07	6.22389e-06	KDM6B	716348
ENSMMUG00000013099	120.756	1.98357	0.51892	3.82249	0.000132112	0.00176701	PAPPA	706783
ENSMMUG00000011646	114.355	1.98289	0.482721	4.10774	3.99541e-05	0.000663063	TAF1D	696602
ENSMMUG00000008705	279.296	1.98144	0.462456	4.28461	1.83059e-05	0.000351596	USP53	705228
ENSMMUG00000012528	260.59	1.98067	0.425199	4.65822	3.18957e-06	8.09897e-05	FKBP14	696247
ENSMMUG00000011981	6685.99	1.97687	0.429654	4.60108	4.20316e-06	0.000102448	BTG2	703168
ENSMMUG00000020050	1343.27	1.97525	0.632047	3.12516	0.00177707	0.0141507	SIK1	722303
ENSMMUG00000023257	1499.53	1.9752	0.409855	4.81927	1.44085e-06	3.99912e-05	NFIL3	704757
ENSMMUG00000006632	33159.4	1.97311	0.60623	3.25473	0.001135	0.0099754	ANKRD1	696653
ENSMMUG00000004418	708.292	1.97289	0.370084	5.33094	9.77077e-08	3.66531e-06	SEC24A	711109
ENSMMUG00000021787	267.73	1.97017	0.44893	4.38858	1.14092e-05	0.000235121	STAC3	714531
ENSMMUG00000018408	418.861	1.96926	0.597887	3.2937	0.000988797	0.00895665	PILRA	721913
ENSMMUG00000013485	80.448	1.96899	0.683404	2.88115	0.00396229	0.0261934	KIF20B	696152
ENSMMUG00000015436	362.335	1.96641	0.566955	3.46837	0.00052363	0.00542264	LRRC4	698610
ENSMMUG00000023467	4597.07	1.96491	0.635151	3.0936	0.00197741	0.0153639	DUSP27	697299
ENSMMUG00000059267	556.935	1.96194	0.28789	6.81488	9.43431e-12	8.1378e-10	PELI1	696416
ENSMMUG00000000009	1279.97	1.95896	0.473311	4.13884	3.49072e-05	0.00059933	PTPRC	712657
ENSMMUG00000037483	843.173	1.95454	0.28481	6.86259	6.76234e-12	6.01306e-10	TMEM140	707359
ENSMMUG00000031024	7749.42	1.95446	0.331706	5.89214	3.81235e-09	1.92691e-07	LDHA	694309
ENSMMUG00000004188	522.445	1.95125	0.340377	5.7326	9.88998e-09	4.5516e-07	ACSL4	704908
ENSMMUG00000012486	2121.34	1.94988	0.307899	6.33285	2.40671e-10	1.50081e-08	RARA	700206
ENSMMUG00000000424	2840.51	1.94939	0.505947	3.85294	0.000116707	0.00159806	ARID5B	698639
ENSMMUG00000001609	2301.17	1.94177	0.308519	6.29385	3.09687e-10	1.89831e-08	OSMR	693569
ENSMMUG00000017127	211.676	1.93832	0.362029	5.35406	8.60041e-08	3.26884e-06	CHST11	700690
ENSMMUG00000003036	393.462	1.93769	0.423373	4.5768	4.72153e-06	0.000111786	GMIP	720380
ENSMMUG00000016914	134.379	1.93721	0.378113	5.12336	3.00136e-07	9.78158e-06	DOK3	700625
ENSMMUG00000010834	63.4669	1.93283	0.437499	4.41791	9.96598e-06	0.00021019	REL	717804
ENSMMUG00000017436	313.925	1.93252	0.528878	3.654	0.000258185	0.00307302	ST3GAL6	699096
ENSMMUG00000012376	69.5684	1.92789	0.686853	2.80684	0.00500294	0.0310769	SHCBP1	716009
ENSMMUG00000003709	49.4675	1.92682	0.670578	2.87337	0.00406119	0.0265795	MTFR2	106998139
ENSMMUG00000000798	7684.72	1.9244	0.460965	4.17471	2.98362e-05	0.000530605	BAG3	714420
ENSMMUG00000013460	277.481	1.91784	0.43541	4.40467	1.05943e-05	0.000221818	RAB8B	705597
ENSMMUG00000006779	688.094	1.91339	0.486572	3.93239	8.41041e-05	0.00122376	MET	704562
ENSMMUG00000040393	552.796	1.91223	0.39448	4.84748	1.2504e-06	3.54568e-05	ZNF655	718811
ENSMMUG00000013499	9605.33	1.90736	0.346009	5.51248	3.53821e-08	1.46881e-06	EIF4A1	106993879
ENSMMUG00000006582	542.112	1.90668	0.471484	4.04401	5.25446e-05	0.000829031	PLK3	704071
ENSMMUG00000007453	108.673	1.90119	0.455471	4.17413	2.99126e-05	0.000531308	ARL5B	701595
ENSMMUG00000012054	30417.1	1.89183	0.387675	4.87994	1.06115e-06	3.05719e-05	ACTG1	713687
ENSMMUG00000022689	460.319	1.89138	0.468453	4.03751	5.40212e-05	0.000847685	NFKBIE	702498
ENSMMUG00000020374	3394.81	1.88805	0.33833	5.5805	2.3983e-08	1.03436e-06	NFKBIA	695335
ENSMMUG00000054968	2024.56	1.88462	0.310951	6.06081	1.35437e-09	7.41815e-08	DUSP6	708907
ENSMMUG00000010813	653.581	1.87833	0.299607	6.26932	3.62625e-10	2.1765e-08	GTPBP4	709873
ENSMMUG00000007998	1395.08	1.87706	0.335669	5.59198	2.24501e-08	9.74077e-07	HIVEP2	701340
ENSMMUG00000012024	443.766	1.87678	0.485069	3.8691	0.000109239	0.00151121	ORAI2	714917
ENSMMUG00000006200	341.484	1.87456	0.368119	5.09226	3.53819e-07	1.13767e-05	ACVR1B	696587
ENSMMUG00000037735	5889.4	1.87295	0.357683	5.23635	1.63784e-07	5.7404e-06	SRGN	712299
ENSMMUG00000003101	2185.82	1.87258	0.38088	4.91647	8.81197e-07	2.6065e-05	PVR	712851
ENSMMUG00000011845	1950.08	1.86689	0.53978	3.45861	0.000542971	0.00557087	HK2	710479
ENSMMUG00000003257	96.329	1.8664	0.538093	3.46855	0.000523276	0.00542264	ZNF583	705205
ENSMMUG00000050209	455.988	1.86523	0.342221	5.45037	5.02649e-08	1.99992e-06	RNF19B	710523
ENSMMUG00000060233	31.6474	1.85881	0.632764	2.9376	0.00330768	0.0228633	ZNF823	716920
ENSMMUG00000011520	2008.93	1.85766	0.233897	7.94221	1.98606e-15	2.77759e-13	FKBP5	718957
ENSMMUG00000009159	4412.47	1.85725	0.286764	6.47658	9.38256e-11	6.52926e-09	PXN	696336
ENSMMUG00000000802	29.814	1.85684	0.707994	2.62267	0.0087243	0.0470708	RFX3	695861
ENSMMUG00000013466	121.996	1.85583	0.619163	2.99732	0.00272363	0.0199461	TTC39B	714876
ENSMMUG00000017695	90.6179	1.85131	0.450672	4.10789	3.99293e-05	0.000663063	SERP1	106997040
ENSMMUG00000000995	960.297	1.85092	0.410925	4.50427	6.66013e-06	0.000148054	MYD88	696494
ENSMMUG00000017727	985.668	1.85091	0.279585	6.62019	3.58746e-11	2.71986e-09	JMJD1C	697630
ENSMMUG00000002924	160.882	1.84855	0.49623	3.72518	0.000195179	0.00244696	RHOU	695385
ENSMMUG00000045463	227.732	1.84672	0.345588	5.34371	9.10646e-08	3.44301e-06	C3H21orf91	710406
ENSMMUG00000003834	128.548	1.84539	0.471514	3.91376	9.08717e-05	0.00131032	BATF	702646
ENSMMUG00000040920	3678.78	1.84494	0.304229	6.06431	1.32521e-09	7.28611e-08	BTG1	710112
ENSMMUG00000020725	255.509	1.84158	0.427735	4.30542	1.66667e-05	0.000322259	RIPK2	695567
ENSMMUG00000021002	4184.68	1.83482	0.340259	5.39242	6.95142e-08	2.67741e-06	HIF1A	704678
ENSMMUG00000004084	109.521	1.83443	0.469245	3.90932	9.25548e-05	0.00132794	GCH1	695675
ENSMMUG00000017788	96.8163	1.83322	0.422663	4.33732	1.44234e-05	0.000288969	HOPX	694219
ENSMMUG00000004175	503.548	1.83007	0.427865	4.27721	1.89253e-05	0.000361564	TRPM2	722161
ENSMMUG00000014891	104.072	1.82615	0.589793	3.09627	0.00195975	0.0152596	CA2	574263
ENSMMUG00000019767	472.005	1.82553	0.422753	4.3182	1.57307e-05	0.00030872	WAS	714474
ENSMMUG00000052851	543.984	1.82249	0.477659	3.81546	0.000135929	0.00180801	SLC7A5	695886
ENSMMUG00000020928	545.195	1.81764	0.389844	4.66249	3.12401e-06	7.95076e-05	NIFK	697198
ENSMMUG00000007878	1670.12	1.81033	0.391874	4.61968	3.84326e-06	9.49608e-05	PTPN1	702016
ENSMMUG00000059336	5564.23	1.80722	0.305411	5.91731	3.2724e-09	1.67754e-07	DUSP1	702981
ENSMMUG00000001111	1567.95	1.80715	0.330083	5.47482	4.3795e-08	1.76714e-06	METRNL	719751
ENSMMUG00000048424	1976.57	1.80707	0.404878	4.46323	8.07328e-06	0.000174428	SDC4	710914
ENSMMUG00000006829	50.8747	1.80551	0.679131	2.65855	0.00784774	0.0435473	DAPP1	709038
ENSMMUG00000018459	726.204	1.80447	0.356207	5.06579	4.0671e-07	1.2933e-05	GPSM3	717356
ENSMMUG00000003569	774.164	1.80412	0.43747	4.12398	3.72384e-05	0.000628126	ARRDC3	695903
ENSMMUG00000008603	335.294	1.80301	0.471586	3.82329	0.000131681	0.00176453	EVI2B	712972
ENSMMUG00000003164	1801.95	1.80159	0.401892	4.48278	7.36764e-06	0.000161048	GATAD2A	720361
ENSMMUG00000022056	473.444	1.79943	0.332821	5.40662	6.42269e-08	2.49377e-06	DENND4A	709675
ENSMMUG00000005861	488.318	1.79476	0.402414	4.45999	8.19642e-06	0.000176669	PTPRJ	710347
ENSMMUG00000006103	182.069	1.79474	0.459879	3.90264	9.51504e-05	0.00135774	NUDCD1	698632
ENSMMUG00000013944	40.7492	1.79454	0.654715	2.74095	0.00612617	0.0362808	RMDN2	710209
ENSMMUG00000048926	1849.01	1.79025	0.35651	5.0216	5.1242e-07	1.59771e-05	VMP1	711648
ENSMMUG00000001876	529.422	1.78971	0.465506	3.84465	0.000120722	0.00163903	PIK3AP1	705017
ENSMMUG00000008397	317.328	1.7896	0.327043	5.47205	4.44868e-08	1.78912e-06	MPHOSPH10	704207
ENSMMUG00000002779	582.386	1.78923	0.387666	4.61539	3.92355e-06	9.66131e-05	CHST2	713994
ENSMMUG00000001893	2334.26	1.78519	0.236001	7.56433	3.89858e-14	4.6032e-12	IL6ST	574127
ENSMMUG00000009107	284.439	1.7848	0.393055	4.54084	5.60315e-06	0.000129348	ALCAM	703777
ENSMMUG00000022359	1729	1.78388	0.449363	3.96979	7.19356e-05	0.00107605	SLC38A2	702253
ENSMMUG00000015902	383.976	1.78282	0.410049	4.34783	1.3749e-05	0.000277388	CDK17	717183
ENSMMUG00000014257	56.1112	1.77843	0.441263	4.0303	5.57048e-05	0.000871258	FAM83H	698513
ENSMMUG00000014023	759.57	1.77805	0.381927	4.65546	3.23255e-06	8.18364e-05	TLE3	698046
ENSMMUG00000006678	2054.85	1.77661	0.447365	3.97127	7.14909e-05	0.00107498	APOLD1	696838
ENSMMUG00000000019	514.429	1.77547	0.376805	4.7119	2.45419e-06	6.42775e-05	CCDC86	695978
ENSMMUG00000014175	775.248	1.77212	0.520795	3.40272	0.000667178	0.00652015	SPRY4	705836
ENSMMUG00000018170	461.601	1.76968	0.362748	4.87854	1.06873e-06	3.07287e-05	THEMIS2	716538
ENSMMUG00000011711	2133.5	1.7678	0.308033	5.73899	9.52426e-09	4.44003e-07	CD55	714370
ENSMMUG00000004070	264.097	1.76748	0.391709	4.51224	6.41458e-06	0.000144153	RRP15	707743
ENSMMUG00000016135	2822.22	1.76729	0.525534	3.36284	0.000771443	0.00734963	NEDD9	699359
ENSMMUG00000009277	193.514	1.75971	0.482917	3.64392	0.000268518	0.00316789	C5AR2	717209
ENSMMUG00000013707	1136.06	1.7581	0.426224	4.12482	3.71032e-05	0.000627314	HSPH1	721956
ENSMMUG00000001731	1395.55	1.75624	0.334468	5.25084	1.51404e-07	5.35867e-06	GFPT2	715826
ENSMMUG00000001102	341.573	1.75562	0.632671	2.77493	0.00552132	0.0334883	KCNE4	723519
ENSMMUG00000013612	96.4598	1.75538	0.576225	3.04634	0.00231643	0.0174885	SLC38A6	704017
ENSMMUG00000021808	637.157	1.752	0.419982	4.1716	3.02462e-05	0.000534521	CRY1	703752
ENSMMUG00000005352	1110.57	1.75169	0.295958	5.91871	3.24472e-09	1.66929e-07	USP36	710393
ENSMMUG00000002933	399.584	1.75157	0.341516	5.12881	2.91578e-07	9.52423e-06	NR1D1	699472
ENSMMUG00000014163	426.907	1.74237	0.310824	5.60564	2.07482e-08	9.05691e-07	TICAM1	574294
ENSMMUG00000010979	881.98	1.74132	0.326731	5.32952	9.84741e-08	3.68447e-06	S100A4	715115
ENSMMUG00000014260	131.648	1.73957	0.438119	3.97053	7.17122e-05	0.00107531	CCRL2	713715
ENSMMUG00000004465	343.801	1.73816	0.27137	6.40513	1.50242e-10	9.88236e-09	RUFY3	706417
ENSMMUG00000003736	1083.42	1.73752	0.382842	4.53849	5.66598e-06	0.00013059	NFKB1	710324
ENSMMUG00000018763	38.5989	1.73493	0.587848	2.95132	0.00316416	0.0220832	PAK3	706217
ENSMMUG00000022066	400.412	1.73445	0.402631	4.3078	1.6489e-05	0.000320545	UTP25	712825
ENSMMUG00000012048	1855.78	1.73344	0.329719	5.25733	1.46166e-07	5.18601e-06	STING1	694353
ENSMMUG00000056208	49.0305	1.73225	0.667656	2.59452	0.00947229	0.0498666	KCNK3	699287
ENSMMUG00000008210	207.852	1.73069	0.400073	4.32594	1.51882e-05	0.000300118	SRPX2	700756
ENSMMUG00000005383	794.364	1.73044	0.401348	4.31157	1.62099e-05	0.000315972	PTPRE	704188
ENSMMUG00000022841	640.953	1.72857	0.344407	5.01897	5.1948e-07	1.61622e-05	UTP4	705036
ENSMMUG00000011146	1133.53	1.72669	0.392361	4.40078	1.07864e-05	0.000224859	TP53BP2	705383
ENSMMUG00000004172	1151.55	1.72466	0.349411	4.9359	7.97805e-07	2.38431e-05	TULP3	709100
ENSMMUG00000003728	178.005	1.72041	0.464245	3.70582	0.000210712	0.00260317	SLC30A7	712125
ENSMMUG00000019961	2227.91	1.71883	0.351443	4.89079	1.00432e-06	2.91679e-05	PPP1R18	712176
ENSMMUG00000016939	173.737	1.71876	0.406862	4.22443	2.39544e-05	0.000440694	OSBPL3	703212
ENSMMUG00000012091	694.687	1.71608	0.404423	4.24328	2.20276e-05	0.000411554	TXNRD1	701062
ENSMMUG00000010007	2465.71	1.71467	0.518749	3.30539	0.000948451	0.00865807	CD14	697482
ENSMMUG00000004416	303.113	1.71307	0.496119	3.45295	0.000554501	0.00566094	BYSL	694976
ENSMMUG00000012578	54.828	1.71128	0.502976	3.4023	0.000668209	0.00652579	GAP43	711260
ENSMMUG00000016678	853.36	1.71093	0.300249	5.69836	1.20969e-08	5.49702e-07	ROCK2	708444
ENSMMUG00000002057	403.502	1.7106	0.554302	3.08604	0.0020284	0.0156755	RRM2	703138
ENSMMUG00000014880	385.826	1.70762	0.482646	3.53804	0.000403115	0.00435298	SORL1	713011
ENSMMUG00000018623	1776.7	1.70463	0.26571	6.41538	1.4047e-10	9.42721e-09	XPO6	704332
ENSMMUG00000022697	527.248	1.70418	0.405471	4.20296	2.63452e-05	0.000476164	STEAP4	705096
ENSMMUG00000007129	1221.17	1.70405	0.266917	6.3842	1.72299e-10	1.11299e-08	CD46	714082
ENSMMUG00000001183	1164.33	1.69693	0.376719	4.50449	6.65322e-06	0.000148054	NOLC1	712789
ENSMMUG00000012442	351.281	1.69429	0.463705	3.65382	0.000258369	0.00307302	DDX58	704638
ENSMMUG00000017179	68.9517	1.6902	0.418728	4.0365	5.42539e-05	0.00085041	SOWAHC	696417
ENSMMUG00000023392	79.3142	1.68856	0.590286	2.86057	0.00422878	0.0273164	P2RX5	721476
ENSMMUG00000014534	1005.47	1.6839	0.350879	4.79911	1.59376e-06	4.3897e-05	PITPNB	713414
ENSMMUG00000014415	203.177	1.68281	0.374285	4.49607	6.92208e-06	0.000152933	DDX10	708293
ENSMMUG00000045607	646.467	1.6826	0.329001	5.11426	3.14971e-07	1.01981e-05	RASSF5	695382
ENSMMUG00000045901	686.193	1.68139	0.361978	4.64499	3.4009e-06	8.54973e-05	RGS19	719265
ENSMMUG00000057432	457.819	1.6796	0.354326	4.74027	2.13434e-06	5.70411e-05	STK17B	696908
ENSMMUG00000000389	807.912	1.67951	0.387794	4.33094	1.48472e-05	0.000294998	NOL6	702596
ENSMMUG00000039101	707.568	1.67555	0.279784	5.98873	2.11486e-09	1.11185e-07	PELO	100427242
ENSMMUG00000013067	967.215	1.6754	0.359999	4.65389	3.25728e-06	8.21735e-05	EMP3	717867
ENSMMUG00000050184	107.375	1.6747	0.605857	2.76419	0.00570647	0.0342931	RETN	708781
ENSMMUG00000038719	7723.51	1.66977	0.264044	6.32381	2.55188e-10	1.58447e-08	SOD2	574097
ENSMMUG00000015577	394.598	1.6691	0.358625	4.65417	3.25282e-06	8.21735e-05	RIOK1	694461
ENSMMUG00000042444	185.599	1.66898	0.35948	4.64277	3.43774e-06	8.62729e-05	RYBP	694390
ENSMMUG00000062934	1929.43	1.66879	0.545542	3.05895	0.00222114	0.0169199	GEM	699130
ENSMMUG00000013876	314.362	1.66832	0.618492	2.69739	0.00698845	0.0400751	IGSF6	699485
ENSMMUG00000017519	785.841	1.66829	0.437902	3.80972	0.000139123	0.00184366	TSR1	703311
ENSMMUG00000022508	433.472	1.66289	0.460843	3.60838	0.000308117	0.00353941	CREM	698636
ENSMMUG00000009339	166.565	1.659	0.425142	3.90223	9.53107e-05	0.00135801	FAS	574332
ENSMMUG00000014414	3314.35	1.65671	0.439869	3.76636	0.000165644	0.00213235	ABHD2	699258
ENSMMUG00000045223	247.256	1.65586	0.541031	3.06057	0.00220918	0.0168377	FAM110D	719783
ENSMMUG00000008040	67.633	1.65544	0.542365	3.05226	0.00227124	0.0172377	TNFSF13B	693917
ENSMMUG00000014288	1131.99	1.65532	0.297547	5.5632	2.64869e-08	1.13555e-06	EIF3J	712295
ENSMMUG00000031088	1419.19	1.65245	0.552041	2.99334	0.00275943	0.0200968	MT1E	700977
ENSMMUG00000005630	4189.36	1.65206	0.314006	5.26123	1.43094e-07	5.10216e-06	EIF5	697538
ENSMMUG00000059288	866.515	1.63997	0.431285	3.80253	0.000143227	0.0018911	CISH	701456
ENSMMUG00000018815	1799.29	1.63427	0.334206	4.89	1.00837e-06	2.92264e-05	KLF10	693458
ENSMMUG00000004504	223.42	1.63325	0.542064	3.01301	0.00258667	0.0190788	KITLG	574254
ENSMMUG00000001918	1017.7	1.62944	0.356377	4.57223	4.82564e-06	0.00011377	TMEM165	696262
ENSMMUG00000029010	907.33	1.62883	0.390516	4.17098	3.03299e-05	0.000534763	RNF122	697013
ENSMMUG00000022184	219.811	1.62846	0.332899	4.89176	9.99376e-07	2.91417e-05	CEP85L	714810
ENSMMUG00000018073	56.6961	1.62834	0.545257	2.98636	0.00282317	0.0204566	LCORL	715285
ENSMMUG00000011112	1437.17	1.62566	0.322809	5.03596	4.75452e-07	1.4909e-05	TOP1	697300
ENSMMUG00000008987	2620.12	1.62498	0.448703	3.62151	0.000292885	0.00339421	LYZ	718361
ENSMMUG00000011347	447.263	1.62345	0.286542	5.66568	1.46441e-08	6.5309e-07	DHX36	708112
ENSMMUG00000002401	154.891	1.6225	0.568806	2.85247	0.00433808	0.0278724	SAP30	696519
ENSMMUG00000001619	301.166	1.62032	0.421656	3.84276	0.000121659	0.00164708	NOC3L	701132
ENSMMUG00000008160	437.681	1.61896	0.315445	5.13229	2.86242e-07	9.37118e-06	NCF4	695612
ENSMMUG00000054990	13061.4	1.61839	0.396826	4.07835	4.53574e-05	0.000732481	HSP90AA1	708431
ENSMMUG00000039099	321.166	1.61691	0.479844	3.36965	0.000752626	0.00720849	SKIL	696680
ENSMMUG00000003644	323.849	1.61639	0.374437	4.31686	1.58264e-05	0.000309984	RRP9	699421
ENSMMUG00000020259	36.1286	1.61613	0.57834	2.79444	0.005199	0.0320461	ELMO3	698664
ENSMMUG00000005792	346.4	1.61496	0.395384	4.08453	4.41653e-05	0.000718872	PIK3R5	722027
ENSMMUG00000017654	870.427	1.61357	0.370795	4.35164	1.35121e-05	0.000274144	ARRB2	709399
ENSMMUG00000055780	11787.2	1.61357	0.323657	4.98543	6.18247e-07	1.88284e-05	ATF4	703965
ENSMMUG00000000591	297.445	1.6114	0.487731	3.30387	0.000953588	0.00868683	PFKFB4	709854
ENSMMUG00000047873	3374.13	1.60924	0.4528	3.55398	0.000379443	0.00415973	IFI30	719379
ENSMMUG00000009418	271.728	1.60731	0.435623	3.68969	0.000224531	0.002741	RASA2	715074
ENSMMUG00000018946	1797.38	1.6043	0.33775	4.74995	2.03463e-06	5.46806e-05	EIF5B	714129
ENSMMUG00000008435	613.42	1.60254	0.315297	5.08263	3.72239e-07	1.19423e-05	DNTTIP2	106999757
ENSMMUG00000002132	626.299	1.59988	0.452303	3.53719	0.000404415	0.00436375	PSMD12	718756
ENSMMUG00000010200	4092.19	1.59917	0.309264	5.17088	2.32994e-07	7.78767e-06	NDRG1	697752
ENSMMUG00000019976	367.187	1.59693	0.539069	2.96239	0.00305264	0.0216191	ATP8B1	695994
ENSMMUG00000023636	2600.32	1.592	0.415591	3.83069	0.000127786	0.00172356	IPO7	704213
ENSMMUG00000010337	1209.71	1.59084	0.385872	4.12272	3.74426e-05	0.000630832	SEMA3F	703995
ENSMMUG00000008311	496.576	1.59063	0.479405	3.31793	0.000906876	0.00836871	FEM1B	693955
ENSMMUG00000011752	186.787	1.59029	0.396884	4.00694	6.15114e-05	0.000946658	TRAF3	693961
ENSMMUG00000002532	313.326	1.58997	0.407032	3.90625	9.37408e-05	0.00134095	ZSWIM6	694793
ENSMMUG00000016040	751.675	1.58744	0.297726	5.33189	9.7196e-08	3.65564e-06	RND3	694168
ENSMMUG00000051514	4965.3	1.58693	0.432834	3.66637	0.000246014	0.00296793	THBS2	708165
ENSMMUG00000049187	117.086	1.58594	0.334924	4.73524	2.188e-06	5.79378e-05	ZNF614	720110
ENSMMUG00000023393	236.462	1.58592	0.371854	4.26489	1.99999e-05	0.000378579	LYAR	712499
ENSMMUG00000021938	1313.8	1.5805	0.304333	5.19331	2.06588e-07	7.0021e-06	NDEL1	721973
ENSMMUG00000018237	860.881	1.57945	0.405466	3.8954	9.80373e-05	0.00138862	PLXNC1	711320
ENSMMUG00000041301	283.504	1.57927	0.426469	3.70314	0.000212951	0.00262184	TNFSF8	702944
ENSMMUG00000057552	94.7532	1.57532	0.466735	3.37519	0.000737639	0.00708379	HSH2D	719440
ENSMMUG00000004132	815.764	1.57382	0.274599	5.73135	9.96319e-09	4.57069e-07	NUP50	713282
ENSMMUG00000020761	611.597	1.57366	0.263374	5.97499	2.30098e-09	1.20529e-07	EAF1	694057
ENSMMUG00000010244	394.141	1.57196	0.347217	4.5273	5.97429e-06	0.00013682	MAK16	696648
ENSMMUG00000005357	2450.13	1.5713	0.354678	4.43021	9.41424e-06	0.00020061	MAST4	701878
ENSMMUG00000015885	211.59	1.57013	0.395466	3.97033	7.17725e-05	0.00107531	MEGF9	704605
ENSMMUG00000048857	421.41	1.57012	0.494491	3.17522	0.00149723	0.0123667	ATF1	693644
ENSMMUG00000001292	598.628	1.56789	0.354456	4.42337	9.71712e-06	0.000205889	SACS	706831
ENSMMUG00000002396	26.0521	1.56739	0.586575	2.67211	0.0075376	0.0424137	ZNF484	711976
ENSMMUG00000009448	1100.1	1.56456	0.312927	4.99975	5.74062e-07	1.76696e-05	TFPI	613026
ENSMMUG00000016635	319.204	1.56246	0.411707	3.79509	0.000147592	0.00193012	NIP7	100425961
ENSMMUG00000010671	378.241	1.56231	0.352472	4.43244	9.31737e-06	0.00019884	NOL10	695849
ENSMMUG00000003401	683.187	1.56142	0.299363	5.21581	1.83015e-07	6.30702e-06	TUT7	693660
ENSMMUG00000004891	1114.28	1.56035	0.40501	3.85261	0.000116865	0.00159871	CXCL16	721566
ENSMMUG00000023514	120.9	1.55997	0.54236	2.87626	0.00402424	0.0264458	UTP15	703573
ENSMMUG00000016307	1012.55	1.55716	0.401686	3.87656	0.000105942	0.00148164	SLC2A5	722154
ENSMMUG00000004600	3196.91	1.55496	0.53187	2.92357	0.00346046	0.0236583	RCAN1	697108
ENSMMUG00000017052	1223.79	1.55227	0.375929	4.12917	3.64073e-05	0.000616997	STARD13	714104
ENSMMUG00000008785	887.289	1.54664	0.342171	4.52006	6.1821e-06	0.000140548	ELF4	702886
ENSMMUG00000022884	15045.3	1.54635	0.25339	6.10265	1.04326e-09	5.87035e-08	GLUL	715952
ENSMMUG00000010707	3988.92	1.54531	0.273999	5.63983	1.70223e-08	7.54479e-07	STAT3	574128
ENSMMUG00000053002	10263.5	1.54299	0.326402	4.72727	2.27561e-06	6.0037e-05	ENO1	709378
ENSMMUG00000017327	73.0235	1.542	0.418533	3.68428	0.000229346	0.00279268	SLAMF7	719781
ENSMMUG00000053844	2903.4	1.54163	0.296138	5.20577	1.93193e-07	6.59465e-06	IL13RA1	710986
ENSMMUG00000004490	3918.83	1.54151	0.363583	4.23977	2.23753e-05	0.000416968	MNDA	719220
ENSMMUG00000022528	1532.54	1.54113	0.345088	4.46591	7.97293e-06	0.000172967	SPAG9	707613
ENSMMUG00000002879	259.51	1.54105	0.378473	4.07175	4.66622e-05	0.000749053	GABPB1	715334
ENSMMUG00000000717	413.607	1.53931	0.43549	3.53465	0.000408311	0.00439263	CD3EAP	714440
ENSMMUG00000017141	470.415	1.53642	0.379958	4.04366	5.26233e-05	0.000829364	NUDT5	694368
ENSMMUG00000009609	105.144	1.53626	0.511398	3.00404	0.00266423	0.0195854	TWISTNB	707781
ENSMMUG00000003897	59.571	1.53532	0.546626	2.80873	0.00497375	0.0309223	SLC9A7	710906
ENSMMUG00000012209	585.837	1.53524	0.292794	5.24339	1.57652e-07	5.5525e-06	CYLD	695652
ENSMMUG00000021567	1027.62	1.53239	0.241061	6.35685	2.05935e-10	1.30835e-08	NXPE3	702612
ENSMMUG00000003625	143.845	1.52926	0.524791	2.91403	0.00356793	0.024175	DCAF4	695337
ENSMMUG00000022035	390.932	1.52922	0.408609	3.74249	0.000182204	0.00231246	CDR2	698974
ENSMMUG00000021401	133.093	1.52818	0.553989	2.7585	0.00580679	0.0347804	PRDM1	696757
ENSMMUG00000013407	2732.89	1.52787	0.461047	3.3139	0.000920032	0.00844682	ADAMTS1	707778
ENSMMUG00000014149	1074.53	1.52648	0.310638	4.91403	8.92249e-07	2.63378e-05	LYN	698553
ENSMMUG00000003430	256.872	1.52561	0.360838	4.22796	2.35824e-05	0.000435519	DNAJC2	695890
ENSMMUG00000022222	976.089	1.52412	0.311855	4.88726	1.02247e-06	2.95756e-05	IL17RA	709005
ENSMMUG00000002133	194.881	1.52378	0.316407	4.81588	1.46551e-06	4.05975e-05	PITPNC1	718773
ENSMMUG00000017125	500.368	1.52261	0.317565	4.79463	1.62977e-06	4.47178e-05	OSBPL11	716096
ENSMMUG00000007880	1461.7	1.52172	0.317423	4.79399	1.63499e-06	4.47758e-05	ELF1	697952
ENSMMUG00000009509	241.639	1.52034	0.472574	3.21715	0.00129469	0.0110748	URB2	694893
ENSMMUG00000000366	973.058	1.51572	0.246827	6.14082	8.2096e-10	4.67428e-08	TIPARP	706180
ENSMMUG00000005768	645.247	1.51447	0.397178	3.81308	0.000137248	0.00182385	DKC1	702563
ENSMMUG00000020510	2285.73	1.51445	0.55919	2.7083	0.00676292	0.0391784	KLHL41	706047
ENSMMUG00000008140	2214.6	1.51433	0.534175	2.83489	0.00458409	0.0291283	SGK1	713082
ENSMMUG00000010704	273.32	1.51345	0.384277	3.93845	8.20114e-05	0.00119936	SPRED1	100430739
ENSMMUG00000007176	2972.57	1.50961	0.582064	2.59355	0.00949897	0.0499572	DYSF	704636
ENSMMUG00000009366	687.511	1.50796	0.379346	3.97516	7.03314e-05	0.00106197	DOCK2	704061
ENSMMUG00000004437	1017.61	1.50419	0.441201	3.40932	0.000651255	0.00638621	OTUD4	701837
ENSMMUG00000000190	474.2	1.50396	0.436822	3.44297	0.00057537	0.0057919	KLF7	708487
ENSMMUG00000002975	373.518	1.50281	0.327839	4.58398	4.56199e-06	0.0001088	DUSP14	714383
ENSMMUG00000011153	49004.5	1.50263	0.324163	4.6354	3.56253e-06	8.86325e-05	ACTB	574285
ENSMMUG00000059970	56.9491	1.50258	0.555607	2.70439	0.00684304	0.0395086	AJAP1	715019
ENSMMUG00000002362	323.231	1.50168	0.412339	3.64185	0.000270691	0.0031907	PUM3	696063
ENSMMUG00000012511	1265.82	1.49988	0.352347	4.25682	2.07359e-05	0.000390459	GNL3	695877
ENSMMUG00000002174	165.069	1.49884	0.407695	3.67637	0.00023658	0.00287589	TRAF3IP2	697530
ENSMMUG00000023163	999.241	1.49839	0.436467	3.433	0.00059694	0.00594258	BIN2	695389
ENSMMUG00000010576	642.065	1.49815	0.337717	4.4361	9.16012e-06	0.000196058	CEP170B	697998
ENSMMUG00000016433	391.366	1.49509	0.260273	5.74433	9.22831e-09	4.35849e-07	CEBPZ	712090
ENSMMUG00000012715	412.053	1.49415	0.354555	4.21415	2.50722e-05	0.000455441	RBBP8	677718
ENSMMUG00000013494	127.245	1.49215	0.491425	3.03636	0.00239449	0.0179276	EZH2	709075
ENSMMUG00000003869	491.767	1.4865	0.391645	3.79552	0.000147333	0.0019294	WDR46	718220
ENSMMUG00000000966	262.176	1.48624	0.475932	3.1228	0.00179138	0.0142175	TPX2	712961
ENSMMUG00000005209	363.399	1.48386	0.385222	3.85197	0.00011717	0.00160136	CHORDC1	694312
ENSMMUG00000047855	197.368	1.48296	0.405786	3.65453	0.000257649	0.00307238	KLF16	106994598
ENSMMUG00000055629	547.221	1.48148	0.271544	5.45575	4.87674e-08	1.94597e-06	PTPN2	114673846
ENSMMUG00000032300	284.295	1.47532	0.340928	4.32735	1.50914e-05	0.000299025	FGFRL1	702927
ENSMMUG00000052840	1657.74	1.47426	0.355327	4.14901	3.33916e-05	0.000577438	RAB31	704975
ENSMMUG00000004754	117.616	1.47125	0.494068	2.97783	0.00290294	0.0208346	IFFO2	106995162
ENSMMUG00000030744	1262.93	1.47077	0.425924	3.45312	0.000554142	0.00566094	ARID5A	709608
ENSMMUG00000016030	102.308	1.47007	0.522511	2.81348	0.00490089	0.0306009	KLHL29	718309
ENSMMUG00000000784	58.9833	1.46898	0.518137	2.83511	0.00458101	0.0291216	BORA	693798
ENSMMUG00000018148	756.261	1.46871	0.251081	5.84955	4.92897e-09	2.42327e-07	CDC42EP4	696227
ENSMMUG00000002909	863.313	1.46853	0.428968	3.4234	0.000618437	0.00611853	PGF	701219
ENSMMUG00000007603	204.723	1.46788	0.377042	3.89314	9.89551e-05	0.00139887	CCDC88B	722080
ENSMMUG00000022115	177.818	1.4652	0.489231	2.9949	0.00274538	0.0200337	KLHL6	705455
ENSMMUG00000019154	3239.55	1.46446	0.312427	4.68736	2.76752e-06	7.11896e-05	SFPQ	712439
ENSMMUG00000016237	147.628	1.46379	0.36514	4.00884	6.10173e-05	0.000940058	TXLNG	713769
ENSMMUG00000007097	841.041	1.46236	0.464654	3.14719	0.00164847	0.0133406	TES	706879
ENSMMUG00000010996	145.923	1.45886	0.451599	3.23043	0.00123603	0.0106873	JAK3	720040
ENSMMUG00000007565	506.755	1.45704	0.334084	4.3613	1.29292e-05	0.000263804	CBLB	703879
ENSMMUG00000021928	2319.18	1.4511	0.408181	3.55504	0.000377915	0.00414929	CLIP1	702137
ENSMMUG00000017799	2423.9	1.45053	0.321887	4.50634	6.59548e-06	0.000147528	LRRC8A	717074
ENSMMUG00000002320	48705.5	1.44762	0.456515	3.17103	0.00151899	0.0124963	UBC	712934
ENSMMUG00000018184	450.143	1.44628	0.372753	3.88001	0.000104453	0.00146224	NAA15	697123
ENSMMUG00000019285	62.8945	1.44572	0.42706	3.38529	0.000711026	0.00686944	ZNF460	710080
ENSMMUG00000021447	3084.2	1.4457	0.311719	4.63782	3.52098e-06	8.79024e-05	TNFRSF1B	715454
ENSMMUG00000010213	1712.05	1.44538	0.376914	3.83478	0.000125675	0.00169667	GLIPR2	693734
ENSMMUG00000019571	132.976	1.44368	0.525081	2.74943	0.00596981	0.0354912	TIAM1	702288
ENSMMUG00000002980	270.561	1.44279	0.347322	4.15406	3.26632e-05	0.000568293	DDX52	714492
ENSMMUG00000011892	280.698	1.44257	0.432844	3.33278	0.000859817	0.0080218	BASP1	700114
ENSMMUG00000000172	368.669	1.44246	0.522537	2.76049	0.00577149	0.0345833	SLC31A2	706385
ENSMMUG00000010295	378.928	1.44226	0.436053	3.30754	0.000941206	0.0086083	URB1	709174
ENSMMUG00000009461	747.06	1.44182	0.447329	3.22318	0.00126777	0.0109028	SMURF2	717902
ENSMMUG00000017503	440.337	1.44125	0.328259	4.39058	1.13049e-05	0.000233695	SDAD1	700863
ENSMMUG00000009223	7329.15	1.44014	0.325565	4.42351	9.71114e-06	0.000205889	PPP1R15A	718350
ENSMMUG00000010948	1754.16	1.43974	0.366719	3.92599	8.6374e-05	0.00125425	PLEKHO2	712677
ENSMMUG00000051397	127.96	1.43891	0.389742	3.69196	0.000222531	0.00272119	DCUN1D3	696991
ENSMMUG00000016223	50.9678	1.43587	0.480519	2.98816	0.00280663	0.0203777	MYCL	716497
ENSMMUG00000018842	252.883	1.43585	0.51399	2.79354	0.0052135	0.0321079	GTF2IRD1	693935
ENSMMUG00000020608	780.974	1.43429	0.332459	4.3142	1.60185e-05	0.000313089	ABCA1	716146
ENSMMUG00000020354	1695.19	1.43423	0.261067	5.49372	3.93555e-08	1.60146e-06	SLC3A2	722218
ENSMMUG00000000902	74.047	1.43221	0.548221	2.61247	0.00898915	0.0481013	PLA1A	712705
ENSMMUG00000038395	771.361	1.43184	0.520074	2.75314	0.00590266	0.0352035	DNAJB4	707206
ENSMMUG00000017972	130.949	1.43159	0.39518	3.62263	0.000291622	0.00338502	ZNF200	701814
ENSMMUG00000005695	267.142	1.43112	0.389839	3.67106	0.000241543	0.00292414	ZNF121	715010
ENSMMUG00000013313	531.63	1.43071	0.374596	3.81933	0.000133816	0.00178483	CYTH1	710305
ENSMMUG00000022275	311.193	1.43034	0.463767	3.08418	0.00204112	0.0157484	AOAH	706291
ENSMMUG00000023029	1784.57	1.42843	0.210376	6.78989	1.12221e-11	9.50905e-10	PGD	107000661
ENSMMUG00000018974	190.574	1.42538	0.25732	5.53933	3.03627e-08	1.28262e-06	LYSMD3	697655
ENSMMUG00000008335	5213.6	1.42472	0.418433	3.40488	0.000661922	0.00648639	SAT1	697884
ENSMMUG00000016149	400.417	1.42466	0.359893	3.95858	7.53974e-05	0.00111969	EMB	702068
ENSMMUG00000016609	116.498	1.42224	0.380572	3.73711	0.000186145	0.00235626	NUFIP1	701445
ENSMMUG00000005393	549.12	1.42053	0.306766	4.63067	3.6448e-06	9.05229e-05	ACSL3	706050
ENSMMUG00000015135	616.392	1.41896	0.366758	3.86893	0.000109315	0.00151121	HEATR1	717649
ENSMMUG00000000664	668.377	1.41797	0.527094	2.69016	0.00714183	0.0407599	RRAS2	699700
ENSMMUG00000002945	1988.14	1.41598	0.514953	2.74974	0.00596431	0.0354731	FILIP1L	699594
ENSMMUG00000019514	1050.13	1.41442	0.373586	3.78607	0.000153048	0.00199516	UAP1	720116
ENSMMUG00000002361	7252.28	1.41389	0.333973	4.23355	2.30036e-05	0.000426958	PALM2AKAP2	709841
ENSMMUG00000021407	479.026	1.41301	0.406118	3.4793	0.000502729	0.00524769	TRAF4	716364
ENSMMUG00000017211	522.168	1.41097	0.438708	3.21621	0.00129897	0.0111048	PPAN	100533472
ENSMMUG00000015330	725.048	1.41031	0.39134	3.60381	0.000313587	0.00357375	CCDC50	705459
ENSMMUG00000013839	1603.05	1.40759	0.20047	7.02144	2.1959e-12	2.06745e-10	SMAP2	694502
ENSMMUG00000059327	746.879	1.40651	0.215956	6.51292	7.37016e-11	5.22991e-09	NUS1	715015
ENSMMUG00000001730	1741.15	1.40572	0.442392	3.17755	0.00148524	0.0122959	AMOTL1	698211
ENSMMUG00000017548	916.174	1.4057	0.243636	5.76965	7.94348e-09	3.78893e-07	LPIN2	695641
ENSMMUG00000004125	2606.5	1.40524	0.284224	4.94413	7.64848e-07	2.29057e-05	YWHAG	715517
ENSMMUG00000015185	675.682	1.40102	0.264318	5.3005	1.15484e-07	4.24375e-06	ERN1	717751
ENSMMUG00000020335	115.39	1.39926	0.336727	4.15545	3.24643e-05	0.00056616	ARL13B	694959
ENSMMUG00000002418	186.934	1.3979	0.353863	3.9504	7.80198e-05	0.00115063	TLR6	574342
ENSMMUG00000064092	136.987	1.39667	0.512262	2.72648	0.00640141	0.0374999	IL3RA	106995138
ENSMMUG00000000662	2377.03	1.39582	0.458293	3.0457	0.00232141	0.0175078	GBP3	694283
ENSMMUG00000044324	1666.91	1.39582	0.352257	3.9625	7.41697e-05	0.00110488	ITGAM	714832
ENSMMUG00000001155	734.207	1.39398	0.450478	3.09445	0.00197175	0.0153364	ACSL5	696404
ENSMMUG00000011385	327.336	1.39281	0.440683	3.16057	0.00157461	0.0128584	PIK3CG	698857
ENSMMUG00000022938	2966.69	1.38906	0.372819	3.72584	0.00019467	0.0024427	VASP	716022
ENSMMUG00000019359	229.171	1.38797	0.464337	2.98914	0.00279764	0.020333	STRIP2	701573
ENSMMUG00000017561	652.033	1.38652	0.311426	4.45218	8.50044e-06	0.00018276	SLC43A2	701666
ENSMMUG00000004442	471.522	1.38652	0.452361	3.06507	0.00217621	0.0166304	WFDC1	715230
ENSMMUG00000017248	535.32	1.38396	0.28837	4.79924	1.59267e-06	4.3897e-05	ZC3H15	707648
ENSMMUG00000002971	630.624	1.38123	0.427933	3.22768	0.00124797	0.0107776	NFAM1	710294
ENSMMUG00000011286	565.704	1.37734	0.422533	3.25972	0.00111523	0.00981965	DDIT3	714901
ENSMMUG00000004434	422.824	1.37722	0.290713	4.73738	2.16496e-06	5.75579e-05	ZCCHC2	705513
ENSMMUG00000007588	3495.38	1.37589	0.33795	4.07129	4.67542e-05	0.000749159	TUBB6	114673745
ENSMMUG00000002005	1216.13	1.37554	0.396131	3.47245	0.000515735	0.00535916	ARHGAP30	718236
ENSMMUG00000003003	337.108	1.37547	0.370627	3.7112	0.000206283	0.00255943	CCDC88A	717103
ENSMMUG00000008670	933.878	1.37414	0.408684	3.36234	0.000772841	0.00735808	SHB	716169
ENSMMUG00000017713	3579.65	1.37264	0.387106	3.54589	0.000391289	0.00425719	SLC39A14	716112
ENSMMUG00000018455	672.983	1.37163	0.260056	5.27435	1.33225e-07	4.83404e-06	CTTNBP2NL	705295
ENSMMUG00000017675	629.403	1.37119	0.381161	3.59741	0.000321396	0.003634	AUTS2	701038
ENSMMUG00000022263	468.215	1.36775	0.390487	3.50267	0.000460622	0.004861	MAMLD1	703003
ENSMMUG00000000951	1742.46	1.36518	0.482491	2.82945	0.00466283	0.0295115	ITGB2	710577
ENSMMUG00000023597	108.27	1.36205	0.388111	3.50944	0.000449057	0.00475309	ARSJ	702633
ENSMMUG00000007727	352.859	1.36069	0.29111	4.67413	2.95202e-06	7.53968e-05	TBC1D15	718743
ENSMMUG00000019618	4023.41	1.36062	0.383589	3.54708	0.000389526	0.00424441	PICALM	706003
ENSMMUG00000000426	1838.4	1.35774	0.488219	2.78101	0.00541906	0.0329521	CX3CL1	574225
ENSMMUG00000017234	1987.91	1.35753	0.307155	4.41969	9.8843e-06	0.00020908	LRRC59	705396
ENSMMUG00000004054	600.368	1.35708	0.361956	3.7493	0.000177331	0.00225858	YES1	697099
ENSMMUG00000016754	297.3	1.357	0.501062	2.70824	0.00676408	0.0391784	TLR1	574289
ENSMMUG00000002134	778.01	1.35547	0.29211	4.64028	3.47937e-06	8.70146e-05	RPS6KA3	696825
ENSMMUG00000007093	282.906	1.35335	0.413974	3.26916	0.00107869	0.0095976	LDLRAD3	717748
ENSMMUG00000013789	156.257	1.35074	0.507219	2.66304	0.00774388	0.0431865	PTPN7	706254
ENSMMUG00000020289	511.601	1.3503	0.512671	2.63385	0.00844233	0.0459085	CD83	701825
ENSMMUG00000022569	1005.27	1.3487	0.453859	2.97163	0.00296227	0.0211349	PARP14	715591
ENSMMUG00000002296	653.18	1.34859	0.447444	3.01399	0.00257836	0.0190273	MSR1	709365
ENSMMUG00000016755	368.507	1.34737	0.455045	2.96097	0.00306674	0.0216551	LIMD2	717889
ENSMMUG00000012635	7872.96	1.34404	0.283452	4.74167	2.11967e-06	5.67544e-05	ZYX	706407
ENSMMUG00000013681	2338.31	1.34387	0.368204	3.64978	0.000262463	0.00311175	PLEKHO1	706145
ENSMMUG00000002797	920.8	1.34139	0.447576	2.99701	0.00272644	0.0199565	JDP2	702406
ENSMMUG00000008874	113.623	1.33843	0.495364	2.70192	0.00689406	0.0397277	LIG4	695475
ENSMMUG00000002737	2161.42	1.33762	0.461462	2.89866	0.00374767	0.0251679	FGL2	694856
ENSMMUG00000015029	43.8234	1.33718	0.494743	2.70277	0.00687641	0.0396695	GAN	713996
ENSMMUG00000021425	477.491	1.33617	0.366917	3.64163	0.000270921	0.0031907	USP12	721611
ENSMMUG00000012987	176.243	1.33595	0.322091	4.14773	3.35782e-05	0.000579968	ESCO1	698845
ENSMMUG00000017055	178.948	1.3354	0.401806	3.32349	0.000889	0.0082301	DIPK2A	713830
ENSMMUG00000019443	1053.95	1.33448	0.295418	4.51727	6.26416e-06	0.000142103	STX11	699733
ENSMMUG00000001874	1286.67	1.33128	0.325416	4.09099	4.29527e-05	0.000702308	TM9SF3	704905
ENSMMUG00000016277	380.205	1.33025	0.314801	4.22568	2.38222e-05	0.000438822	EML4	715091
ENSMMUG00000021299	3248.67	1.32925	0.315416	4.21427	2.50587e-05	0.000455441	RTN4	619181
ENSMMUG00000012290	472.913	1.32852	0.449199	2.95752	0.00310124	0.0217834	GLIPR1L2	717899
ENSMMUG00000008419	764.777	1.32715	0.325002	4.08352	4.43585e-05	0.000721201	GNL2	713862
ENSMMUG00000011994	158.332	1.32497	0.502994	2.63417	0.00843442	0.0459002	TAGAP	701690
ENSMMUG00000021815	304.723	1.32378	0.289554	4.57179	4.83577e-06	0.000113822	SMIM15	693623
ENSMMUG00000038794	238.422	1.32169	0.287284	4.60066	4.21156e-06	0.000102479	BRIX1	698745
ENSMMUG00000000886	480.642	1.32151	0.343447	3.84778	0.000119191	0.00162129	RRS1	711788
ENSMMUG00000021634	349.256	1.32074	0.434059	3.04275	0.00234424	0.0176523	TNFAIP2	696314
ENSMMUG00000022394	292.086	1.31983	0.335208	3.93736	8.23826e-05	0.00120357	EGFR	613027
ENSMMUG00000039621	1028.33	1.31916	0.243169	5.42486	5.79987e-08	2.27649e-06	ATP1B3	716682
ENSMMUG00000014235	143.049	1.31848	0.383877	3.43463	0.000593358	0.00591511	MALT1	696354
ENSMMUG00000000615	932.802	1.31596	0.342998	3.83664	0.000124729	0.00168706	CAPN15	695881
ENSMMUG00000012481	573.576	1.3143	0.328608	3.9996	6.34508e-05	0.000972349	IPO4	715380
ENSMMUG00000022303	264.068	1.31399	0.455951	2.88186	0.00395339	0.0261803	SLC7A2	710629
ENSMMUG00000018683	689.603	1.31373	0.408561	3.2155	0.00130216	0.0111189	NOP2	713097
ENSMMUG00000049583	5088.1	1.31363	0.469229	2.79955	0.00511732	0.0316102	RRAD	695086
ENSMMUG00000018396	169.302	1.31183	0.34029	3.85504	0.000115709	0.00158742	HAUS6	712557
ENSMMUG00000008126	447.332	1.31139	0.294048	4.45977	8.2049e-06	0.000176669	KDM7A	711830
ENSMMUG00000003717	3269.99	1.31055	0.341707	3.83529	0.000125418	0.00169478	PRSS23	704537
ENSMMUG00000013746	471.015	1.30885	0.366396	3.57221	0.000353976	0.00396122	GMFG	697397
ENSMMUG00000017409	710.707	1.30705	0.297465	4.39398	1.11296e-05	0.000231093	G6PD	701137
ENSMMUG00000000464	966.997	1.30494	0.346183	3.76952	0.000163562	0.00210744	PTBP3	711210
ENSMMUG00000054196	147.337	1.30201	0.378591	3.43909	0.000583683	0.00585325	TRIM16	106993901
ENSMMUG00000022280	26460.8	1.30125	0.454915	2.86043	0.00423068	0.0273164	COL4A1	700281
ENSMMUG00000001508	307.785	1.30051	0.286615	4.53746	5.69347e-06	0.000131014	ATXN7	701512
ENSMMUG00000009009	1300.26	1.29475	0.365391	3.54345	0.000394925	0.00429026	BMPR2	704088
ENSMMUG00000005177	1234.9	1.29449	0.310946	4.16308	3.13978e-05	0.000549557	PLK2	708835
ENSMMUG00000016313	2830.14	1.29373	0.455428	2.84069	0.00450157	0.0287052	RUSC2	697568
ENSMMUG00000015192	405.734	1.29163	0.395355	3.26701	0.0010869	0.00965278	POLR1C	700727
ENSMMUG00000009156	1892.76	1.28907	0.363484	3.54644	0.000390477	0.00425157	LIMS1	694116
ENSMMUG00000015653	13608.3	1.28677	0.328964	3.91159	9.16916e-05	0.00132082	MSN	711712
ENSMMUG00000016362	80.0693	1.28599	0.434135	2.96219	0.0030546	0.0216223	PPAT	694868
ENSMMUG00000012151	112.958	1.28388	0.457006	2.80933	0.0049644	0.0308791	GK5	714604
ENSMMUG00000005101	180.103	1.28382	0.386524	3.32144	0.00089554	0.00828001	FNDC4	702098
ENSMMUG00000021533	414.397	1.28172	0.294611	4.35055	1.35797e-05	0.000275126	REV3L	695894
ENSMMUG00000019462	1411.51	1.2806	0.407799	3.14028	0.00168785	0.0136181	ITGAV	707756
ENSMMUG00000012144	200.595	1.2791	0.490732	2.60651	0.00914688	0.0487609	SEMA6D	713885
ENSMMUG00000012121	470.72	1.2786	0.2699	4.73732	2.16566e-06	5.75579e-05	NSRP1	712140
ENSMMUG00000008125	539.291	1.27645	0.315857	4.04123	5.31712e-05	0.000837082	IRF8	693933
ENSMMUG00000019421	364.796	1.27587	0.302182	4.2222	2.41927e-05	0.000442815	NKAPD1	711168
ENSMMUG00000012000	10562.4	1.27559	0.321087	3.97273	7.10544e-05	0.00106953	ANXA2	706240
ENSMMUG00000043748	729.735	1.27386	0.23153	5.50193	3.75665e-08	1.5483e-06	SLC25A37	710518
ENSMMUG00000018371	583.858	1.27189	0.395778	3.21363	0.00131067	0.0111695	RALGAPA2	700311
ENSMMUG00000001791	362.226	1.27081	0.424305	2.99504	0.00274406	0.0200337	GRWD1	717966
ENSMMUG00000017113	661.941	1.27076	0.304	4.18012	2.91359e-05	0.000520078	USP32	716857
ENSMMUG00000020349	450.138	1.27023	0.357551	3.55259	0.000381457	0.00417862	SEL1L3	695033
ENSMMUG00000016206	713.103	1.26969	0.489244	2.59521	0.00945325	0.0498076	FCGR3	720006
ENSMMUG00000022403	2585.53	1.26783	0.347647	3.64688	0.000265446	0.00313937	LRRC32	697438
ENSMMUG00000002058	22943.8	1.26526	0.326552	3.8746	0.000106802	0.00149077	TAGLN	106993487
ENSMMUG00000002263	2361.32	1.26478	0.25967	4.87071	1.11198e-06	3.17819e-05	ACTR2	697080
ENSMMUG00000002067	478.188	1.26164	0.428396	2.94504	0.00322913	0.0223956	RNF214	697833
ENSMMUG00000002675	2179.55	1.25969	0.305941	4.11743	3.83114e-05	0.000642463	CAPG	695288
ENSMMUG00000021807	184.939	1.25961	0.354894	3.54926	0.00038631	0.00421895	ABCC4	695407
ENSMMUG00000023167	101.624	1.25928	0.376419	3.34542	0.000821587	0.00775046	TYW5	699197
ENSMMUG00000018094	6533.9	1.25753	0.276608	4.54625	5.461e-06	0.000126472	NCL	720965
ENSMMUG00000004379	123.048	1.2564	0.296981	4.23057	2.33102e-05	0.000431599	DUSP10	705056
ENSMMUG00000000058	1195.64	1.2556	0.297537	4.22	2.44303e-05	0.000445467	CDV3	719067
ENSMMUG00000016402	337.442	1.25486	0.447455	2.80444	0.00504034	0.0312553	LHFPL2	709040
ENSMMUG00000007863	528.656	1.25464	0.325426	3.85536	0.000115559	0.00158688	MAP3K14	716258
ENSMMUG00000019329	506.723	1.24988	0.273915	4.56302	5.04231e-06	0.000117532	SPTY2D1	693282
ENSMMUG00000048039	1770.23	1.24733	0.326379	3.82171	0.000132529	0.0017693	APEX1	702757
ENSMMUG00000003560	224.559	1.2463	0.401992	3.1003	0.00193322	0.015116	UCHL3	697276
ENSMMUG00000016371	812.757	1.24442	0.316075	3.93709	8.24748e-05	0.0012037	GNA13	718144
ENSMMUG00000045195	1729.74	1.24092	0.222027	5.58904	2.28326e-08	9.87699e-07	IFNGR1	100423877
ENSMMUG00000037547	458.688	1.23825	0.418704	2.95734	0.00310305	0.0217834	RASL11B	701397
ENSMMUG00000014001	367.503	1.23792	0.345319	3.58486	0.000337259	0.00379283	PPP2R1B	710387
ENSMMUG00000003020	585.493	1.237	0.240623	5.14084	2.73519e-07	9.0368e-06	USP16	706403
ENSMMUG00000014674	113.159	1.23603	0.357373	3.45865	0.000542885	0.00557087	GORAB	702571
ENSMMUG00000018787	284.083	1.23529	0.374144	3.30164	0.000961215	0.00873583	PAK1IP1	697856
ENSMMUG00000029652	573.509	1.23026	0.309874	3.9702	7.18118e-05	0.00107531	MAPK6	694998
ENSMMUG00000000125	368.282	1.22993	0.402707	3.05416	0.0022569	0.017147	RAB22A	699283
ENSMMUG00000054546	575.233	1.22931	0.36283	3.38812	0.000703726	0.00682446	ATP10A	711435
ENSMMUG00000000419	585.082	1.22847	0.305928	4.01556	5.93057e-05	0.00092058	ARHGAP26	706084
ENSMMUG00000000289	114.9	1.22657	0.34507	3.55454	0.000378635	0.00415402	CACNB1	695864
ENSMMUG00000000108	1245.61	1.22623	0.38007	3.22633	0.00125389	0.0108158	NCKAP1L	705782
ENSMMUG00000003386	2311.01	1.22553	0.329648	3.71771	0.00020104	0.00250951	LRRFIP1	704379
ENSMMUG00000012878	666.87	1.22514	0.389018	3.14931	0.00163655	0.0132735	SEC23B	698440
ENSMMUG00000042886	772.422	1.22227	0.312821	3.90724	9.33571e-05	0.00133679	ETV3	719741
ENSMMUG00000007531	197.728	1.22165	0.452876	2.69754	0.00698541	0.0400736	NDFIP2	698464
ENSMMUG00000000314	802.204	1.22035	0.448124	2.72324	0.00646441	0.0377921	RAPH1	705065
ENSMMUG00000018274	540.085	1.21938	0.366618	3.32603	0.00088091	0.00817097	FRMD6	707266
ENSMMUG00000016811	353.546	1.21682	0.282267	4.31089	1.62596e-05	0.000316513	TMED5	707311
ENSMMUG00000015032	2839.2	1.21678	0.374528	3.24884	0.00115877	0.010141	ACTR3	709836
ENSMMUG00000003768	530.2	1.21188	0.358931	3.37635	0.000734533	0.00705867	SOAT1	716989
ENSMMUG00000009254	409.462	1.21144	0.423649	2.85953	0.00424269	0.0273817	EIF2AK3	699575
ENSMMUG00000020642	272.73	1.21076	0.364331	3.32324	0.000889779	0.00823203	CWC22	704087
ENSMMUG00000022386	203.937	1.21	0.336274	3.59827	0.000320338	0.00362488	NXT1	711846
ENSMMUG00000010203	872.358	1.20957	0.428928	2.81998	0.0048027	0.0301319	PTPN6	714374
ENSMMUG00000004433	1052.91	1.20879	0.360557	3.35255	0.000800698	0.00758723	ABCE1	701945
ENSMMUG00000008635	1499.91	1.20878	0.419987	2.87815	0.00400019	0.0263527	EXT1	701488
ENSMMUG00000015455	619.937	1.20743	0.196291	6.15124	7.68789e-10	4.41211e-08	SMAD3	711355
ENSMMUG00000007513	211.843	1.20571	0.449879	2.68007	0.0073606	0.0416947	SLC25A22	700463
ENSMMUG00000005341	408.062	1.20337	0.391954	3.07018	0.00213928	0.0163742	ADSL	709259
ENSMMUG00000017786	10266.7	1.20271	0.286289	4.20105	2.65686e-05	0.000479599	PABPC1	705847
ENSMMUG00000042362	104.526	1.20168	0.421664	2.84984	0.0043741	0.0280289	CLEC2B	717347
ENSMMUG00000012893	480.751	1.20165	0.283723	4.23528	2.28266e-05	0.000424281	MAFG	715132
ENSMMUG00000029475	219.6	1.19952	0.351225	3.41523	0.000637277	0.00627047	ZBTB2	704782
ENSMMUG00000041582	451.627	1.19935	0.353976	3.38822	0.000703466	0.00682446	FEM1C	696022
ENSMMUG00000021225	202.921	1.19855	0.312977	3.8295	0.000128403	0.00172703	GAR1	697982
ENSMMUG00000021837	2751.29	1.19521	0.312176	3.82863	0.000128856	0.0017315	SARS1	695046
ENSMMUG00000022458	365.746	1.1943	0.411992	2.89884	0.00374546	0.0251648	ZNF292	700157
ENSMMUG00000002833	900.827	1.19053	0.333493	3.56989	0.000357131	0.00398179	KLHDC8B	707348
ENSMMUG00000023375	1894.96	1.19053	0.28827	4.12989	3.62931e-05	0.000616997	SREBF1	706972
ENSMMUG00000005985	2945.98	1.18991	0.27641	4.30488	1.67076e-05	0.000322617	BCL2L1	713035
ENSMMUG00000016167	539.555	1.18943	0.412783	2.88149	0.00395794	0.0261893	PTGER4	695220
ENSMMUG00000011066	714.338	1.18918	0.333662	3.56401	0.000365233	0.00404396	EIF4E	706751
ENSMMUG00000005871	2436.89	1.18898	0.229864	5.17253	2.30946e-07	7.75472e-06	ETF1	714449
ENSMMUG00000001526	217.691	1.18553	0.383622	3.09035	0.0019992	0.0154997	TEX10	714536
ENSMMUG00000019216	435.753	1.18522	0.401157	2.95449	0.00313184	0.0219373	PHACTR4	716990
ENSMMUG00000014876	141.391	1.18456	0.35564	3.3308	0.000865963	0.00806163	NEPRO	708933
ENSMMUG00000010820	1632.08	1.18351	0.36659	3.22844	0.00124467	0.0107555	CCT2	717182
ENSMMUG00000030401	256.476	1.18342	0.331591	3.56892	0.000358457	0.00398836	GEMIN4	699841
ENSMMUG00000010155	891.719	1.18289	0.347819	3.40086	0.000671734	0.00655577	PRPF38B	695835
ENSMMUG00000018617	1908.65	1.18263	0.262091	4.51229	6.41313e-06	0.000144153	ARF4	703432
ENSMMUG00000022895	3247.5	1.18221	0.448688	2.63482	0.00841813	0.0458289	DNAJB5	699081
ENSMMUG00000023018	223.15	1.18175	0.334241	3.53563	0.000406807	0.00438033	RP2	711227
ENSMMUG00000009682	981.14	1.18161	0.28045	4.21328	2.51692e-05	0.000456627	R3HDM4	704227
ENSMMUG00000003338	133.969	1.18059	0.423373	2.78852	0.00529487	0.0324564	PRDM8	696013
ENSMMUG00000052973	918.845	1.17953	0.290333	4.06268	4.85123e-05	0.000773031	TLNRD1	713059
ENSMMUG00000014942	1216.6	1.17894	0.290516	4.05809	4.94754e-05	0.000786638	PM20D2	700609
ENSMMUG00000000141	323.447	1.17691	0.375632	3.13314	0.00172949	0.0138639	CDC37L1	694831
ENSMMUG00000018058	478.759	1.17541	0.392637	2.99363	0.0027568	0.0200968	ABCG1	100423477
ENSMMUG00000013739	659.615	1.17538	0.281689	4.17263	3.01105e-05	0.000533507	RAI14	698620
ENSMMUG00000009961	3382.4	1.17527	0.380566	3.0882	0.00201371	0.0155989	NIBAN2	707403
ENSMMUG00000008985	1612.89	1.17297	0.319946	3.66617	0.000246212	0.00296793	DDX21	712432
ENSMMUG00000046774	1734.16	1.17166	0.296797	3.94767	7.89171e-05	0.00116173	RALB	695852
ENSMMUG00000020004	1505.61	1.17121	0.330947	3.53896	0.000401699	0.00434695	RASSF2	718924
ENSMMUG00000009838	438.344	1.17043	0.297573	3.93324	8.38077e-05	0.00122068	COPS2	714814
ENSMMUG00000008285	651.558	1.17012	0.293587	3.98562	6.73037e-05	0.00102054	MGAT2	706426
ENSMMUG00000001572	279.803	1.16949	0.313208	3.73391	0.000188529	0.00238016	PTRH2	711736
ENSMMUG00000022247	377.807	1.16922	0.320017	3.65363	0.000258556	0.00307302	OSTM1	701341
ENSMMUG00000014017	864.447	1.16607	0.292054	3.99264	6.53409e-05	0.000994964	PRPF4B	709497
ENSMMUG00000030400	1500.95	1.16405	0.292628	3.97793	6.95168e-05	0.00105078	SH3TC1	722649
ENSMMUG00000023622	828.935	1.16401	0.343669	3.38703	0.000706548	0.00683993	BCR	709258
ENSMMUG00000015689	1931.74	1.16241	0.418942	2.77463	0.00552649	0.0335055	ADGRG1	613233
ENSMMUG00000039447	2022.14	1.15929	0.416867	2.78095	0.00541996	0.0329521	VPS37B	703415
ENSMMUG00000001993	914.593	1.1547	0.282501	4.08743	4.36184e-05	0.000710991	NUP153	703888
ENSMMUG00000008690	410.034	1.15257	0.395666	2.913	0.00357979	0.0242212	SAMD8	704361
ENSMMUG00000021899	1311.2	1.15246	0.236687	4.86914	1.12082e-06	3.19712e-05	SEC62	696989
ENSMMUG00000007881	349.842	1.14893	0.356056	3.22683	0.00125169	0.0108033	WBP4	698220
ENSMMUG00000019305	312.171	1.14867	0.287758	3.99178	6.55788e-05	0.000997532	RPS6KB1	711979
ENSMMUG00000007234	159.22	1.14794	0.431786	2.65859	0.0078469	0.0435473	ATP11C	695802
ENSMMUG00000014193	587.39	1.14786	0.275751	4.16268	3.14533e-05	0.000549861	MDM2	718284
ENSMMUG00000005478	255.529	1.14535	0.308164	3.71669	0.000201851	0.00251529	TGS1	695339
ENSMMUG00000011201	4702.15	1.14516	0.342958	3.33906	0.00084062	0.00786308	UBE2D3	710772
ENSMMUG00000046195	174.166	1.14477	0.296746	3.85775	0.000114435	0.00157294	MIS12	712202
ENSMMUG00000006101	18645.1	1.14295	0.336651	3.39505	0.000686155	0.00668293	MYH9	695017
ENSMMUG00000009504	4434.82	1.14148	0.385812	2.95864	0.00308997	0.0217444	C1QTNF1	711093
ENSMMUG00000000016	367.053	1.13931	0.306848	3.71296	0.000204848	0.00254602	ADSS2	713580
ENSMMUG00000010788	408.218	1.13805	0.382517	2.97515	0.00292847	0.0209874	ABCB1	574235
ENSMMUG00000017575	234.355	1.13734	0.37683	3.01817	0.00254306	0.0188285	PUS7	697463
ENSMMUG00000016346	594.471	1.13477	0.392767	2.88916	0.00386269	0.0256985	ARHGAP5	100430157
ENSMMUG00000005078	974.928	1.13204	0.319913	3.5386	0.000402255	0.00434695	ABI1	707698
ENSMMUG00000005820	712.848	1.1277	0.327268	3.44581	0.000569358	0.00576062	AMPD2	699561
ENSMMUG00000023643	543.116	1.12661	0.235637	4.78111	1.74328e-06	4.74705e-05	NFKBIB	694844
ENSMMUG00000007490	856.863	1.12656	0.380701	2.95918	0.00308461	0.021728	PDE4B	699309
ENSMMUG00000019405	295.486	1.12626	0.393448	2.86253	0.00420279	0.0271973	DCAF13	694489
ENSMMUG00000019569	509.215	1.12589	0.313696	3.58911	0.000331813	0.00374004	PBDC1	705125
ENSMMUG00000020740	1001.4	1.1258	0.300976	3.7405	0.000183656	0.00232884	ATP6V1A	709958
ENSMMUG00000037597	1558.63	1.12579	0.417421	2.69701	0.00699654	0.0401055	MAFK	721769
ENSMMUG00000012310	2096.3	1.12554	0.338599	3.3241	0.000887041	0.00821725	CFLAR	574234
ENSMMUG00000007141	500.43	1.12148	0.388182	2.88904	0.00386415	0.0256985	ARID4B	718320
ENSMMUG00000005959	227.241	1.12102	0.339098	3.3059	0.000946725	0.0086509	GK	707531
ENSMMUG00000010074	2340.09	1.12042	0.272931	4.10514	4.04073e-05	0.000668274	CDC42SE1	100427784
ENSMMUG00000002624	388.374	1.11816	0.295806	3.78003	0.000156808	0.00203681	GPATCH4	718516
ENSMMUG00000002630	1721.4	1.11731	0.37565	2.97433	0.0029363	0.0210121	BCAR1	713965
ENSMMUG00000015812	849.404	1.11639	0.387471	2.88122	0.00396142	0.0261934	CD48	719762
ENSMMUG00000019763	1027.9	1.11618	0.287341	3.88452	0.00010253	0.00144093	DEK	712460
ENSMMUG00000023192	98.1153	1.1161	0.289878	3.85024	0.000118002	0.00161116	CHKA	710564
ENSMMUG00000000955	652.895	1.11022	0.302644	3.66841	0.000244059	0.00294691	USP15	716793
ENSMMUG00000023601	326.376	1.1102	0.270015	4.11162	3.92884e-05	0.000655794	UHRF1BP1L	694816
ENSMMUG00000055908	892.181	1.10901	0.361893	3.06447	0.00218053	0.0166546	NAA50	709764
ENSMMUG00000000535	1468.29	1.10804	0.331548	3.34203	0.000831677	0.00780138	AMD1	698042
ENSMMUG00000006397	1127.22	1.1078	0.277315	3.99472	6.47699e-05	0.000988132	PPA1	716720
ENSMMUG00000017164	963.543	1.10698	0.292979	3.77835	0.000157869	0.0020469	FRMD4A	100430981
ENSMMUG00000000111	224.442	1.10559	0.410544	2.69298	0.00708164	0.0404645	PDE1B	705920
ENSMMUG00000006640	811.523	1.10515	0.255817	4.32006	1.55983e-05	0.000306959	CLK1	700320
ENSMMUG00000017101	423.479	1.10313	0.409702	2.69251	0.00709161	0.0405054	CTPS1	695498
ENSMMUG00000016959	358.96	1.10297	0.363768	3.03206	0.00242893	0.0181665	PPP4R2	693479
ENSMMUG00000014983	229.132	1.10263	0.380041	2.90135	0.00371558	0.0249965	ANPEP	701117
ENSMMUG00000008611	220.895	1.10187	0.381607	2.88745	0.00388376	0.0258102	RIF1	694817
ENSMMUG00000002428	174.578	1.10138	0.35665	3.08814	0.00201416	0.0155989	ZNF800	697855
ENSMMUG00000021507	222.453	1.10102	0.381009	2.88974	0.00385557	0.0256771	C2H3orf38	693668
ENSMMUG00000012244	212.791	1.09998	0.233987	4.70102	2.5886e-06	6.70663e-05	NEK1	694345
ENSMMUG00000013203	68.4806	1.09977	0.354757	3.10006	0.0019348	0.015116	ZNHIT6	711621
ENSMMUG00000012933	1940.74	1.09938	0.395191	2.7819	0.00540414	0.0329161	MYO1E	100429961
ENSMMUG00000010812	880.829	1.0988	0.268079	4.0988	4.15294e-05	0.000684475	PRPF40A	696668
ENSMMUG00000004449	321.159	1.098	0.384906	2.85265	0.00433562	0.0278691	BLOC1S6	713569
ENSMMUG00000022548	404.598	1.09578	0.257068	4.2626	2.0206e-05	0.000381978	PIK3C2A	697202
ENSMMUG00000020803	590.181	1.09286	0.407765	2.68011	0.00735976	0.0416947	SAMD9L	701572
ENSMMUG00000020512	750.43	1.09248	0.370401	2.94944	0.0031835	0.0221538	PPIG	706262
ENSMMUG00000023178	1027.92	1.09172	0.31654	3.44892	0.000562827	0.00571758	GSPT1	716860
ENSMMUG00000010805	3924.71	1.09013	0.260374	4.1868	2.82914e-05	0.000506257	TPM3	716336
ENSMMUG00000005196	720.24	1.08886	0.232879	4.67566	2.93015e-06	7.49713e-05	TPBG	693944
ENSMMUG00000015737	174.602	1.08576	0.301102	3.60595	0.000311009	0.00356127	PIGA	712514
ENSMMUG00000010075	165.286	1.08491	0.414685	2.61623	0.00889079	0.047699	MLLT11	709190
ENSMMUG00000009093	405.83	1.083	0.313233	3.45747	0.000545265	0.00559042	TBL2	716515
ENSMMUG00000013888	1443.73	1.08247	0.250979	4.31297	1.61077e-05	0.000314406	NOP56	718202
ENSMMUG00000013396	164.4	1.08207	0.40812	2.65135	0.00801717	0.0442142	LRRC69	696444
ENSMMUG00000006127	569.301	1.08144	0.330936	3.26781	0.00108381	0.00963725	CEBPG	704322
ENSMMUG00000020535	1096.92	1.08094	0.362103	2.98516	0.00283428	0.0205207	PLCB2	701951
ENSMMUG00000015405	391.444	1.07961	0.236535	4.56425	5.01283e-06	0.000117224	CSGALNACT2	703703
ENSMMUG00000004412	959.356	1.07702	0.25232	4.26847	1.96821e-05	0.000374038	RSRC2	706564
ENSMMUG00000022454	1357.41	1.07689	0.189696	5.6769	1.37158e-08	6.13589e-07	TAX1BP1	698103
ENSMMUG00000002566	263.607	1.07603	0.291997	3.68507	0.000228639	0.00278641	SELENOH	704535
ENSMMUG00000020385	338.815	1.076	0.276928	3.88547	0.000102131	0.00143672	FAM49A	698947
ENSMMUG00000021918	943.765	1.07473	0.26162	4.10797	3.99152e-05	0.000663063	GOLGA4	697455
ENSMMUG00000004512	1183.98	1.0742	0.374645	2.86726	0.00414048	0.0269271	FCER1G	720291
ENSMMUG00000015908	615.941	1.07378	0.227294	4.72419	2.3103e-06	6.07331e-05	RBBP6	701569
ENSMMUG00000015783	15531.3	1.07331	0.358938	2.99023	0.00278766	0.0202707	TPM4	719428
ENSMMUG00000002223	2243.53	1.07035	0.293263	3.64979	0.000262458	0.00311175	SH2B3	710839
ENSMMUG00000011831	364.787	1.06907	0.215959	4.95035	7.408e-07	2.22781e-05	PNPLA8	700851
ENSMMUG00000007215	2319.44	1.06736	0.249473	4.27846	1.88189e-05	0.00036026	XBP1	713863
ENSMMUG00000020758	3043.72	1.06594	0.256604	4.15404	3.26655e-05	0.000568293	RPS26	711319
ENSMMUG00000015407	2343.74	1.06545	0.348614	3.05624	0.00224129	0.0170394	PDLIM3	695779
ENSMMUG00000023610	234.443	1.06437	0.294954	3.60858	0.000307878	0.00353941	TENT5A	693306
ENSMMUG00000006422	1409.63	1.06078	0.30827	3.44106	0.000579451	0.0058289	ELOVL5	712243
ENSMMUG00000012891	370.386	1.05953	0.355496	2.98043	0.00287843	0.0207112	UTP20	696472
ENSMMUG00000005407	455.799	1.05878	0.334202	3.1681	0.00153439	0.0125728	GFOD1	700607
ENSMMUG00000056594	744.674	1.05779	0.364296	2.90365	0.00368837	0.0248508	DTX3L	714914
ENSMMUG00000019327	241.546	1.05736	0.326525	3.23821	0.00120282	0.0104693	SLC4A7	701925
ENSMMUG00000007011	1302.9	1.05543	0.218151	4.83809	1.31091e-06	3.70267e-05	CD164	699242
ENSMMUG00000002062	7132.92	1.05501	0.324547	3.25072	0.00115111	0.0100862	CAST	703623
ENSMMUG00000023761	106.807	1.05416	0.40082	2.63002	0.00853807	0.0462198	ENTPD7	708844
ENSMMUG00000009861	373.625	1.05393	0.30604	3.44378	0.000573648	0.00578284	CNKSR3	702627
ENSMMUG00000016575	1659.2	1.05219	0.356242	2.95359	0.003141	0.0219642	SP100	711005
ENSMMUG00000003400	503.979	1.04903	0.364024	2.88175	0.00395476	0.0261803	BIRC2	702592
ENSMMUG00000005217	12109.8	1.04607	0.344425	3.03716	0.00238821	0.017905	HSPA5	703193
ENSMMUG00000017173	631.349	1.04399	0.247166	4.22386	2.40152e-05	0.000441249	HSPA14	697257
ENSMMUG00000038335	491.922	1.04259	0.32808	3.17784	0.00148378	0.0122909	MRTO4	702926
ENSMMUG00000005119	1493.79	1.04184	0.240656	4.32917	1.49676e-05	0.00029698	HM13	713216
ENSMMUG00000004682	168.901	1.0416	0.398914	2.61109	0.00902532	0.048259	ZNF593	714086
ENSMMUG00000005815	109.139	1.04128	0.328665	3.16821	0.00153381	0.0125728	ATXN7L2	701498
ENSMMUG00000023300	766.04	1.04117	0.380525	2.73613	0.00621657	0.0366648	FRMD8	716379
ENSMMUG00000019746	1030.42	1.04089	0.390542	2.66524	0.00769345	0.0430887	YARS1	709003
ENSMMUG00000012575	1624.91	1.0396	0.330833	3.14237	0.00167588	0.0135396	SYNCRIP	696756
ENSMMUG00000001217	158.788	1.0379	0.371072	2.79704	0.00515724	0.0318022	CASP7	697633
ENSMMUG00000007619	1411.79	1.03736	0.334593	3.10037	0.00193278	0.015116	IL10RA	704383
ENSMMUG00000003957	1391.57	1.03679	0.282423	3.67104	0.000241563	0.00292414	RHOG	718113
ENSMMUG00000039446	410.728	1.03639	0.357751	2.89697	0.00376788	0.0252537	HES1	707140
ENSMMUG00000017053	1011.47	1.03586	0.324628	3.19091	0.00141824	0.0119263	DAPK1	694315
ENSMMUG00000009004	1165.26	1.03555	0.261418	3.96129	7.45448e-05	0.00110932	PTPN12	721538
ENSMMUG00000002593	853.112	1.0347	0.325036	3.18335	0.00145582	0.0121571	TSPYL2	698766
ENSMMUG00000012304	565.684	1.03274	0.31134	3.3171	0.000909587	0.00838835	RRP1	713435
ENSMMUG00000041889	1719.43	1.03097	0.274358	3.75774	0.000171456	0.00219931	ARF6	708170
ENSMMUG00000000446	374.281	1.03066	0.274767	3.75102	0.000176118	0.0022491	DNAJC21	699118
ENSMMUG00000057331	526.918	1.03026	0.298877	3.44711	0.000566611	0.0057479	RCL1	694568
ENSMMUG00000015396	2836.36	1.02978	0.236923	4.34648	1.38341e-05	0.000278714	RBM3	710689
ENSMMUG00000018478	314.539	1.0276	0.385545	2.66531	0.00769175	0.0430887	IRF5	700725
ENSMMUG00000016212	2674.62	1.02703	0.259098	3.96388	7.374e-05	0.00109961	STK40	713214
ENSMMUG00000003248	638.31	1.02611	0.29377	3.49289	0.000477827	0.00501626	CCNH	694224
ENSMMUG00000012218	542.678	1.02575	0.298877	3.43201	0.000599127	0.00596024	CAMSAP2	709092
ENSMMUG00000015324	1072.2	1.02465	0.262331	3.90596	9.38517e-05	0.0013412	SLK	715086
ENSMMUG00000041581	725.143	1.0235	0.248702	4.11535	3.86588e-05	0.000646783	CMIP	717818
ENSMMUG00000022413	1868.1	1.02321	0.283362	3.61097	0.00030505	0.00351259	SRSF2	708105
ENSMMUG00000006180	2637.55	1.02068	0.373834	2.73029	0.00632781	0.0372045	TANC1	699196
ENSMMUG00000010767	5329.44	1.02023	0.39208	2.6021	0.00926536	0.0491231	ACTN1	711994
ENSMMUG00000016825	1299.09	1.0201	0.243439	4.19036	2.78518e-05	0.000499633	RBMS1	703608
ENSMMUG00000018224	69.1024	1.01956	0.308744	3.30227	0.000959043	0.0087216	ARMC12	718882
ENSMMUG00000011025	1325.06	1.01886	0.246526	4.13286	3.58271e-05	0.000610756	SRSF7	713388
ENSMMUG00000015302	5008.04	1.01862	0.300169	3.39348	0.000690093	0.00670769	HK1	711922
ENSMMUG00000041041	486.086	1.0185	0.308423	3.30228	0.000959029	0.0087216	DEDD2	706928
ENSMMUG00000013578	459.955	1.01728	0.308232	3.30037	0.000965566	0.00876985	DENND3	693759
ENSMMUG00000002775	710.36	1.01711	0.230505	4.41254	1.02165e-05	0.000214532	U2SURP	716408
ENSMMUG00000013836	396.842	1.01708	0.356632	2.85191	0.00434576	0.0278969	WDFY4	719472
ENSMMUG00000017569	3900.33	1.01675	0.229776	4.42496	9.64622e-06	0.000205249	DDX3X	706891
ENSMMUG00000016368	978.809	1.01643	0.363188	2.79864	0.00513187	0.0316865	SRP72	694604
ENSMMUG00000022202	1604.73	1.01519	0.344191	2.9495	0.00318291	0.0221538	BZW1	701731
ENSMMUG00000012899	69.991	1.0142	0.356826	2.84228	0.00447923	0.0285754	SCML1	714239
ENSMMUG00000051859	304.486	1.01387	0.389719	2.60154	0.0092806	0.0491316	PYCARD	713563
ENSMMUG00000012145	881.183	1.01256	0.27637	3.6638	0.000248497	0.00298077	ASAP1	695681
ENSMMUG00000031973	410.322	1.01214	0.368153	2.74923	0.00597349	0.0354984	COL27A1	708556
ENSMMUG00000020091	286.429	1.01077	0.305146	3.31241	0.000924969	0.00847693	HSPA13	694660
ENSMMUG00000019610	174.225	1.00993	0.378946	2.66509	0.00769666	0.04309	ZMYND19	721492
ENSMMUG00000016442	152.847	1.009	0.365005	2.76434	0.0057038	0.0342931	QPCT	712233
ENSMMUG00000023345	924.104	1.00774	0.25828	3.90173	9.55069e-05	0.00135946	ADGRL4	711589
ENSMMUG00000004577	4418.2	1.006	0.369595	2.7219	0.00649087	0.0378648	VEGFA	574209
ENSMMUG00000008151	12654.8	1.00542	0.294302	3.41631	0.00063477	0.00625435	ATP1A1	710368
ENSMMUG00000011811	2180.56	1.00449	0.321218	3.12714	0.00176518	0.0140638	ANO6	701540
ENSMMUG00000011800	105.232	1.0036	0.369476	2.71628	0.00660193	0.0384246	MYSM1	718013
ENSMMUG00000020214	451.364	1.0022	0.229288	4.37095	1.23708e-05	0.000253487	SMN1	677703
ENSMMUG00000007373	426.013	1.00202	0.338514	2.96005	0.00307586	0.0216876	ZDHHC20	705802
ENSMMUG00000009949	6358.17	1.00199	0.258178	3.881	0.000104027	0.00145769	ARHGDIA	714752
ENSMMUG00000002777	893.22	1.00133	0.273173	3.66554	0.00024682	0.00297277	PTP4A1	716195
ENSMMUG00000005841	1029.3	1.00127	0.289847	3.45449	0.000551337	0.00563663	DNAJC3	695757

## Sheet: IA 1d (vs sham) down
Ensembl ID	baseMean	log2FoldChange	lfcSE	stat	pvalue	padj	symbol	EntrezID
ENSMMUG00000015911	901.581	-1.0016	0.290678	-3.44573	0.00056951	0.00576062	ARFGAP1	719734
ENSMMUG00000002048	861.694	-1.00365	0.315995	-3.17615	0.00149242	0.0123412	ASB8	705435
ENSMMUG00000042832	308.426	-1.00373	0.324255	-3.09549	0.00196488	0.0152913	ZFP62	716825
ENSMMUG00000007534	424.708	-1.00501	0.277774	-3.61807	0.000296805	0.00343411	VPS33B	704144
ENSMMUG00000012840	257.908	-1.00685	0.337786	-2.98074	0.00287553	0.0207031	HVCN1	709745
ENSMMUG00000005863	189.087	-1.00927	0.33842	-2.9823	0.00286089	0.0206676	NMNAT1	722599
ENSMMUG00000023442	436.758	-1.01036	0.234588	-4.30698	1.65501e-05	0.000321299	HPS4	712549
ENSMMUG00000047550	1070.39	-1.01099	0.318565	-3.17357	0.00150576	0.0124229	KAT7	703015
ENSMMUG00000023289	978.802	-1.0119	0.239703	-4.22148	2.42706e-05	0.000443115	PLD1	694963
ENSMMUG00000015461	453.4	-1.016	0.308732	-3.29087	0.000998774	0.00902028	PPP1R26	721870
ENSMMUG00000009694	492.504	-1.01749	0.382043	-2.66327	0.00773841	0.0431865	SLC9A9	713935
ENSMMUG00000022913	246.622	-1.01823	0.240883	-4.22707	2.36755e-05	0.000436679	BCDIN3D	711559
ENSMMUG00000019222	396.032	-1.01881	0.226425	-4.49957	6.80908e-06	0.000150668	CYBC1	716212
ENSMMUG00000042305	280.144	-1.02392	0.287212	-3.56502	0.000363824	0.00403455	PHETA1	710475
ENSMMUG00000019539	229.522	-1.02434	0.226896	-4.51458	6.34425e-06	0.000143693	SMARCAL1	695741
ENSMMUG00000014454	248.791	-1.02591	0.369275	-2.77818	0.00546635	0.0331968	SOX4	706531
ENSMMUG00000006941	831.045	-1.0272	0.351675	-2.92089	0.00349037	0.0237733	XPO1	718063
ENSMMUG00000006086	314.632	-1.0274	0.28131	-3.65222	0.000259988	0.00308749	PLEKHH3	711013
ENSMMUG00000019826	2059.04	-1.0278	0.236309	-4.34942	1.365e-05	0.000276164	MAZ	708982
ENSMMUG00000004595	89.8923	-1.02806	0.340048	-3.02328	0.00250048	0.0186018	KCTD1	710531
ENSMMUG00000021886	630.317	-1.02843	0.237958	-4.3219	1.54691e-05	0.00030525	MRFAP1L1	710411
ENSMMUG00000061661	102.257	-1.03179	0.388248	-2.65756	0.00787075	0.0436225	ZNF266	713783
ENSMMUG00000009394	359.158	-1.03315	0.321478	-3.21374	0.00131017	0.0111695	SESN3	699329
ENSMMUG00000023136	95.4951	-1.0339	0.298486	-3.4638	0.000532603	0.00549975	ZNF613	719851
ENSMMUG00000006143	397.356	-1.03544	0.161653	-6.40532	1.50052e-10	9.88236e-09	MAP3K4	710360
ENSMMUG00000003005	1209.44	-1.0362	0.287806	-3.60036	0.000317779	0.00360726	MFNG	699530
ENSMMUG00000007227	277.125	-1.03651	0.316821	-3.2716	0.00106941	0.00954449	ZSCAN26	703728
ENSMMUG00000021469	563.944	-1.03725	0.282383	-3.6732	0.000239536	0.00290937	ZNF230	711566
ENSMMUG00000010824	125.898	-1.03741	0.301566	-3.44009	0.000581517	0.00584152	SWSAP1	716529
ENSMMUG00000050904	130.777	-1.03953	0.295012	-3.52368	0.000425599	0.00454804	TMEM265	711500
ENSMMUG00000005578	1372.9	-1.0408	0.281978	-3.69107	0.000223313	0.00272844	SLC35E2	100427470
ENSMMUG00000004048	884.889	-1.04125	0.317869	-3.27571	0.00105397	0.00943679	FZD4	704754
ENSMMUG00000016233	468.405	-1.04141	0.22755	-4.5766	4.72597e-06	0.000111786	ARHGEF9	707387
ENSMMUG00000015463	143.577	-1.04202	0.397526	-2.62127	0.00876017	0.0472092	POLE	698023
ENSMMUG00000007399	75.0421	-1.04479	0.379482	-2.7532	0.00590153	0.0352035	CHAF1B	695206
ENSMMUG00000064735	130.589	-1.04492	0.302921	-3.44947	0.000561688	0.00571406	HAAO	713101
ENSMMUG00000012978	397.264	-1.04685	0.299762	-3.49227	0.000478932	0.00502112	C7H14orf119	100426877
ENSMMUG00000021312	719.787	-1.04914	0.340397	-3.08211	0.00205542	0.0158418	SYT11	719350
ENSMMUG00000022511	454.472	-1.05046	0.177713	-5.91101	3.40024e-09	1.72466e-07	TTI2	696776
ENSMMUG00000022934	71.0145	-1.05104	0.373656	-2.81285	0.00491046	0.0306283	BLOC1S3	713932
ENSMMUG00000012253	152.938	-1.05513	0.382013	-2.76202	0.00574447	0.0344501	TLCD5	706163
ENSMMUG00000011895	784.836	-1.05748	0.23244	-4.54949	5.37763e-06	0.000124742	PSKH1	700845
ENSMMUG00000018677	390.666	-1.05831	0.214577	-4.93209	8.1356e-07	2.41272e-05	NCAPD2	712834
ENSMMUG00000020653	134.097	-1.05834	0.337891	-3.13219	0.00173507	0.0138931	ZNF333	718988
ENSMMUG00000022087	428.201	-1.05994	0.245279	-4.32135	1.55074e-05	0.000305588	PRAG1	706349
ENSMMUG00000051458	170.642	-1.0601	0.356013	-2.97769	0.00290425	0.0208346	TIRAP	714377
ENSMMUG00000057219	366.194	-1.06021	0.27357	-3.87545	0.000106426	0.00148697	TP53INP1	700632
ENSMMUG00000003204	2046.28	-1.06258	0.294909	-3.60308	0.000314472	0.0035809	ADGRA2	698629
ENSMMUG00000048302	400.762	-1.06311	0.40024	-2.65618	0.00790321	0.0437532	AGFG2	721945
ENSMMUG00000016927	532.914	-1.06406	0.394747	-2.69553	0.00702758	0.0402558	SLC2A10	716558
ENSMMUG00000029068	462.372	-1.06499	0.377251	-2.82302	0.00475731	0.0299576	RNF166	711056
ENSMMUG00000012172	157.1	-1.0651	0.394128	-2.70243	0.00688336	0.0396937	PAFAH1B3	707570
ENSMMUG00000004026	1742.79	-1.06667	0.36126	-2.95265	0.00315061	0.0220099	ITGA11	694090
ENSMMUG00000019098	206.864	-1.0669	0.359468	-2.96799	0.00299754	0.0213022	LRIG2	706897
ENSMMUG00000002999	324.905	-1.06751	0.289986	-3.68124	0.000232105	0.00282388	BORCS6	716995
ENSMMUG00000011851	1155.61	-1.07065	0.337159	-3.17551	0.00149573	0.0123615	MMRN2	699306
ENSMMUG00000003711	466.963	-1.07103	0.368965	-2.90281	0.00369832	0.0249061	TCP11L2	702578
ENSMMUG00000018051	2370.97	-1.07321	0.301432	-3.56038	0.000370318	0.00408456	FAT1	702800
ENSMMUG00000005998	2516.07	-1.07351	0.33309	-3.22287	0.00126912	0.0109079	UNC5B	715786
ENSMMUG00000003162	620.641	-1.07476	0.277549	-3.87232	0.000107806	0.00150189	PIK3R2	719367
ENSMMUG00000014592	189.617	-1.07564	0.227914	-4.71949	2.36436e-06	6.20375e-05	ZSWIM9	718557
ENSMMUG00000042855	272.908	-1.07564	0.355861	-3.02264	0.00250579	0.0186254	ZSWIM1	717180
ENSMMUG00000000194	652.615	-1.07786	0.215303	-5.00627	5.54948e-07	1.71178e-05	SLC27A1	719140
ENSMMUG00000006548	105.887	-1.07872	0.364605	-2.95859	0.00309049	0.0217444	KIAA1549	710668
ENSMMUG00000010034	301.977	-1.08083	0.330256	-3.2727	0.00106527	0.00951348	SEMA5B	715682
ENSMMUG00000019492	502.4	-1.08093	0.357703	-3.02188	0.00251212	0.0186339	MAOB	708468
ENSMMUG00000022452	240.977	-1.08103	0.328291	-3.29289	0.000991624	0.00896884	JRK	694627
ENSMMUG00000001179	328.913	-1.08207	0.273791	-3.95218	7.74421e-05	0.00114416	PIP4K2C	715120
ENSMMUG00000022626	2407.56	-1.08286	0.400372	-2.70464	0.00683783	0.0394943	MAMU-DMA	717870
ENSMMUG00000020687	381.374	-1.0856	0.336761	-3.22365	0.00126569	0.0108928	CCDC88C	701155
ENSMMUG00000011487	451.195	-1.0868	0.311035	-3.49415	0.000475578	0.00499687	LMAN2L	706379
ENSMMUG00000013551	601.056	-1.08736	0.322918	-3.36729	0.000759107	0.00725793	VIPAS39	706315
ENSMMUG00000002397	173.267	-1.08789	0.327666	-3.32011	0.000899821	0.00831425	GINS1	716398
ENSMMUG00000013538	230.275	-1.08917	0.371595	-2.93107	0.00337797	0.0231602	IL27RA	717549
ENSMMUG00000040036	1859.6	-1.08952	0.332472	-3.27703	0.00104904	0.00940352	EIF1B	717109
ENSMMUG00000001604	376.08	-1.09026	0.352722	-3.091	0.00199484	0.0154742	GPX8	705965
ENSMMUG00000047347	125.367	-1.09074	0.396255	-2.75261	0.00591223	0.0352361	C14H11orf95	722159
ENSMMUG00000009656	392.421	-1.09081	0.316585	-3.44557	0.000569864	0.00576062	ABHD8	718980
ENSMMUG00000015805	86.3254	-1.09212	0.386679	-2.82435	0.00473771	0.0298803	ZNF169	718203
ENSMMUG00000022414	371.075	-1.09358	0.347015	-3.15138	0.001625	0.01321	MFSD11	707770
ENSMMUG00000049820	191.74	-1.09946	0.278322	-3.95034	7.80399e-05	0.00115063	MYPOP	716780
ENSMMUG00000056510	106.32	-1.09977	0.273203	-4.02545	5.6866e-05	0.000888454	FBXL15	713188
ENSMMUG00000021261	475.797	-1.09995	0.4108	-2.67758	0.00741552	0.0419068	ZNF423	693808
ENSMMUG00000010528	171.611	-1.10131	0.362134	-3.04115	0.00235673	0.0177278	ZNF33B	699759
ENSMMUG00000002492	138.71	-1.10178	0.346561	-3.17918	0.00147692	0.0122579	TMCO4	703851
ENSMMUG00000020141	254.925	-1.10231	0.202375	-5.44688	5.12613e-08	2.02862e-06	ZKSCAN5	718769
ENSMMUG00000001941	1137.38	-1.10272	0.311891	-3.53559	0.000406865	0.00438033	CXXC5	694746
ENSMMUG00000010235	81.0779	-1.10445	0.418671	-2.63798	0.00834012	0.0454729	RFC5	694166
ENSMMUG00000008220	1927.3	-1.1061	0.192817	-5.73654	9.66282e-09	4.47566e-07	FBXL18	716863
ENSMMUG00000008053	584.213	-1.10647	0.285917	-3.8699	0.000108879	0.00151004	PKNOX2	713041
ENSMMUG00000000713	99.9065	-1.10684	0.255434	-4.33318	1.46971e-05	0.000292825	HEXIM2	716047
ENSMMUG00000022996	873.422	-1.10734	0.314962	-3.5158	0.000438438	0.00466792	HS1BP3	702364
ENSMMUG00000016106	723.061	-1.1084	0.281547	-3.93682	8.25697e-05	0.00120386	SNX33	706309
ENSMMUG00000028881	108.753	-1.11066	0.323237	-3.43605	0.000590266	0.00589243	ZNF251	721747
ENSMMUG00000017250	112.769	-1.11143	0.346268	-3.20974	0.00132853	0.0112839	NUDT12	703898
ENSMMUG00000013589	187.116	-1.11274	0.285384	-3.89911	9.65468e-05	0.00137156	ACBD4	715963
ENSMMUG00000016053	335.699	-1.11312	0.339168	-3.28191	0.00103107	0.0092597	LIX1L	100430860
ENSMMUG00000015012	619.539	-1.12289	0.300882	-3.73201	0.000189962	0.00239195	TUB	706054
ENSMMUG00000041032	201.196	-1.12625	0.326536	-3.44908	0.000562505	0.00571758	CCDC51	710311
ENSMMUG00000013107	212.356	-1.12939	0.392346	-2.87855	0.00399505	0.0263502	TRIM32	702595
ENSMMUG00000001357	187.393	-1.13248	0.395097	-2.86634	0.00415248	0.0269686	TSPAN11	694030
ENSMMUG00000009622	197.555	-1.13339	0.365956	-3.09708	0.00195436	0.0152259	GPC3	706773
ENSMMUG00000006121	61.3334	-1.13733	0.42868	-2.6531	0.00797562	0.0440863	ZNF549	708201
ENSMMUG00000017588	3906.66	-1.13918	0.356736	-3.19335	0.00140633	0.01184	NRP1	697755
ENSMMUG00000004466	447.766	-1.14041	0.332371	-3.43112	0.000601084	0.00597558	NIPAL3	711963
ENSMMUG00000019303	108.624	-1.14215	0.296662	-3.85001	0.000118111	0.00161116	TUBD1	711819
ENSMMUG00000059519	109.676	-1.14945	0.385158	-2.98436	0.00284175	0.0205602	REEP4	707267
ENSMMUG00000020559	1449.73	-1.14997	0.346978	-3.31425	0.000918888	0.00844326	ZCCHC24	702083
ENSMMUG00000002655	126.78	-1.15011	0.308876	-3.72353	0.000196458	0.00245871	TONSL	100430257
ENSMMUG00000056637	3735.68	-1.15098	0.282598	-4.07284	4.64432e-05	0.000747043	HTRA1	705855
ENSMMUG00000005905	1338.24	-1.1513	0.376164	-3.06063	0.00220873	0.0168377	PLCG1	697069
ENSMMUG00000000974	161.716	-1.15271	0.262544	-4.39053	1.13075e-05	0.000233695	MSH2	718017
ENSMMUG00000003267	798.374	-1.15273	0.333905	-3.45226	0.000555903	0.00566722	ZNF362	710013
ENSMMUG00000015375	959.825	-1.15291	0.248404	-4.64125	3.46313e-06	8.67589e-05	CELSR2	700893
ENSMMUG00000054886	116.956	-1.15317	0.353538	-3.26179	0.00110711	0.00976993	XKR8	716692
ENSMMUG00000055289	315.396	-1.15613	0.358511	-3.2248	0.00126061	0.0108672	FAM110B	703840
ENSMMUG00000012315	64.6091	-1.15738	0.42229	-2.74071	0.00613064	0.0362808	NAALADL1	717018
ENSMMUG00000047454	142.867	-1.16031	0.347309	-3.34086	0.000835194	0.00782756	SYNC	709783
ENSMMUG00000051142	974.165	-1.1634	0.299684	-3.88207	0.000103569	0.00145322	LDLRAP1	713032
ENSMMUG00000008460	269.84	-1.16507	0.21277	-5.47574	4.35694e-08	1.76297e-06	SOX13	700802
ENSMMUG00000023389	250.431	-1.16989	0.304179	-3.84605	0.000120038	0.00163128	CTNS	706721
ENSMMUG00000007061	936.041	-1.16997	0.298408	-3.92071	8.82887e-05	0.00127563	CALHM2	714662
ENSMMUG00000047768	986.131	-1.1709	0.425725	-2.75037	0.00595282	0.0354227	PLPP7	722411
ENSMMUG00000047120	92.7996	-1.17111	0.384255	-3.04775	0.00230561	0.0174251	ZKSCAN4	706745
ENSMMUG00000039654	77530.6	-1.17145	0.416611	-2.81186	0.00492562	0.0307025	COL1A2	700359
ENSMMUG00000019284	304.595	-1.17189	0.251588	-4.65797	3.19348e-06	8.09897e-05	ZNF548	707773
ENSMMUG00000020939	578.163	-1.17242	0.331059	-3.54143	0.000397969	0.00432008	LPCAT4	696388
ENSMMUG00000022740	440.651	-1.17453	0.278171	-4.22234	2.4178e-05	0.000442815	TOB1	706873
ENSMMUG00000041425	556.016	-1.17484	0.360606	-3.25795	0.00112221	0.00986901	RNF26	704755
ENSMMUG00000006330	306.111	-1.17601	0.40069	-2.93496	0.00333594	0.0229287	PAIP2B	711595
ENSMMUG00000030838	246.119	-1.17665	0.370789	-3.17337	0.00150682	0.0124246	GTF2A1L	715957
ENSMMUG00000015976	185.262	-1.17821	0.382425	-3.08089	0.00206385	0.0158983	TRIM45	711397
ENSMMUG00000023556	178.235	-1.17875	0.270582	-4.35633	1.32261e-05	0.000268802	SGPP1	709364
ENSMMUG00000018107	632.79	-1.17882	0.389617	-3.02557	0.00248161	0.0185177	NDOR1	706056
ENSMMUG00000005208	323.097	-1.17897	0.22878	-5.1533	2.55946e-07	8.47565e-06	POLR3B	702711
ENSMMUG00000004747	46.4033	-1.17899	0.432325	-2.72709	0.00638949	0.0374654	ZBTB25	707380
ENSMMUG00000016258	133.496	-1.17925	0.451371	-2.6126	0.00898565	0.0481004	PPARA	613250
ENSMMUG00000011675	75.4921	-1.18019	0.45331	-2.60348	0.00922814	0.0490437	ZSCAN12	100424938
ENSMMUG00000018500	153.233	-1.18021	0.298029	-3.96006	7.49317e-05	0.00111392	ZFP41	106999981
ENSMMUG00000042575	145.645	-1.18697	0.314479	-3.77438	0.000160405	0.00207791	ZBTB3	722240
ENSMMUG00000007643	913.432	-1.19137	0.449481	-2.65054	0.00803629	0.0443026	SEMA6C	709464
ENSMMUG00000031238	347.435	-1.19732	0.446245	-2.6831	0.0072944	0.041401	CCM2L	107000439
ENSMMUG00000039460	210.535	-1.19915	0.374785	-3.19957	0.00137632	0.0116554	ZNF691	698559
ENSMMUG00000018485	488.29	-1.2013	0.407162	-2.95043	0.00317336	0.0221153	METTL7A	693894
ENSMMUG00000018553	2588.45	-1.20177	0.346909	-3.46422	0.000531762	0.00549611	VASH1	703906
ENSMMUG00000016511	132.795	-1.20238	0.351795	-3.41785	0.000631177	0.00622321	PPWD1	696267
ENSMMUG00000012175	151.611	-1.20239	0.316477	-3.79928	0.000145117	0.00190905	PRIMPOL	694608
ENSMMUG00000007568	149.167	-1.2025	0.289712	-4.15066	3.31515e-05	0.000574665	ZNF174	702964
ENSMMUG00000011963	373.706	-1.20291	0.371855	-3.23489	0.00121689	0.0105426	VMAC	697958
ENSMMUG00000020251	258.676	-1.20406	0.343995	-3.50022	0.000464878	0.00489515	CAMKK1	707562
ENSMMUG00000019697	220.376	-1.20527	0.366373	-3.28974	0.00100279	0.0090509	PXYLP1	715229
ENSMMUG00000005650	648.891	-1.20712	0.198267	-6.08837	1.14068e-09	6.36881e-08	USP40	718032
ENSMMUG00000017874	253.867	-1.20749	0.210614	-5.73321	9.85497e-09	4.55003e-07	ZBTB45	711906
ENSMMUG00000005327	455.689	-1.20868	0.397474	-3.04091	0.00235863	0.0177328	GRAP	702473
ENSMMUG00000046656	500.607	-1.21105	0.335042	-3.61463	0.000300778	0.00346894	TBX2	716277
ENSMMUG00000016796	1006.95	-1.21119	0.280464	-4.31851	1.57084e-05	0.000308704	RETREG3	710852
ENSMMUG00000011679	735.494	-1.21278	0.463637	-2.61579	0.00890201	0.0477236	EHMT2	715824
ENSMMUG00000002047	339.717	-1.21317	0.351005	-3.45628	0.000547685	0.00560327	THAP3	704946
ENSMMUG00000012769	260.161	-1.21496	0.363254	-3.34466	0.000823841	0.00776156	LMBR1L	709548
ENSMMUG00000004396	673.743	-1.21505	0.232337	-5.22969	1.69796e-07	5.908e-06	SUFU	713576
ENSMMUG00000015314	156.387	-1.21664	0.382053	-3.18446	0.00145022	0.0121385	TSPAN15	711675
ENSMMUG00000020132	219.839	-1.2187	0.464852	-2.6217	0.00874917	0.0471852	GCNT2	697468
ENSMMUG00000020514	209.653	-1.21926	0.332008	-3.6724	0.000240283	0.00291353	EXD2	712296
ENSMMUG00000000029	495.703	-1.22062	0.312095	-3.91107	9.18897e-05	0.00132235	TK2	693544
ENSMMUG00000001715	243.417	-1.2236	0.311823	-3.92403	8.70808e-05	0.0012627	ZNF627	716820
ENSMMUG00000020498	212.513	-1.22516	0.403139	-3.03905	0.00237328	0.0178243	ZNF135	709957
ENSMMUG00000043229	201.365	-1.22567	0.327821	-3.73884	0.000184872	0.0023422	CHST14	703115
ENSMMUG00000039167	260.721	-1.22789	0.356316	-3.44606	0.000568819	0.00576062	ETV1	106997505
ENSMMUG00000017150	907.546	-1.2304	0.34823	-3.53331	0.000410391	0.00440842	MAVS	717616
ENSMMUG00000006579	747.345	-1.23102	0.267772	-4.59726	4.28075e-06	0.000103637	PYGO2	106992713
ENSMMUG00000008430	373.388	-1.23171	0.353636	-3.483	0.000495827	0.00518692	CACNB3	708091
ENSMMUG00000017924	164.638	-1.23278	0.417171	-2.95509	0.00312575	0.0219149	DACT3	717588
ENSMMUG00000041001	114.101	-1.23294	0.440283	-2.80033	0.00510504	0.0315749	SLC16A5	700708
ENSMMUG00000005233	171.164	-1.23553	0.430166	-2.87221	0.00407608	0.0266406	LRRC61	704779
ENSMMUG00000046684	146.172	-1.23617	0.266034	-4.64666	3.37346e-06	8.49557e-05	SIRT4	720498
ENSMMUG00000022927	102.431	-1.23884	0.449927	-2.75343	0.00589742	0.0352035	RCAN3	719315
ENSMMUG00000014750	223.443	-1.23947	0.476366	-2.60192	0.0092703	0.049124	EFS	713838
ENSMMUG00000039209	166.989	-1.23992	0.399587	-3.103	0.00191573	0.015006	FAM50B	722938
ENSMMUG00000000916	143.352	-1.24132	0.2903	-4.27599	1.90289e-05	0.000363061	SLC35B4	705822
ENSMMUG00000062667	139.478	-1.24199	0.47189	-2.63195	0.00848965	0.0460789	LRFN3	711565
ENSMMUG00000016250	243.944	-1.24423	0.249928	-4.97837	6.41228e-07	1.94461e-05	TTC5	703393
ENSMMUG00000010353	80.6304	-1.24544	0.376107	-3.31139	0.000928323	0.00849587	MED18	716930
ENSMMUG00000000871	201.695	-1.24545	0.316173	-3.93916	8.17689e-05	0.00119703	MVB12B	100423350
ENSMMUG00000013637	2177.73	-1.24548	0.38756	-3.21366	0.00131056	0.0111695	NOTCH3	719119
ENSMMUG00000019536	67.3765	-1.24573	0.396708	-3.14018	0.00168843	0.0136181	KCNQ4	100426025
ENSMMUG00000061804	542.38	-1.24803	0.353374	-3.53175	0.000412819	0.0044312	ECHDC3	693583
ENSMMUG00000000168	2945.89	-1.24814	0.413995	-3.01486	0.00257099	0.0189827	MGLL	100429242
ENSMMUG00000012549	309.557	-1.24828	0.336505	-3.70955	0.000207631	0.00257289	TBX20	707576
ENSMMUG00000020970	430.216	-1.24879	0.286194	-4.36345	1.28027e-05	0.000261964	ZNF213	700976
ENSMMUG00000004749	238.747	-1.25177	0.471316	-2.6559	0.00790975	0.0437726	PPARGC1B	711027
ENSMMUG00000005125	120.176	-1.25294	0.403543	-3.10484	0.0019038	0.0149451	CABLES1	706007
ENSMMUG00000050693	98.8686	-1.25357	0.427086	-2.93516	0.00333373	0.0229287	FBXL8	698286
ENSMMUG00000017159	231.427	-1.25596	0.322943	-3.88911	0.000100611	0.0014195	KRBA1	711863
ENSMMUG00000019921	2326.43	-1.25646	0.274601	-4.57559	4.74875e-06	0.00011214	MARVELD1	708237
ENSMMUG00000019287	359.43	-1.25812	0.37316	-3.37154	0.000747487	0.00716404	NSL1	710371
ENSMMUG00000001480	68.1991	-1.26167	0.351347	-3.59094	0.000329492	0.00371679	FAM124A	708395
ENSMMUG00000022021	85.4336	-1.26271	0.43378	-2.91096	0.00360325	0.024357	ESPL1	702136
ENSMMUG00000004868	233.806	-1.26285	0.385619	-3.27486	0.00105716	0.00945865	DNAL4	702019
ENSMMUG00000022631	452.683	-1.26724	0.262545	-4.82676	1.38774e-06	3.88164e-05	USP21	719894
ENSMMUG00000008505	1043.53	-1.26914	0.366745	-3.46054	0.000539092	0.00555083	OAS2	712401
ENSMMUG00000011237	53.5684	-1.27259	0.371252	-3.42782	0.000608443	0.00603494	ZNF425	709994
ENSMMUG00000018102	249.672	-1.27533	0.29324	-4.3491	1.36694e-05	0.000276169	C20H16orf70	695885
ENSMMUG00000016417	73.2706	-1.27652	0.44796	-2.84963	0.00437701	0.0280351	CBX8	717514
ENSMMUG00000017191	62.4199	-1.28049	0.419653	-3.0513	0.00227853	0.017284	ZNF546	699962
ENSMMUG00000015740	304.016	-1.28207	0.39671	-3.23175	0.00123036	0.0106446	PIR	720959
ENSMMUG00000014106	180.896	-1.28429	0.466499	-2.75305	0.00590432	0.0352035	MAPK12	715745
ENSMMUG00000029833	151.918	-1.28441	0.309253	-4.15325	3.27783e-05	0.000569567	ARMC7	700833
ENSMMUG00000023797	647.591	-1.28637	0.454487	-2.83037	0.0046494	0.0294425	TMEM246	713682
ENSMMUG00000042881	1430.17	-1.2875	0.262521	-4.90435	9.37377e-07	2.75008e-05	AIF1L	715655
ENSMMUG00000007726	581.039	-1.29012	0.292286	-4.41389	1.0153e-05	0.000213593	SYDE1	719089
ENSMMUG00000019669	257.313	-1.29075	0.447851	-2.8821	0.00395037	0.0261753	SLC25A42	720321
ENSMMUG00000020980	531.121	-1.29138	0.48053	-2.68741	0.00720089	0.0409995	UBA7	704875
ENSMMUG00000002330	90.0188	-1.29166	0.437106	-2.95503	0.00312635	0.0219149	ENOX1	700475
ENSMMUG00000004420	160.526	-1.29367	0.404387	-3.19909	0.00137864	0.0116682	INCENP	722320
ENSMMUG00000006047	147.754	-1.29436	0.358915	-3.60633	0.000310562	0.00355899	PEX12	716045
ENSMMUG00000012737	4294.89	-1.29579	0.299524	-4.32615	1.51739e-05	0.000300118	PLXND1	704044
ENSMMUG00000003142	331.379	-1.30074	0.360346	-3.60969	0.000306565	0.00352722	FAM168A	718182
ENSMMUG00000018562	317.582	-1.30088	0.392732	-3.31237	0.000925077	0.00847693	PER3	722059
ENSMMUG00000011401	85.5931	-1.30619	0.490225	-2.66446	0.00771111	0.0431341	APBA1	699838
ENSMMUG00000022354	132.934	-1.30967	0.433947	-3.01804	0.00254414	0.0188285	SLC35F1	714965
ENSMMUG00000013452	357.486	-1.31051	0.495822	-2.6431	0.00821509	0.0450297	CNPY4	719080
ENSMMUG00000064718	1831.33	-1.31115	0.37907	-3.45884	0.000542497	0.00557087	FABP5	701009
ENSMMUG00000016985	410.771	-1.31228	0.45637	-2.87547	0.00403428	0.0264997	ING4	722073
ENSMMUG00000016726	180.23	-1.31455	0.505031	-2.60291	0.00924366	0.0490622	PDP2	694851
ENSMMUG00000022921	90.6557	-1.3172	0.476115	-2.76656	0.00566506	0.0341302	SLC2A12	707255
ENSMMUG00000007540	233.766	-1.31733	0.392606	-3.35534	0.000792676	0.00752207	RHOBTB2	716607
ENSMMUG00000004789	52.2711	-1.31985	0.382963	-3.44641	0.000568093	0.00575889	NOS1AP	720378
ENSMMUG00000016048	159.757	-1.32023	0.317086	-4.16363	3.13228e-05	0.000548911	PEX11B	698184
ENSMMUG00000008557	149.91	-1.32321	0.357122	-3.70522	0.00021121	0.00260487	ZNF618	708866
ENSMMUG00000008313	118.683	-1.32522	0.460997	-2.87469	0.0040443	0.0265377	ZNF792	706927
ENSMMUG00000021398	67.8329	-1.32524	0.430843	-3.07593	0.00209845	0.0161131	SLC45A1	722101
ENSMMUG00000006389	73.7956	-1.32566	0.348084	-3.80847	0.000139831	0.00185134	ZSCAN20	710291
ENSMMUG00000015070	292.413	-1.326	0.28917	-4.58554	4.52808e-06	0.000108171	TBX3	713740
ENSMMUG00000052642	550.37	-1.32643	0.304102	-4.36178	1.29008e-05	0.000263597	POGLUT2	702156
ENSMMUG00000000308	104.503	-1.33028	0.395554	-3.36309	0.000770759	0.00734798	S100PBP	709096
ENSMMUG00000012364	140.833	-1.33169	0.353815	-3.76379	0.000167356	0.00215055	EPHA4	704857
ENSMMUG00000052506	273.918	-1.33256	0.447208	-2.97973	0.00288507	0.0207382	LIN52	699126
ENSMMUG00000007976	267.832	-1.33317	0.472226	-2.82316	0.00475527	0.0299576	PLSCR4	713430
ENSMMUG00000011183	262.836	-1.33371	0.491047	-2.71605	0.00660655	0.0384359	OLFML2A	693790
ENSMMUG00000041827	117.465	-1.33885	0.451284	-2.96677	0.00300949	0.021345	TTC30A	702362
ENSMMUG00000037559	35.3305	-1.33927	0.488751	-2.74019	0.00614028	0.0363098	ZNF70	698442
ENSMMUG00000021247	121.569	-1.34071	0.370893	-3.61482	0.000300555	0.00346894	ALS2CL	712772
ENSMMUG00000010474	1515.72	-1.34101	0.367004	-3.65394	0.000258246	0.00307302	HMCN1	714026
ENSMMUG00000023541	536.069	-1.34129	0.393046	-3.41255	0.000643586	0.0063196	CBFA2T2	714241
ENSMMUG00000011122	475.151	-1.34182	0.411188	-3.26327	0.00110135	0.00975065	ZNF862	712175
ENSMMUG00000013437	795.632	-1.34266	0.320753	-4.18598	2.83938e-05	0.000507461	MARCHF8	708030
ENSMMUG00000005122	98.8586	-1.34732	0.449871	-2.99491	0.0027453	0.0200337	SYT7	722368
ENSMMUG00000003007	579.284	-1.34946	0.424043	-3.18237	0.00146077	0.0121703	CARD10	100428402
ENSMMUG00000005634	300.278	-1.35213	0.365046	-3.70401	0.000212221	0.0026151	RNASEL	715647
ENSMMUG00000021635	343.099	-1.35373	0.348113	-3.88877	0.000100753	0.0014201	RECQL5	702951
ENSMMUG00000022668	322.214	-1.35414	0.222028	-6.09899	1.06744e-09	5.98305e-08	CNGB1	706073
ENSMMUG00000047356	3134.71	-1.35573	0.322	-4.21035	2.54973e-05	0.000461418	LIPA	695240
ENSMMUG00000004321	292.677	-1.35676	0.400461	-3.38801	0.000704025	0.00682446	LAMA3	701313
ENSMMUG00000046171	496.763	-1.35874	0.342579	-3.96621	7.30232e-05	0.00109118	MTMR4	714621
ENSMMUG00000007228	152.177	-1.36333	0.426009	-3.20024	0.00137313	0.0116353	PGBD1	707252
ENSMMUG00000005096	289.831	-1.3638	0.391628	-3.48238	0.000496985	0.00519526	IFT172	700948
ENSMMUG00000032088	86.1364	-1.36419	0.457811	-2.9798	0.00288434	0.0207382	LNP1	700480
ENSMMUG00000018984	327.681	-1.36881	0.364416	-3.75619	0.000172523	0.00221102	BAHCC1	718946
ENSMMUG00000003706	114.389	-1.37427	0.49419	-2.78086	0.00542148	0.0329521	FAM13C	702439
ENSMMUG00000007777	901.4	-1.37675	0.321797	-4.27831	1.88321e-05	0.00036026	CIITA	710761
ENSMMUG00000008423	165.281	-1.37705	0.410964	-3.35078	0.000805836	0.00762685	SEPTIN4	714724
ENSMMUG00000010903	174.478	-1.37873	0.371682	-3.70943	0.000207725	0.00257289	KCNJ12	705326
ENSMMUG00000039046	97.9559	-1.38119	0.423287	-3.26302	0.00110231	0.00975065	MALL	696102
ENSMMUG00000000828	640.557	-1.38183	0.383146	-3.60654	0.000310302	0.00355884	GAB1	700367
ENSMMUG00000021400	574.83	-1.38277	0.277401	-4.98473	6.20469e-07	1.88562e-05	RHOBTB1	699132
ENSMMUG00000015968	214.916	-1.38475	0.483675	-2.86298	0.00419683	0.0271831	CMPK2	708602
ENSMMUG00000018177	443.215	-1.38593	0.526924	-2.63023	0.00853261	0.0462076	DAPK2	706421
ENSMMUG00000017636	170.453	-1.38642	0.445743	-3.11036	0.0018686	0.0147192	FAM234B	698063
ENSMMUG00000006433	274.407	-1.39029	0.331489	-4.19407	2.73988e-05	0.00049212	SLC29A3	709682
ENSMMUG00000004237	587.893	-1.39033	0.406705	-3.41852	0.000629625	0.00621216	TNFRSF19	707034
ENSMMUG00000009528	524.151	-1.39034	0.274997	-5.05583	4.28524e-07	1.35967e-05	THSD1	100430746
ENSMMUG00000016757	1070.28	-1.39663	0.326917	-4.27213	1.93611e-05	0.000368423	STRADA	717927
ENSMMUG00000031049	441.171	-1.39695	0.225496	-6.19499	5.82877e-10	3.42708e-08	KIAA1671	713845
ENSMMUG00000017708	165.958	-1.40204	0.481087	-2.91432	0.0035646	0.024165	C19H19orf54	702609
ENSMMUG00000019467	381.073	-1.40539	0.472608	-2.9737	0.00294235	0.0210345	IRS1	707870
ENSMMUG00000011216	133.991	-1.41408	0.32928	-4.29446	1.75117e-05	0.00033724	MEIS1	697685
ENSMMUG00000007269	53.3774	-1.41587	0.501085	-2.82561	0.00471907	0.0298019	ZNF554	711821
ENSMMUG00000013795	59.656	-1.41928	0.473818	-2.99541	0.00274078	0.0200337	UBE2T	705911
ENSMMUG00000003139	1484.27	-1.42052	0.37386	-3.7996	0.000144929	0.00190831	ARHGEF17	718644
ENSMMUG00000016644	214.004	-1.43015	0.324816	-4.40297	1.06781e-05	0.000223249	DCLRE1A	697882
ENSMMUG00000005380	237.202	-1.43093	0.441966	-3.23764	0.00120523	0.0104839	ZNF827	706018
ENSMMUG00000018446	973.021	-1.43242	0.420774	-3.40425	0.000663454	0.00649256	FGD5	702022
ENSMMUG00000017628	130.718	-1.43529	0.519236	-2.76424	0.00570558	0.0342931	PLEKHA7	697646
ENSMMUG00000057977	338.109	-1.43811	0.401703	-3.58004	0.000343547	0.0038542	GPR153	703169
ENSMMUG00000018124	179.902	-1.44251	0.407515	-3.53977	0.000400472	0.00433744	LYSMD4	100427913
ENSMMUG00000047824	101.145	-1.44594	0.505192	-2.86217	0.00420755	0.0272159	NUP43	697905
ENSMMUG00000016647	61.4036	-1.44875	0.432151	-3.35241	0.000801123	0.00758723	PRRT1	717111
ENSMMUG00000011642	193.56	-1.45339	0.301277	-4.82411	1.40631e-06	3.91836e-05	SMUG1	704743
ENSMMUG00000002750	680.906	-1.45759	0.405879	-3.5912	0.000329156	0.00371591	VSIG4	709685
ENSMMUG00000015216	1004.17	-1.45774	0.295561	-4.93211	8.13478e-07	2.41272e-05	FAM53B	694493
ENSMMUG00000019018	375.252	-1.4602	0.42505	-3.43536	0.000591764	0.0059033	SMAD6	714733
ENSMMUG00000010436	337.972	-1.47342	0.231791	-6.35667	2.06175e-10	1.30835e-08	TMEM106A	712913
ENSMMUG00000009383	186.39	-1.47629	0.452618	-3.26167	0.00110757	0.00976993	CC2D2A	722845
ENSMMUG00000013679	1407.42	-1.47776	0.546724	-2.70294	0.00687301	0.0396658	ACOT11	715263
ENSMMUG00000003708	103.932	-1.48049	0.499921	-2.96144	0.00306201	0.0216429	PDE7B	711783
ENSMMUG00000001485	503.896	-1.48226	0.440468	-3.36519	0.000764914	0.0073038	TMEM150C	694136
ENSMMUG00000016103	381.475	-1.4823	0.322425	-4.59734	4.2791e-06	0.000103637	IMP3	706202
ENSMMUG00000000490	79.471	-1.48609	0.413188	-3.59664	0.000322356	0.00364199	SENP8	697613
ENSMMUG00000062971	370.484	-1.48852	0.432849	-3.43889	0.0005841	0.00585325	PROB1	693695
ENSMMUG00000005827	302.315	-1.49538	0.520236	-2.87444	0.0040475	0.0265381	PNMA8A	716385
ENSMMUG00000004549	144.794	-1.50088	0.333396	-4.5018	6.73805e-06	0.000149326	EID2B	717621
ENSMMUG00000004035	88.0972	-1.50254	0.496913	-3.02375	0.00249662	0.0185861	RNF168	709903
ENSMMUG00000011453	76.1987	-1.50428	0.485247	-3.10003	0.00193502	0.015116	LHX6	698587
ENSMMUG00000006446	81.4562	-1.51131	0.45183	-3.34488	0.000823195	0.00776055	TMEM177	695399
ENSMMUG00000015921	86.3128	-1.5126	0.472434	-3.20171	0.00136614	0.0115828	CBR4	693949
ENSMMUG00000010014	206.268	-1.51324	0.398501	-3.79732	0.000146271	0.00191898	WSCD1	712488
ENSMMUG00000017666	4389.5	-1.51375	0.486885	-3.10905	0.00187691	0.0147581	RNASE1	704676
ENSMMUG00000064805	107.855	-1.51796	0.4888	-3.10548	0.00189968	0.014929	PLA2G5	704629
ENSMMUG00000013940	65.0522	-1.52393	0.47328	-3.21993	0.0012822	0.0109876	KIF4A	695574
ENSMMUG00000016360	105.835	-1.52407	0.443519	-3.43632	0.000589684	0.0058907	AASDH	695946
ENSMMUG00000018846	200.267	-1.52455	0.437466	-3.48495	0.000492236	0.00515309	ZFP64	699929
ENSMMUG00000014311	25.5488	-1.52471	0.515	-2.9606	0.00307044	0.0216706	C20H16orf71	709711
ENSMMUG00000014322	45.6323	-1.54084	0.469785	-3.27989	0.00103849	0.00931587	NRARP	720929
ENSMMUG00000044486	262.353	-1.54522	0.426974	-3.61899	0.000295757	0.00342475	ATP1B2	716093
ENSMMUG00000007576	120.081	-1.5473	0.410317	-3.77098	0.000162605	0.00210074	EYA1	694364
ENSMMUG00000022240	213.699	-1.54847	0.468642	-3.30416	0.000952609	0.00868683	NR1D2	701624
ENSMMUG00000020856	456.937	-1.54924	0.545471	-2.84019	0.00450865	0.0287126	SPON2	702450
ENSMMUG00000008848	251.786	-1.55303	0.573748	-2.70681	0.00679325	0.039299	NEURL1B	709907
ENSMMUG00000046621	182.172	-1.55352	0.354205	-4.38593	1.1549e-05	0.000237322	KLHL25	697129
ENSMMUG00000047016	212.212	-1.55521	0.522424	-2.97691	0.00291168	0.0208774	RERGL	702819
ENSMMUG00000019661	423.844	-1.56474	0.550267	-2.8436	0.00446069	0.028492	PIK3IP1	716694
ENSMMUG00000022070	1320.85	-1.56559	0.360353	-4.34459	1.39539e-05	0.000280734	SIGLEC1	717470
ENSMMUG00000007022	161.914	-1.56728	0.499533	-3.1375	0.00170398	0.0137084	CACNA2D2	702429
ENSMMUG00000000969	403.405	-1.57213	0.408387	-3.84961	0.000118306	0.0016123	FOXS1	712759
ENSMMUG00000021357	130.031	-1.57259	0.464353	-3.38663	0.000707574	0.00684067	ZBED3	707787
ENSMMUG00000007367	127.979	-1.57612	0.549502	-2.86827	0.00412729	0.0268656	RARB	700485
ENSMMUG00000008600	412.437	-1.58042	0.585816	-2.69781	0.0069797	0.0400568	ZNF521	709169
ENSMMUG00000023074	70.8898	-1.59002	0.493391	-3.22263	0.00127018	0.0109105	ZBED8	695905
ENSMMUG00000005430	694.271	-1.59246	0.332698	-4.78651	1.6971e-06	4.63006e-05	NR2F2	707483
ENSMMUG00000046417	277.06	-1.59851	0.394107	-4.05602	4.99156e-05	0.000791887	CBX2	717462
ENSMMUG00000045550	510.867	-1.60584	0.582688	-2.75592	0.00585275	0.035012	PLA2G2D	704735
ENSMMUG00000020979	191.54	-1.60683	0.287272	-5.5934	2.22667e-08	9.69039e-07	INKA1	704983
ENSMMUG00000007857	252.618	-1.61149	0.307936	-5.2332	1.66598e-07	5.82486e-06	PAQR7	713411
ENSMMUG00000013924	387.931	-1.6163	0.391402	-4.12951	3.63541e-05	0.000616997	USHBP1	718938
ENSMMUG00000010627	565.971	-1.61714	0.480832	-3.36322	0.000770398	0.00734798	APLNR	706823
ENSMMUG00000019744	59.62	-1.61824	0.565293	-2.86266	0.00420094	0.0271973	CCDC121	702143
ENSMMUG00000011303	69.4366	-1.6203	0.454569	-3.56448	0.000364582	0.00403985	BCL11A	717675
ENSMMUG00000008334	92.8277	-1.6251	0.433954	-3.74487	0.000180489	0.00229272	GPR1	707120
ENSMMUG00000011553	38.5365	-1.63076	0.510378	-3.19521	0.0013973	0.0117777	TIGD6	710090
ENSMMUG00000018879	75.6736	-1.63191	0.585286	-2.78823	0.00529966	0.032472	EXOC3L2	713992
ENSMMUG00000002953	96.8614	-1.63255	0.549295	-2.97208	0.00295793	0.0211162	MAGEF1	701676
ENSMMUG00000047929	66.0131	-1.63508	0.497535	-3.28636	0.00101493	0.00913751	TMEM79	718329
ENSMMUG00000015050	51.0786	-1.63747	0.47496	-3.4476	0.000565583	0.00574152	CPEB3	698133
ENSMMUG00000016351	73.3277	-1.63916	0.471814	-3.47416	0.000512458	0.00533379	DPF3	714778
ENSMMUG00000016563	807.166	-1.6407	0.256699	-6.39151	1.64254e-10	1.0658e-08	PIK3C2B	701974
ENSMMUG00000002573	135.083	-1.64315	0.395907	-4.15034	3.31986e-05	0.000574791	CARMIL1	694909
ENSMMUG00000010973	708.395	-1.64556	0.324507	-5.07095	3.95829e-07	1.26428e-05	ZNF436	709638
ENSMMUG00000016774	236.346	-1.65281	0.323418	-5.11043	3.21428e-07	1.03583e-05	TRIM65	708355
ENSMMUG00000003786	50.7813	-1.65531	0.499605	-3.31325	0.000922201	0.00846134	WRAP73	695276
ENSMMUG00000018648	41.1684	-1.66121	0.556123	-2.98712	0.00281615	0.0204263	ZNF594	711492
ENSMMUG00000029504	125.571	-1.66264	0.46833	-3.55014	0.000385022	0.00420808	GDPGP1	701954
ENSMMUG00000045556	176.706	-1.66395	0.402257	-4.13653	3.52595e-05	0.000603223	NIPSNAP1	717745
ENSMMUG00000011038	159.132	-1.66761	0.590314	-2.82495	0.00472873	0.0298368	FZD2	712381
ENSMMUG00000002871	411.087	-1.67125	0.582094	-2.8711	0.00409046	0.0266901	TCF21	707680
ENSMMUG00000010668	260.407	-1.68086	0.333788	-5.0357	4.76095e-07	1.4909e-05	GOLPH3L	707858
ENSMMUG00000039762	428.076	-1.69034	0.402788	-4.19661	2.70944e-05	0.000487868	MYORG	701663
ENSMMUG00000009097	222.667	-1.69435	0.492004	-3.44377	0.000573667	0.00578284	MMP11	699067
ENSMMUG00000017619	43.8171	-1.69637	0.604926	-2.80426	0.00504324	0.0312598	LPAR5	713283
ENSMMUG00000019151	350.221	-1.69918	0.425022	-3.99788	6.39129e-05	0.000978391	SLC46A1	708727
ENSMMUG00000019039	172.941	-1.70252	0.534092	-3.1877	0.00143411	0.0120317	OSBPL7	694186
ENSMMUG00000047499	156.031	-1.70665	0.42256	-4.03884	5.3716e-05	0.000843816	VSIG10	107001041
ENSMMUG00000004996	238.543	-1.70747	0.63228	-2.7005	0.00692356	0.0398457	MOXD1	709771
ENSMMUG00000006766	57.5683	-1.70861	0.550372	-3.10446	0.00190625	0.0149538	RUNDC3B	705821
ENSMMUG00000006559	36.7361	-1.70911	0.595568	-2.86971	0.00410844	0.0267671	RAB42	720282
ENSMMUG00000020014	56.8824	-1.71061	0.543647	-3.14654	0.00165215	0.0133629	SRGAP3	701809
ENSMMUG00000005917	81.126	-1.71594	0.565047	-3.03682	0.00239091	0.0179101	SLC6A1	696617
ENSMMUG00000043701	218.01	-1.71801	0.389236	-4.4138	1.0157e-05	0.000213593	PPP1R16B	693349
ENSMMUG00000022995	43.3955	-1.71893	0.593953	-2.89405	0.0038031	0.0254216	DAB1	716200
ENSMMUG00000007445	429.529	-1.72659	0.662708	-2.60535	0.00917799	0.0488397	CACNB2	701226
ENSMMUG00000006395	110.632	-1.73563	0.492299	-3.52557	0.000422575	0.00452243	H2AFY2	711117
ENSMMUG00000003850	53.4661	-1.74789	0.651717	-2.68198	0.00731881	0.0415232	COL11A2	718050
ENSMMUG00000000775	32.9265	-1.75637	0.669512	-2.62336	0.00870667	0.0470441	ZNF132	713328
ENSMMUG00000005962	64.3323	-1.75901	0.437277	-4.02265	5.75477e-05	0.000895221	KLHL11	708393
ENSMMUG00000013989	211.574	-1.76308	0.426905	-4.1299	3.62917e-05	0.000616997	NDNF	706304
ENSMMUG00000015950	239.656	-1.7679	0.326711	-5.4112	6.26029e-08	2.43728e-06	MMACHC	706247
ENSMMUG00000052507	141.573	-1.77242	0.547718	-3.23602	0.0012121	0.0105182	GAL3ST3	714845
ENSMMUG00000008687	154.283	-1.80523	0.505561	-3.57075	0.000355958	0.00397487	BLNK	704363
ENSMMUG00000015734	602.477	-1.80816	0.496016	-3.64537	0.00026701	0.00315528	MAMU-DOA	717947
ENSMMUG00000021286	108196	-1.8124	0.466874	-3.88199	0.000103607	0.00145322	COL3A1	574131
ENSMMUG00000008967	297.81	-1.8162	0.486066	-3.73654	0.000186572	0.00235958	VANGL1	709730
ENSMMUG00000022777	141.426	-1.83024	0.539293	-3.39378	0.000689351	0.006705	FRMD5	711670
ENSMMUG00000000667	572.708	-1.83302	0.485763	-3.77349	0.000160982	0.00208351	ZMYM3	697147
ENSMMUG00000016323	38.1029	-1.8335	0.694276	-2.64089	0.00826898	0.0451876	ARHGEF39	696846
ENSMMUG00000056087	86.3403	-1.84027	0.406074	-4.53186	5.84666e-06	0.00013411	BBS10	693270
ENSMMUG00000021072	63.3027	-1.861	0.704131	-2.64297	0.00821819	0.0450297	CEP162	695775
ENSMMUG00000014292	25.338	-1.86103	0.634659	-2.93232	0.00336438	0.0230966	OTOF	696717
ENSMMUG00000011683	59.2506	-1.86139	0.533688	-3.48779	0.000487035	0.00510236	ZBTB12	716846
ENSMMUG00000013490	55.7562	-1.86296	0.53092	-3.50894	0.000449905	0.00475497	TRIM6	100428125
ENSMMUG00000017440	107.932	-1.87004	0.585229	-3.1954	0.00139638	0.0117768	IRX5	697968
ENSMMUG00000005301	39.3453	-1.87057	0.652994	-2.86461	0.00417523	0.0270676	ABCB9	707709
ENSMMUG00000044688	29.6619	-1.87091	0.650053	-2.87809	0.00400093	0.0263527	IRAK1BP1	716772
ENSMMUG00000001105	111.92	-1.87714	0.723172	-2.5957	0.00943974	0.0497728	P2RY12	710036
ENSMMUG00000056954	74.8304	-1.88988	0.436132	-4.33328	1.46903e-05	0.000292825	MBLAC2	695437
ENSMMUG00000012937	620.147	-1.89199	0.330588	-5.72311	1.0459e-08	4.78291e-07	PRR12	719344
ENSMMUG00000004976	204.541	-1.89234	0.488756	-3.87174	0.00010806	0.00150396	MEOX2	709862
ENSMMUG00000017714	49.5723	-1.89929	0.617715	-3.07471	0.00210709	0.0161536	ARHGEF37	710950
ENSMMUG00000005873	503.061	-1.91032	0.323161	-5.91136	3.39293e-09	1.72466e-07	DISP1	703960
ENSMMUG00000020529	31.2656	-1.9218	0.577962	-3.32514	0.000883741	0.00819195	ZSCAN30	708199
ENSMMUG00000004116	179.232	-1.92195	0.614271	-3.12883	0.00175506	0.0139987	SLC45A3	697420
ENSMMUG00000007052	1072.59	-1.92199	0.474056	-4.05435	5.02734e-05	0.000795811	MMP15	706523
ENSMMUG00000021149	302.235	-1.92254	0.320276	-6.00275	1.94e-09	1.03503e-07	MCM3	708320
ENSMMUG00000010998	139.768	-1.92537	0.357192	-5.39029	7.03458e-08	2.70222e-06	TNFAIP8L1	694323
ENSMMUG00000003598	66.7376	-1.95132	0.739468	-2.63881	0.00831966	0.0453908	TRIM7	708324
ENSMMUG00000019302	976.545	-1.95291	0.424797	-4.59729	4.28025e-06	0.000103637	TNFSF10	694451
ENSMMUG00000015298	261.161	-1.96057	0.568185	-3.45059	0.000559371	0.00569854	CD38	714399
ENSMMUG00000012432	375.179	-1.96461	0.481201	-4.08273	4.45096e-05	0.000722028	LRRC17	695422
ENSMMUG00000022887	259.261	-1.96578	0.616338	-3.18945	0.00142542	0.0119727	KCNA5	711886
ENSMMUG00000015682	207.002	-1.97375	0.335371	-5.88527	3.97404e-09	2.00161e-07	TCF19	714141
ENSMMUG00000007424	226.783	-1.97416	0.599532	-3.29283	0.000991834	0.00896884	NRIP2	721734
ENSMMUG00000009699	43.2852	-1.97714	0.590902	-3.34596	0.000819969	0.00774027	SSUH2	702279
ENSMMUG00000000938	101.203	-1.99273	0.754065	-2.64265	0.00822601	0.0450383	LRRN1	703993
ENSMMUG00000015100	185.468	-2.0052	0.527905	-3.79841	0.000145629	0.00191243	ABO	722252
ENSMMUG00000043456	133.972	-2.01142	0.767926	-2.61928	0.00881147	0.0473793	CHRM2	714780
ENSMMUG00000000002	25.6456	-2.03154	0.67186	-3.02375	0.00249664	0.0185861	TEDC2	696863
ENSMMUG00000002974	335.783	-2.03328	0.4821	-4.21755	2.46967e-05	0.000449754	ACP5	715071
ENSMMUG00000021278	792.889	-2.03569	0.386462	-5.26749	1.38302e-07	4.95582e-06	FAM78A	715560
ENSMMUG00000011547	43.8721	-2.03856	0.77438	-2.6325	0.00847585	0.0460387	RTN4R	694382
ENSMMUG00000014729	27.3451	-2.04906	0.584849	-3.50357	0.000459071	0.00484818	ZNF541	718260
ENSMMUG00000013094	52.8191	-2.06482	0.438699	-4.70669	2.51776e-06	6.5677e-05	LIPT2	718425
ENSMMUG00000011744	71.6131	-2.07682	0.401639	-5.17087	2.33008e-07	7.78767e-06	FGF16	705612
ENSMMUG00000013084	24.9107	-2.07958	0.72424	-2.87139	0.00408666	0.0266856	HTR5A	716134
ENSMMUG00000016929	36.016	-2.094	0.530471	-3.94743	7.89945e-05	0.00116173	PRRG3	704265
ENSMMUG00000022350	24.8774	-2.0978	0.805994	-2.60275	0.00924807	0.0490676	FOXD3	696085
ENSMMUG00000004403	1556.7	-2.0987	0.377868	-5.55405	2.79133e-08	1.18962e-06	ID1	713160
ENSMMUG00000000515	45.0517	-2.10609	0.78367	-2.68747	0.00719965	0.0409995	SBK1	707411
ENSMMUG00000016702	143.28	-2.11709	0.350924	-6.03291	1.61031e-09	8.75343e-08	PRSS35	695095
ENSMMUG00000006291	1171.64	-2.11752	0.519927	-4.07272	4.64665e-05	0.000747043	PCDH12	705232
ENSMMUG00000015735	91.6015	-2.12546	0.763544	-2.78367	0.00537474	0.0327925	CCL26	716099
ENSMMUG00000009513	643.258	-2.13395	0.297929	-7.1626	7.91604e-13	7.91879e-11	NYNRIN	714837
ENSMMUG00000005221	557.846	-2.14039	0.486163	-4.40262	1.06949e-05	0.000223276	TEF	707009
ENSMMUG00000001386	185.606	-2.16487	0.591363	-3.66081	0.000251416	0.00301051	NTRK3	697615
ENSMMUG00000059619	26.7735	-2.16587	0.764446	-2.83326	0.00460765	0.0292393	GVQW3	697203
ENSMMUG00000014133	289.881	-2.16841	0.590438	-3.67255	0.000240143	0.00291353	RCOR2	722145
ENSMMUG00000039169	11.1028	-2.16977	0.821874	-2.64002	0.00829003	0.0452512	NMUR1	720982
ENSMMUG00000004943	60.4451	-2.17287	0.475814	-4.56665	4.9559e-06	0.000116081	TOR4A	704865
ENSMMUG00000023376	17.7799	-2.1957	0.838593	-2.61831	0.00883657	0.0474966	KDM4D	698455
ENSMMUG00000054953	311.157	-2.19665	0.79739	-2.7548	0.00587283	0.0350884	LRRC10	114669753
ENSMMUG00000050871	1037.92	-2.20998	0.559905	-3.94706	7.91157e-05	0.00116173	SOX18	694156
ENSMMUG00000016520	62.233	-2.2107	0.425046	-5.20108	1.98137e-07	6.74743e-06	ATP7B	713781
ENSMMUG00000045575	43.3704	-2.23551	0.530709	-4.21231	2.52775e-05	0.000458015	ARL16	714327
ENSMMUG00000022682	82.62	-2.23728	0.524961	-4.26181	2.0278e-05	0.000382837	TRIM68	717644
ENSMMUG00000009289	257.519	-2.23817	0.582358	-3.84328	0.000121402	0.00164515	CBS	100423684
ENSMMUG00000009683	51.2071	-2.25557	0.699997	-3.22226	0.00127182	0.0109181	PRRT2	709072
ENSMMUG00000009967	263.424	-2.26614	0.453399	-4.99812	5.78931e-07	1.7767e-05	SERTAD4	712616
ENSMMUG00000003135	196.271	-2.29398	0.51029	-4.49543	6.94282e-06	0.000153157	TPD52L1	716568
ENSMMUG00000000545	106.986	-2.29592	0.447264	-5.13326	2.84763e-07	9.34397e-06	TNN	708587
ENSMMUG00000001290	27.7672	-2.29606	0.841957	-2.72705	0.00639032	0.0374654	ASB13	712298
ENSMMUG00000062283	38.044	-2.31245	0.674637	-3.42769	0.000608731	0.00603494	HOXB6	106994013
ENSMMUG00000016564	36.0707	-2.31695	0.565407	-4.09785	4.17012e-05	0.000685737	HCN4	705414
ENSMMUG00000002768	1792.77	-2.32636	0.515531	-4.51255	6.40516e-06	0.000144153	NREP	712463
ENSMMUG00000005187	20.49	-2.33091	0.746896	-3.1208	0.00180362	0.0142767	KCNMB3	709856
ENSMMUG00000045684	46.5509	-2.33695	0.678521	-3.44419	0.000572783	0.00578202	PGBD4	697288
ENSMMUG00000017198	71.2556	-2.34036	0.626655	-3.73469	0.000187944	0.00237485	KCNS3	700065
ENSMMUG00000021545	239.814	-2.34482	0.845287	-2.77399	0.00553732	0.033557	ZAP70	707555
ENSMMUG00000022017	499.598	-2.4055	0.43963	-5.47164	4.45883e-08	1.78912e-06	RARG	699532
ENSMMUG00000048816	640.377	-2.42368	0.458645	-5.28444	1.26087e-07	4.59819e-06	HAND2	696881
ENSMMUG00000002243	98.1736	-2.42947	0.796971	-3.04838	0.00230081	0.0174163	PLEKHG7	715022
ENSMMUG00000009594	30.8163	-2.43022	0.702157	-3.46107	0.000538028	0.00554385	FGFR2	715949
ENSMMUG00000020817	38.4383	-2.44582	0.597677	-4.09221	4.27287e-05	0.00069944	FANCF	704048
ENSMMUG00000009785	103.002	-2.44867	0.67759	-3.6138	0.000301739	0.00347725	CCL13	714907
ENSMMUG00000037608	16.8199	-2.45104	0.829767	-2.95389	0.00313793	0.0219533	SLC25A34	695610
ENSMMUG00000010967	87.9349	-2.45188	0.676883	-3.62232	0.000291977	0.00338642	TRIML2	707731
ENSMMUG00000016732	37.9153	-2.45279	0.680074	-3.60665	0.000310181	0.00355884	ANKRD35	706961
ENSMMUG00000012484	95.6674	-2.4588	0.714809	-3.4398	0.000582135	0.00584366	FGF13	695460
ENSMMUG00000022546	335.811	-2.47067	0.538005	-4.59228	4.3843e-06	0.000105435	TCF15	716916
ENSMMUG00000013152	28.5658	-2.50263	0.910944	-2.74729	0.00600891	0.0356648	CABCOCO1	700172
ENSMMUG00000022899	71.8013	-2.59665	0.893949	-2.9047	0.00367611	0.0247798	FAM124B	707444
ENSMMUG00000047718	206.462	-2.64004	0.356483	-7.4058	1.30366e-13	1.44456e-11	LRRC75A	699649
ENSMMUG00000029822	74.6848	-2.65576	0.648828	-4.09316	4.25526e-05	0.000697349	HSPA1L	716633
ENSMMUG00000007964	11.4139	-2.66602	0.958585	-2.78121	0.0054157	0.0329521	TMEM215	704427
ENSMMUG00000040169	127.536	-2.68863	0.656231	-4.09708	4.18387e-05	0.000687214	LRRN2	100429709
ENSMMUG00000001930	58.0054	-2.71165	0.600783	-4.51352	6.37593e-06	0.000144111	ZNF607	100427816
ENSMMUG00000003144	36.5785	-2.7263	0.885574	-3.07857	0.00207997	0.0159882	KCNJ1	714848
ENSMMUG00000015386	29.2834	-2.7653	1.06354	-2.60009	0.00931988	0.0492824	SLITRK4	698270
ENSMMUG00000045453	52.0706	-2.76866	0.638414	-4.33678	1.44588e-05	0.000289277	LRRC3B	701323
ENSMMUG00000005456	84.1605	-2.812	0.40998	-6.85886	6.94129e-12	6.13431e-10	DBF4B	712733
ENSMMUG00000006442	103.571	-2.81485	0.567474	-4.96031	7.03817e-07	2.12547e-05	KCNB1	703520
ENSMMUG00000014340	78.0101	-2.87343	0.642321	-4.47351	7.69473e-06	0.000167807	CDCA8	719808
ENSMMUG00000016616	44.2922	-2.88143	0.6905	-4.17296	3.00673e-05	0.000533398	WNK4	707820
ENSMMUG00000014694	53.3669	-2.94822	0.798273	-3.69325	0.000221408	0.00270975	SLC26A9	696461
ENSMMUG00000028800	12.0321	-3.01556	1.08753	-2.77285	0.00555669	0.0336245	SLC7A9	703081
ENSMMUG00000012127	13.1651	-3.03186	0.848789	-3.57198	0.00035429	0.00396122	BCAS4	701649
ENSMMUG00000023647	23.4011	-3.05209	0.804293	-3.79475	0.000147791	0.00193012	SKIDA1	708697
ENSMMUG00000009937	242.017	-3.08197	0.670825	-4.5943	4.34203e-06	0.000104945	PIPOX	711090
ENSMMUG00000007618	13.7058	-3.15233	1.20965	-2.60598	0.00916117	0.0487862	TMPRSS13	698586
ENSMMUG00000002611	9.65191	-3.1556	1.18696	-2.65857	0.00784741	0.0435473	LARGE2	714846
ENSMMUG00000011943	36.3089	-3.21373	0.67852	-4.73638	2.17564e-06	5.77167e-05	ZKSCAN7	715300
ENSMMUG00000002916	19.0036	-3.47218	1.17787	-2.94786	0.00319985	0.0222353	FLRT3	694694
ENSMMUG00000009721	10.7743	-3.582	1.37592	-2.60336	0.00923155	0.0490437	CLDN10	695638
ENSMMUG00000051284	14.2057	-3.61374	1.08493	-3.33083	0.000865865	0.00806163	EFNA2	721231
ENSMMUG00000003584	25.8862	-3.67595	1.15899	-3.17168	0.00151561	0.0124827	MESP2	701003
ENSMMUG00000040614	12.2709	-3.73079	1.13433	-3.28899	0.00100548	0.00906946	CCDC89	703071
ENSMMUG00000001051	65.8932	-3.75367	0.651696	-5.75985	8.41878e-09	4.00239e-07	MAP2K6	693914
ENSMMUG00000010241	20.7756	-4.0463	1.20625	-3.35444	0.000795245	0.00754148	CRYBG2	714476
ENSMMUG00000009174	18.4062	-4.10801	1.02942	-3.9906	6.59077e-05	0.00100042	GEMIN6	711246
ENSMMUG00000032222	6.98835	-4.11537	1.42043	-2.89727	0.00376426	0.0252502	HTR1D	709379
ENSMMUG00000014529	24.3638	-4.12576	1.10012	-3.75029	0.000176631	0.00225166	TMEM26	699011
ENSMMUG00000017232	55.7266	-4.18718	0.894305	-4.68205	2.84023e-06	7.29114e-05	BMPER	708120
ENSMMUG00000059990	6.08148	-4.21308	1.56873	-2.68566	0.00723864	0.0411494	SLC9A5	699037
ENSMMUG00000005466	3.71716	-4.23418	1.58943	-2.66397	0.00772252	0.0431341	SPOCD1	706363
ENSMMUG00000032109	20.4584	-4.32143	1.52603	-2.83182	0.00462846	0.0293455	PTPRO	700811
ENSMMUG00000021900	13.7673	-4.35945	1.54584	-2.82011	0.00480069	0.0301319	UPK3A	717456
ENSMMUG00000048854	4.45629	-4.42971	1.63103	-2.71589	0.00660973	0.0384389	TULP2	718915
ENSMMUG00000023151	46.7074	-4.52134	1.45645	-3.10435	0.00190699	0.0149538	KIF15	714704
ENSMMUG00000065344	6.07176	-4.66193	1.59332	-2.92592	0.00343438	0.0234911	HOXD1	701064
ENSMMUG00000016922	10.5403	-4.82324	1.6082	-2.99915	0.00270734	0.0198719	STK32B	711509
ENSMMUG00000061781	3.2836	-4.82444	1.80135	-2.67823	0.00740115	0.0418691	LRRC55	706916
ENSMMUG00000013391	476.529	-4.82654	1.72195	-2.80296	0.00506365	0.0313577	ITLN1	719807
ENSMMUG00000055191	11.6916	-4.85074	1.3474	-3.60006	0.000318142	0.00360853	C10H20orf204	107000326
ENSMMUG00000052284	11.4051	-4.85665	1.56093	-3.11137	0.00186219	0.0146905	ZNF254	114674197
ENSMMUG00000044043	4.34033	-4.88109	1.65395	-2.95117	0.00316573	0.0220835	HES5	694929
ENSMMUG00000008855	7.67419	-5.433	1.60709	-3.38065	0.000723144	0.00696782	TRABD2A	694038
ENSMMUG00000014813	8.46624	-5.45881	1.53243	-3.5622	0.000367755	0.00406875	ABCA12	694427
ENSMMUG00000055063	17.3628	-5.54389	1.40617	-3.94256	8.06178e-05	0.00118259	ZNF14	100426570
ENSMMUG00000022648	21.3877	-5.60268	1.34504	-4.16543	3.10772e-05	0.000545914	B3GALT2	712334
ENSMMUG00000018305	15.9054	-5.75051	1.53427	-3.74805	0.000178213	0.00226781	NKG2D	574240
ENSMMUG00000013428	55.5368	-6.48032	1.40673	-4.60666	4.09183e-06	0.000100073	FCER1A	719324
ENSMMUG00000014053	6.462	-6.48154	1.78861	-3.62379	0.00029032	0.0033808	KCNJ16	694188
ENSMMUG00000001698	7.36376	-6.69922	2.15859	-3.10352	0.00191232	0.0149875	RD3L	696530

## Sheet: IA 7d (vs sham) up
Ensembl ID	baseMean	log2FoldChange	lfcSE	stat	pvalue	padj	symbol	EntrezID
ENSMMUG00000005318	739.427	9.7983	1.78712	5.48273	4.18814e-08	3.17185e-07	ADAMDEC1	711034
ENSMMUG00000020207	39.8936	8.88227	1.3349	6.65386	2.85511e-11	3.69894e-10	TTK	718430
ENSMMUG00000012008	59.701	8.76536	1.28733	6.80897	9.83006e-12	1.37756e-10	PTPRN	702826
ENSMMUG00000008761	33.5243	8.60189	1.28127	6.71359	1.89898e-11	2.54938e-10	EXO1	706902
ENSMMUG00000017637	25.4992	8.1923	1.62995	5.0261	5.00558e-07	3.1645e-06	GSG1	698194
ENSMMUG00000001810	25.6995	8.15003	1.69157	4.81803	1.44983e-06	8.46929e-06	GREM1	574176
ENSMMUG00000002610	78.9975	8.14105	1.41356	5.75924	8.44947e-09	7.2137e-08	MARCO	694432
ENSMMUG00000004266	19.6948	7.97042	1.38153	5.76925	7.96242e-09	6.8481e-08	KIF14	709293
ENSMMUG00000013613	21.2355	7.88622	1.28084	6.15707	7.41022e-10	7.59571e-09	KIF18A	698453
ENSMMUG00000039336	23.5464	7.63219	1.85747	4.10892	3.9752e-05	0.000176438	ACOD1	695991
ENSMMUG00000012572	18.4161	7.61443	1.44388	5.2736	1.33775e-07	9.37345e-07	LRFN2	719621
ENSMMUG00000052913	27.366	7.50008	1.4553	5.15362	2.55512e-07	1.70251e-06	SGO2	699688
ENSMMUG00000018918	88.5108	7.47473	1.78245	4.19351	2.74667e-05	0.000125745	SCG2	706499
ENSMMUG00000019089	39.6138	7.17297	1.33693	5.36526	8.08317e-08	5.8603e-07	CENPE	711186
ENSMMUG00000010760	16.0921	7.16053	1.60485	4.46181	8.12695e-06	4.13012e-05	DCSTAMP	695237
ENSMMUG00000015634	190.106	7.15395	0.675256	10.5944	3.16282e-26	4.86299e-24	CENPF	709000
ENSMMUG00000002951	34.3903	7.11827	1.38968	5.12223	3.01944e-07	1.98832e-06	PI15	697375
ENSMMUG00000002038	774.487	7.05925	0.652188	10.8239	2.65104e-27	4.80074e-25	CEMIP	717880
ENSMMUG00000023165	24.9924	7.03082	1.35358	5.19425	2.0555e-07	1.39353e-06	GALNT6	695019
ENSMMUG00000003373	15.7334	6.98696	1.56597	4.46174	8.12979e-06	4.13028e-05	TLR10	697980
ENSMMUG00000008793	13151.9	6.95482	1.04353	6.6647	2.65213e-11	3.45796e-10	SPP1	704930
ENSMMUG00000021062	315.79	6.92959	1.33071	5.20744	1.91463e-07	1.30563e-06	CD177	711291
ENSMMUG00000000245	53.067	6.89128	1.07194	6.4288	1.28615e-10	1.49726e-09	ASPM	711153
ENSMMUG00000012535	23.2316	6.88423	1.41398	4.8687	1.12333e-06	6.67688e-06	MCEMP1	114674084
ENSMMUG00000016018	10.4151	6.88354	1.54593	4.45269	8.47998e-06	4.28548e-05	ESCO2	713186
ENSMMUG00000020811	8.98015	6.82245	2.11191	3.23047	0.00123588	0.00393481	DYRK4	710999
ENSMMUG00000012307	14639.7	6.82076	0.741408	9.19974	3.58832e-20	1.90497e-18	POSTN	695528
ENSMMUG00000006030	9.5415	6.75433	1.76146	3.83452	0.000125811	0.000505665	FDCSP	707784
ENSMMUG00000010522	177.298	6.69501	1.26901	5.27579	1.32183e-07	9.27386e-07	GJB2	704224
ENSMMUG00000055305	14.5955	6.68997	1.67574	3.99224	6.54512e-05	0.000278591	APOC2	100499578
ENSMMUG00000064111	65.2011	6.63559	0.971507	6.8302	8.47941e-12	1.19963e-10	IL18	574151
ENSMMUG00000023266	67.5554	6.63364	0.890037	7.45322	9.10884e-14	1.75896e-12	KIF11	699174
ENSMMUG00000020671	7.48144	6.60519	2.39344	2.75971	0.00578534	0.0155505	BPIFB3	710640
ENSMMUG00000015970	9.21066	6.45374	1.411	4.57387	4.78803e-06	2.53197e-05	CCDC150	696213
ENSMMUG00000052160	19.3209	6.43946	1.31711	4.88907	1.01314e-06	6.06843e-06	MEX3A	719403
ENSMMUG00000020228	7.66795	6.4287	1.58122	4.06565	4.78987e-05	0.000209571	RUFY4	697310
ENSMMUG00000009661	238.429	6.41785	0.653281	9.82402	8.87322e-23	7.65163e-21	ADAM12	696405
ENSMMUG00000028948	11.8852	6.40127	1.41271	4.53121	5.86477e-06	3.05283e-05	AZU1	100425740
ENSMMUG00000000719	23.4362	6.38906	1.32841	4.80957	1.51257e-06	8.80109e-06	SKA1	700712
ENSMMUG00000016509	7.847	6.28138	1.44637	4.34287	1.40634e-05	6.8297e-05	CENPK	696142
ENSMMUG00000006836	13.0448	6.26983	1.42879	4.3882	1.14295e-05	5.65162e-05	CLCA1	574295
ENSMMUG00000009392	13.8446	6.25846	1.72929	3.61909	0.000295638	0.0010879	STAP1	711834
ENSMMUG00000002471	77.6139	6.23522	0.974604	6.3977	1.57734e-10	1.8155e-09	APOC4	718319
ENSMMUG00000012031	53.2931	6.21943	1.26636	4.91126	9.04923e-07	5.47049e-06	COL8A2	713447
ENSMMUG00000010199	138.013	6.21532	1.54007	4.03574	5.44295e-05	0.000235992	CCN4	697624
ENSMMUG00000003348	9.72886	6.18862	1.93396	3.19998	0.00137438	0.00433179	NEFL	641444
ENSMMUG00000023381	12.7728	6.15896	1.44781	4.25399	2.09995e-05	9.82912e-05	DNAH8	719528
ENSMMUG00000039015	9.45977	6.11263	1.50766	4.05439	5.02656e-05	0.000219045	C4H6orf141	708688
ENSMMUG00000011352	225.401	6.08072	0.809381	7.51281	5.78719e-14	1.15024e-12	CILP2	716547
ENSMMUG00000043739	26.5342	6.07722	1.32573	4.58404	4.56077e-06	2.4228e-05	OPRL1	719224
ENSMMUG00000007197	20.3631	6.07474	1.22051	4.97721	6.4507e-07	4.00967e-06	BRCA2	721981
ENSMMUG00000007221	4255.13	6.07167	0.442064	13.7348	6.27986e-43	1.46213e-39	HMOX1	719266
ENSMMUG00000014708	71.7575	6.06877	0.677655	8.95555	3.38042e-19	1.53894e-17	CEP55	699890
ENSMMUG00000011151	63.6582	6.05239	0.827017	7.31834	2.51056e-13	4.52123e-12	KCNK13	695445
ENSMMUG00000008941	457.753	6.00263	0.400629	14.983	9.48e-51	5.15017e-47	TOP2A	700707
ENSMMUG00000004638	786.767	5.99267	0.639578	9.36973	7.27211e-21	4.37346e-19	ASPN	718125
ENSMMUG00000009781	7.3756	5.98575	1.78267	3.35774	0.00078583	0.00261965	SYT6	708175
ENSMMUG00000002419	27.8362	5.90601	1.28518	4.59546	4.31802e-06	2.30436e-05	TMEM156	698617
ENSMMUG00000013780	46.179	5.87282	0.853039	6.88459	5.79532e-12	8.44907e-11	DIAPH3	695990
ENSMMUG00000004389	12.2321	5.86408	1.52825	3.83713	0.000124478	0.000500926	CDH18	701472
ENSMMUG00000016617	391.726	5.84693	1.04532	5.59342	2.22645e-08	1.76663e-07	SERPINB2	701805
ENSMMUG00000002467	7.19873	5.8222	1.70592	3.41294	0.00064266	0.00218119	CCL23	574366
ENSMMUG00000029603	25.2453	5.81028	0.997196	5.82661	5.65633e-09	5.00027e-08	PCLAF	100423080
ENSMMUG00000017447	10.9938	5.78669	1.44273	4.01093	6.04789e-05	0.000259596	LCTL	710515
ENSMMUG00000009860	4.38281	5.75383	1.70716	3.3704	0.000750579	0.00251655	LRRC63	708560
ENSMMUG00000006374	54.9352	5.74857	0.999447	5.75176	8.83207e-09	7.52064e-08	TMEM200A	710770
ENSMMUG00000000460	4.78364	5.74304	1.61805	3.54936	0.000386162	0.00138231	PTCRA	697470
ENSMMUG00000020581	204.384	5.73947	0.775158	7.40426	1.31888e-13	2.47355e-12	TFPI2	700850
ENSMMUG00000021186	295.013	5.73599	0.504534	11.3689	5.97351e-30	1.65011e-27	ANLN	706404
ENSMMUG00000008829	13.93	5.73363	1.67443	3.42423	0.000616552	0.00210353	TFCP2L1	696479
ENSMMUG00000004250	3.83277	5.72104	2.15733	2.65191	0.00800383	0.0207058	MMP12	703867
ENSMMUG00000003684	109.091	5.71621	0.615887	9.28126	1.67481e-20	9.12909e-19	ATP8B4	716570
ENSMMUG00000012648	10995.4	5.70169	0.629077	9.06358	1.26234e-19	6.15978e-18	GPNMB	704990
ENSMMUG00000011602	60.6391	5.67255	0.773378	7.33476	2.22117e-13	4.03051e-12	STEAP1	704448
ENSMMUG00000020066	4.20527	5.66691	1.9962	2.83884	0.00452776	0.0125319	MCF2	696572
ENSMMUG00000001514	6.33695	5.63833	1.49033	3.78326	0.000154786	0.000608465	PLEKHG4	699160
ENSMMUG00000022975	13.1519	5.61212	1.49127	3.76332	0.000167674	0.000653612	SPRED3	715133
ENSMMUG00000017324	138.77	5.5668	0.789228	7.05348	1.74499e-12	2.73723e-11	KIF26B	712374
ENSMMUG00000011733	30.979	5.55729	1.07284	5.17997	2.21919e-07	1.49456e-06	VASH2	709924
ENSMMUG00000017766	21.8322	5.55079	1.05917	5.24069	1.59976e-07	1.10525e-06	DEPDC1	701888
ENSMMUG00000013038	6.25238	5.55051	1.63891	3.3867	0.000707396	0.00238353	BTBD16	705610
ENSMMUG00000008847	22.7542	5.54153	1.4473	3.82888	0.00012873	0.000515871	SH2D5	717509
ENSMMUG00000005424	7.05843	5.53388	1.8504	2.99063	0.002784	0.00815926	LRRC8E	706394
ENSMMUG00000005317	48.349	5.53241	0.895261	6.17967	6.42376e-10	6.65149e-09	ADAM28	710953
ENSMMUG00000016318	132.924	5.52865	0.841469	6.57023	5.02375e-11	6.33619e-10	CD72	100427076
ENSMMUG00000013698	9.18491	5.50279	1.57024	3.50443	0.000457577	0.00161245	CLEC6A	716162
ENSMMUG00000013485	80.448	5.48957	0.640828	8.56637	1.06802e-17	3.81722e-16	KIF20B	696152
ENSMMUG00000006665	4.05446	5.48071	2.03038	2.69935	0.0069476	0.0182986	DEUP1	695855
ENSMMUG00000000470	7.54624	5.4743	2.0827	2.62847	0.00857709	0.0219795	ANKRD22	694240
ENSMMUG00000017876	5.0629	5.4677	1.60755	3.40127	0.000670735	0.00226986	TNFSF11	699955
ENSMMUG00000018652	384.777	5.446	0.498796	10.9183	9.42599e-28	1.78633e-25	HGF	708316
ENSMMUG00000011225	8.07022	5.43368	1.53222	3.54627	0.000390728	0.00139774	AQP9	700743
ENSMMUG00000008709	766.398	5.4298	1.08633	4.9983	5.78385e-07	3.61863e-06	CHIT1	703286
ENSMMUG00000021579	19.5536	5.41762	1.12736	4.8056	1.5429e-06	8.96159e-06	DRP2	702655
ENSMMUG00000014999	24.7982	5.40925	1.11677	4.84365	1.27476e-06	7.53029e-06	ZC3H12D	698546
ENSMMUG00000003906	8.57876	5.39653	1.44146	3.74378	0.00018127	0.000700863	MUC1	717546
ENSMMUG00000001152	108.292	5.38191	0.50817	10.5908	3.28866e-26	5.00922e-24	NUF2	693637
ENSMMUG00000039985	7.07822	5.36895	1.48807	3.60798	0.000308586	0.00113146	OIP5	705837
ENSMMUG00000018070	112.596	5.36756	0.564918	9.5015	2.06896e-21	1.38765e-19	NCAPG	715235
ENSMMUG00000005545	211.909	5.35307	1.12162	4.77261	1.81853e-06	1.03994e-05	OSM	717994
ENSMMUG00000002264	4.47536	5.34345	1.98124	2.69703	0.00699607	0.0184174	LPO	709848
ENSMMUG00000044121	749.943	5.33706	0.422101	12.644	1.20708e-36	1.09295e-33	MKI67	697883
ENSMMUG00000020537	6.49751	5.32422	1.8583	2.8651	0.00416882	0.0116461	AK9	700039
ENSMMUG00000007973	44.7149	5.3199	0.876068	6.07248	1.25952e-09	1.23959e-08	POLQ	713828
ENSMMUG00000011042	5.06815	5.31984	2.06537	2.57574	0.0100026	0.0252631	CD70	701080
ENSMMUG00000023046	18.4611	5.30846	1.04752	5.06763	4.02792e-07	2.5927e-06	GRM4	718489
ENSMMUG00000018103	249.716	5.29256	0.656558	8.06107	7.5629e-16	2.06121e-14	CEACAM3	707824
ENSMMUG00000015934	10.8626	5.25296	1.25719	4.17834	2.93644e-05	0.000133533	CENPA	697312
ENSMMUG00000050122	226.147	5.24505	0.820076	6.39581	1.59699e-10	1.83294e-09	GDF15	719466
ENSMMUG00000023149	100.464	5.21277	1.40262	3.71647	0.000202028	0.000772559	PCDH10	695100
ENSMMUG00000012957	29.2082	5.18885	0.791341	6.55703	5.48899e-11	6.85745e-10	ERCC6L	699138
ENSMMUG00000001322	4.25806	5.16644	1.78868	2.8884	0.00387203	0.0109103	ASCL2	721175
ENSMMUG00000002234	9.23731	5.16219	2.13895	2.41342	0.0158035	0.0377163	FBLN7	698702
ENSMMUG00000007556	60.0087	5.14358	0.654743	7.85587	3.97019e-15	9.5861e-14	KNTC1	702579
ENSMMUG00000003567	80.0393	5.1321	0.74269	6.91016	4.84123e-12	7.17948e-11	DLGAP5	696772
ENSMMUG00000041688	254.99	5.12374	0.544515	9.40974	4.97387e-21	3.05902e-19	MARCHF1	703570
ENSMMUG00000062421	22.3164	5.10453	1.18772	4.29775	1.72542e-05	8.22009e-05	CXCL6	704133
ENSMMUG00000042895	2.60481	5.09868	2.16683	2.35306	0.0186195	0.0434571	SYT16	705114
ENSMMUG00000031605	33.2356	5.08884	1.01441	5.01657	5.26017e-07	3.31261e-06	B3GNT5	705694
ENSMMUG00000012229	6.34854	5.08745	1.62454	3.13163	0.00173839	0.00534471	MYO3A	707165
ENSMMUG00000031655	8.84847	5.08112	1.52474	3.33246	0.000860823	0.00283887	S100A3	100426715
ENSMMUG00000002296	653.18	5.07976	0.439962	11.5459	7.74119e-31	2.68438e-28	MSR1	709365
ENSMMUG00000006029	9.98492	5.07929	1.923	2.64134	0.00825796	0.0212721	ODAM	707906
ENSMMUG00000001511	199.762	5.07487	0.688289	7.37316	1.66626e-13	3.079e-12	KIF20A	716533
ENSMMUG00000010455	2.91465	5.0553	2.16274	2.33746	0.0194155	0.0449863	FOLR1	718388
ENSMMUG00000005073	67.6917	5.04281	0.668553	7.54287	4.5974e-14	9.31946e-13	DIPK1A	706803
ENSMMUG00000000469	3.78338	5.0281	1.81341	2.77273	0.00555878	0.0150219	LIPM	694146
ENSMMUG00000003244	34.5111	5.02549	1.4294	3.51581	0.000438413	0.00155028	POU2AF1	709752
ENSMMUG00000045550	510.867	5.01094	0.531713	9.42414	4.33649e-21	2.7079e-19	PLA2G2D	704735
ENSMMUG00000048481	463.28	5.01007	0.543786	9.2133	3.16257e-20	1.68443e-18	LILRA3	692337
ENSMMUG00000008974	109.33	5.00803	0.562182	8.9082	5.18684e-19	2.27857e-17	FCRL5	718771
ENSMMUG00000013691	58.8895	4.9973	0.650828	7.67838	1.61112e-14	3.4964e-13	SUSD3	717086
ENSMMUG00000004055	62.9745	4.9923	0.700264	7.12918	1.00972e-12	1.64729e-11	CD300LF	703830
ENSMMUG00000002295	263.27	4.97226	0.684769	7.26122	3.83618e-13	6.67258e-12	CRABP2	718579
ENSMMUG00000016731	14.1111	4.96741	1.34545	3.692	0.000222495	0.000846459	CCDC171	713493
ENSMMUG00000013251	2620.08	4.95546	1.00358	4.93781	7.90047e-07	4.83704e-06	XIRP2	708348
ENSMMUG00000017086	9.34872	4.94695	1.58135	3.12832	0.0017581	0.00540224	SAMD5	701153
ENSMMUG00000001220	422.145	4.93982	0.582523	8.48004	2.25117e-17	7.65961e-16	ADGRE1	100424335
ENSMMUG00000057787	181.488	4.93756	0.54267	9.09863	9.14773e-20	4.55932e-18	PIEZO2	114673830
ENSMMUG00000014231	4.10386	4.89358	1.81832	2.69126	0.00711827	0.0186877	BTLA	708202
ENSMMUG00000037843	30.3833	4.89083	1.04492	4.68058	2.86069e-06	1.57637e-05	OSCAR	106994857
ENSMMUG00000017298	32.693	4.88495	0.803894	6.07661	1.22753e-09	1.21103e-08	TRIM59	704829
ENSMMUG00000017399	129.43	4.87733	0.732039	6.66266	2.68921e-11	3.5007e-10	P4HA3	718872
ENSMMUG00000020784	3.67716	4.87235	1.76981	2.75303	0.00590456	0.0158277	CEP126	701911
ENSMMUG00000058275	4.21418	4.87046	1.91529	2.54293	0.0109926	0.0274289	ARRDC5	697277
ENSMMUG00000012705	98.7807	4.86396	0.649069	7.49375	6.69329e-14	1.31907e-12	UHRF1	695531
ENSMMUG00000003390	26.5657	4.85676	0.837377	5.79997	6.63268e-09	5.79622e-08	PRR11	711254
ENSMMUG00000016294	5.99931	4.8548	1.52755	3.17815	0.00148217	0.00463476	SYCP2	100423232
ENSMMUG00000016523	4.70317	4.85068	1.82802	2.65351	0.007966	0.0206308	NEK5	713960
ENSMMUG00000016618	116.822	4.83729	0.828745	5.83689	5.31841e-09	4.72367e-08	SERPINB10	100430164
ENSMMUG00000017760	34.0688	4.83701	0.881588	5.48671	4.095e-08	3.10854e-07	PIMREG	712701
ENSMMUG00000009971	30.4942	4.83282	1.20544	4.00918	6.0929e-05	0.000261253	CHGA	574388
ENSMMUG00000005629	5.34909	4.8131	1.59884	3.01037	0.00260926	0.00771372	PIWIL1	708908
ENSMMUG00000018283	40.8295	4.80346	1.18315	4.0599	4.90928e-05	0.000214451	DHFR	711268
ENSMMUG00000003987	11.2738	4.80052	1.21728	3.94366	8.02483e-05	0.000336737	FHAD1	699900
ENSMMUG00000005728	3.03895	4.79523	1.81519	2.64172	0.00824854	0.0212579	PTGER1	613251
ENSMMUG00000018720	112.629	4.78995	0.557424	8.59302	8.47122e-18	3.09561e-16	CKAP2	693531
ENSMMUG00000003782	36.5992	4.78694	0.816995	5.8592	4.65091e-09	4.16486e-08	MELK	716875
ENSMMUG00000041690	200.606	4.7852	0.581336	8.23138	1.85062e-16	5.54437e-15	CD300A	702540
ENSMMUG00000004103	643.372	4.77589	0.677354	7.05081	1.77885e-12	2.78499e-11	COL11A1	712753
ENSMMUG00000020215	234.542	4.75225	0.414639	11.4612	2.0665e-30	6.35468e-28	NAIP	705157
ENSMMUG00000002037	99.6221	4.74941	1.75665	2.70367	0.00685785	0.0181032	MMP1	703653
ENSMMUG00000008604	227.163	4.74865	0.602597	7.8803	3.2659e-15	8.05335e-14	EVI2A	713110
ENSMMUG00000013612	96.4598	4.73311	0.550374	8.5998	7.98556e-18	2.95122e-16	SLC38A6	704017
ENSMMUG00000008653	438.219	4.73156	1.05516	4.48423	7.31781e-06	3.74813e-05	FOSL1	106993191
ENSMMUG00000015189	43.2227	4.73112	0.603677	7.83717	4.60796e-15	1.09317e-13	RAD51AP1	710918
ENSMMUG00000000880	250.17	4.72611	0.61258	7.7151	1.2089e-14	2.66611e-13	SCIN	693551
ENSMMUG00000012892	7.15618	4.70207	1.61509	2.91134	0.00359883	0.0102363	TNFSF15	703189
ENSMMUG00000021849	11.683	4.69939	1.84314	2.54966	0.0107827	0.0269989	DHRS2	714453
ENSMMUG00000004839	25.3449	4.69579	1.10254	4.25909	2.05263e-05	9.62144e-05	IGF2BP3	704774
ENSMMUG00000003674	1117.91	4.6774	0.633188	7.38707	1.50105e-13	2.8023e-12	TREM1	693558
ENSMMUG00000005191	47.8811	4.67029	0.945416	4.93993	7.81494e-07	4.78647e-06	CDCA3	722088
ENSMMUG00000004015	77.7326	4.66467	0.570356	8.17853	2.87337e-16	8.34762e-15	APOBEC3B	721047
ENSMMUG00000012376	69.5684	4.64773	0.661617	7.02481	2.14363e-12	3.32732e-11	SHCBP1	716009
ENSMMUG00000012058	43.1878	4.64753	0.758889	6.12413	9.11831e-10	9.24192e-09	GEN1	699692
ENSMMUG00000010712	2.45195	4.6229	1.84833	2.50112	0.0123802	0.0304288	SYT10	697640
ENSMMUG00000002057	403.502	4.62207	0.548088	8.43308	3.36685e-17	1.11304e-15	RRM2	703138
ENSMMUG00000014910	21.5114	4.61366	1.4551	3.17068	0.00152081	0.00474376	DPEP1	699725
ENSMMUG00000057835	4.74398	4.59627	1.82578	2.51743	0.0118214	0.0292361	TMSB15A	693501
ENSMMUG00000005358	14.6299	4.59511	1.01696	4.51849	6.22836e-06	3.2328e-05	CCNE2	700382
ENSMMUG00000008252	78.7715	4.59226	0.857688	5.35424	8.59177e-08	6.19322e-07	IL21R	705759
ENSMMUG00000058480	5.69272	4.57358	1.63015	2.80561	0.00502209	0.013724	CCNYL3	114674388
ENSMMUG00000007506	1269.53	4.56869	0.534334	8.55025	1.22827e-17	4.3143e-16	CCR1	574188
ENSMMUG00000018137	231.926	4.56544	0.522356	8.74009	2.32919e-18	9.35004e-17	MYBL2	694693
ENSMMUG00000011601	493.618	4.5648	0.54504	8.37516	5.51489e-17	1.76933e-15	NRK	700137
ENSMMUG00000009238	613.867	4.55478	0.754145	6.03966	1.54442e-09	1.49599e-08	IL1RL1	711893
ENSMMUG00000007394	9.37766	4.55107	1.29243	3.52132	0.000429405	0.00152107	NEIL3	699618
ENSMMUG00000006269	103.045	4.54984	0.635478	7.1597	8.0851e-13	1.34597e-11	CSTA	714547
ENSMMUG00000022661	5.89391	4.54673	1.7965	2.53088	0.0113777	0.0282601	CCR4	705457
ENSMMUG00000013876	314.362	4.54429	0.611703	7.42891	1.09492e-13	2.07984e-12	IGSF6	699485
ENSMMUG00000005736	5.30806	4.54249	1.63663	2.77552	0.00551143	0.0149063	PCSK9	717147
ENSMMUG00000003200	661.216	4.53197	0.981647	4.61671	3.89879e-06	2.09573e-05	FAP	701541
ENSMMUG00000048910	56.1124	4.53064	0.76999	5.88403	4.00386e-09	3.63943e-08	KNL1	708271
ENSMMUG00000003579	50.601	4.52958	0.8153	5.55572	2.76467e-08	2.16524e-07	C1H1orf162	705865
ENSMMUG00000015851	1436.56	4.52905	1.2745	3.55358	0.00038002	0.00136152	SFRP2	699915
ENSMMUG00000007601	12.2385	4.52715	1.09135	4.14822	3.35076e-05	0.00015036	CENPI	702316
ENSMMUG00000012276	87.3138	4.52493	0.776132	5.8301	5.53941e-09	4.90659e-08	ARHGAP11A	695823
ENSMMUG00000011130	22.0236	4.5213	0.999805	4.52218	6.1206e-06	3.1799e-05	TRIM36	694994
ENSMMUG00000021744	3.31736	4.51448	1.80623	2.49939	0.0124407	0.0305636	DLEU7	707886
ENSMMUG00000017356	2.61233	4.50223	1.83993	2.44696	0.0144067	0.0348472	CREG2	711082
ENSMMUG00000022846	26.9697	4.50161	0.775919	5.80166	6.56631e-09	5.74129e-08	E2F7	694423
ENSMMUG00000016686	89.1622	4.50117	0.79702	5.6475	1.628e-08	1.32203e-07	BUB1B	100423079
ENSMMUG00000001254	37.2904	4.49934	0.826466	5.44407	5.20773e-08	3.88803e-07	TICRR	700248
ENSMMUG00000059785	1614.75	4.49871	1.23543	3.64142	0.000271142	0.00100878	JCHAIN	706650
ENSMMUG00000015993	222.424	4.49401	0.632597	7.10408	1.21129e-12	1.93736e-11	SIRPB2	715792
ENSMMUG00000020341	22.6151	4.48852	0.932801	4.81187	1.49526e-06	8.71281e-06	SGO1	698231
ENSMMUG00000014887	108.352	4.45265	0.58667	7.58971	3.20633e-14	6.62317e-13	KIF23	695229
ENSMMUG00000013376	109.253	4.44718	0.648665	6.85589	7.08675e-12	1.01583e-10	POU2F2	706835
ENSMMUG00000011892	280.698	4.44541	0.420801	10.5642	4.36796e-26	6.5311e-24	BASP1	700114
ENSMMUG00000040177	28.0624	4.44188	0.984255	4.51294	6.39365e-06	3.30806e-05	ATAD5	713616
ENSMMUG00000008992	466.859	4.43931	0.523143	8.48584	2.14163e-17	7.30214e-16	NPL	106994586
ENSMMUG00000019773	109.648	4.43884	0.401904	11.0445	2.32986e-28	4.68791e-26	CKAP2L	704381
ENSMMUG00000051017	12.7363	4.43043	1.62289	2.72996	0.00633416	0.0168518	KERA	709743
ENSMMUG00000017260	164.404	4.42504	0.55681	7.94714	1.9087e-15	4.87586e-14	GPR65	693449
ENSMMUG00000023315	3.35867	4.42264	1.92213	2.3009	0.0213972	0.0489791	BCL2L14	695971
ENSMMUG00000022376	105.421	4.42058	0.476174	9.28353	1.63947e-20	8.96648e-19	ZWINT	702198
ENSMMUG00000014825	495.451	4.40911	0.592907	7.43642	1.0345e-13	1.97197e-12	RARRES1	703781
ENSMMUG00000045859	3.69226	4.4045	1.82987	2.40699	0.0160844	0.0383195	CCDC168	707406
ENSMMUG00000023155	11.6765	4.39281	1.64197	2.67533	0.0074656	0.0194887	NTS	700189
ENSMMUG00000000824	28.5569	4.39018	0.97737	4.49183	7.06133e-06	3.63046e-05	ADAMTS18	712710
ENSMMUG00000011513	11275.5	4.38958	0.428821	10.2364	1.36245e-24	1.50035e-22	VCAN	712365
ENSMMUG00000013920	435.584	4.38545	0.401829	10.9137	9.91336e-28	1.8571e-25	TREM2	719740
ENSMMUG00000009077	1154.9	4.38358	0.431969	10.1479	3.3857e-24	3.60654e-22	ADAP2	713749
ENSMMUG00000011568	31.9238	4.37874	0.667712	6.55783	5.45973e-11	6.83431e-10	RAD54L	707740
ENSMMUG00000002657	13.9132	4.37639	1.64998	2.65239	0.00799247	0.0206863	OLFM4	694574
ENSMMUG00000004175	503.548	4.37358	0.423089	10.3373	4.7799e-25	5.81364e-23	TRPM2	722161
ENSMMUG00000013501	4245.44	4.36015	0.366444	11.8986	1.20408e-32	5.77181e-30	CD68	715923
ENSMMUG00000038489	109.526	4.35765	0.466592	9.33931	9.69655e-21	5.72588e-19	TFEC	704124
ENSMMUG00000012036	327.521	4.35119	0.523289	8.31508	9.16902e-17	2.8573e-15	RBM47	700732
ENSMMUG00000019254	113.512	4.35066	0.571414	7.61385	2.66043e-14	5.58758e-13	PLA2G7	704566
ENSMMUG00000016549	634.26	4.34714	0.962672	4.5157	6.31079e-06	3.27038e-05	MMP9	708084
ENSMMUG00000013703	12.9819	4.3435	1.78704	2.43056	0.0150755	0.036207	CLEC4D	716298
ENSMMUG00000005602	61.651	4.34089	0.648861	6.69002	2.23148e-11	2.9496e-10	MCM10	695568
ENSMMUG00000007578	182.48	4.33845	0.697785	6.21746	5.05271e-10	5.29576e-09	SHTN1	700636
ENSMMUG00000015847	317.687	4.33131	0.582371	7.43737	1.02708e-13	1.9601e-12	TLR2	574290
ENSMMUG00000005433	8.7455	4.32098	1.69879	2.54357	0.0109727	0.0273949	WNK3	701015
ENSMMUG00000016905	73.0347	4.31248	0.642988	6.70694	1.98741e-11	2.65064e-10	TTF2	711312
ENSMMUG00000021218	508.7	4.3113	0.547578	7.87341	3.45101e-15	8.47057e-14	FYB1	693951
ENSMMUG00000016271	42.7905	4.30905	1.18125	3.64787	0.000264426	0.000987992	CLEC5A	695425
ENSMMUG00000006511	605.838	4.30764	1.50664	2.85911	0.00424836	0.011848	COMP	720286
ENSMMUG00000048691	141.972	4.29306	0.722039	5.94575	2.75199e-09	2.57031e-08	HAVCR2	714891
ENSMMUG00000002601	19.0692	4.2919	0.868502	4.94173	7.74319e-07	4.74609e-06	MTBP	703121
ENSMMUG00000064761	124.42	4.28813	0.845413	5.07223	3.93174e-07	2.53379e-06	CKS2	697324
ENSMMUG00000000795	20.2689	4.2861	1.00512	4.26427	2.00558e-05	9.43073e-05	BEND6	712498
ENSMMUG00000012761	653.006	4.27822	0.557616	7.67235	1.68872e-14	3.65993e-13	SIGLEC5	719730
ENSMMUG00000039864	11.3176	4.27686	1.15439	3.70485	0.000211518	0.000806829	CCL15	100430368
ENSMMUG00000039452	114.934	4.27412	0.622993	6.86063	6.85592e-12	9.87083e-11	ODF3B	720683
ENSMMUG00000016812	18.3158	4.26324	1.07103	3.98049	6.87725e-05	0.00029151	CCDC18	713129
ENSMMUG00000056072	47.3779	4.25545	0.541215	7.86278	3.75694e-15	9.16626e-14	HASPIN	707337
ENSMMUG00000003364	253.088	4.25173	0.707448	6.00995	1.85576e-09	1.77599e-08	BCL2A1	712571
ENSMMUG00000050529	2.04144	4.24185	1.81407	2.3383	0.0193715	0.0448985	PDE6H	700447
ENSMMUG00000010847	70.9065	4.23842	1.022	4.14719	3.36583e-05	0.000150995	DKK1	702997
ENSMMUG00000013767	177.221	4.23291	0.576989	7.33622	2.19716e-13	3.99658e-12	BIRC5	709565
ENSMMUG00000015903	4.64213	4.22742	1.73075	2.44253	0.0145847	0.0352044	CTLA4	705673
ENSMMUG00000023591	18.0705	4.21303	0.938908	4.48716	7.21803e-06	3.70052e-05	ZGRF1	703497
ENSMMUG00000000268	9.67997	4.20935	1.06301	3.95984	7.50002e-05	0.00031618	FSD1	721843
ENSMMUG00000056626	889.53	4.20649	0.472069	8.91075	5.0687e-19	2.23874e-17	LOX	699997
ENSMMUG00000007841	25.7589	4.1935	0.757668	5.53475	3.11668e-08	2.41195e-07	DDIAS	701440
ENSMMUG00000009112	1112.71	4.19226	0.418541	10.0164	1.29185e-23	1.25325e-21	TLR4	574360
ENSMMUG00000003833	5.05114	4.18144	1.82243	2.29444	0.0217655	0.0496821	RASSF6	704459
ENSMMUG00000028749	497.939	4.1747	1.04231	4.00524	6.19547e-05	0.000265093	APOC1	106994799
ENSMMUG00000011713	451.95	4.167	0.571919	7.286	3.19292e-13	5.65018e-12	LPXN	702033
ENSMMUG00000012710	84.5753	4.16426	0.622661	6.68784	2.26492e-11	2.99139e-10	CXHXorf21	704259
ENSMMUG00000002529	782.355	4.16322	0.503697	8.26533	1.39306e-16	4.24376e-15	ADA2	709295
ENSMMUG00000007700	209.881	4.163	0.709065	5.87111	4.32889e-09	3.90655e-08	CD180	698490
ENSMMUG00000016004	28.2197	4.14245	0.991589	4.17759	2.94613e-05	0.000133861	ACPP	717786
ENSMMUG00000021181	219.042	4.1424	0.664722	6.23177	4.61191e-10	4.87135e-09	LRRC25	719475
ENSMMUG00000028866	1268.22	4.13585	0.378673	10.922	9.05159e-28	1.73556e-25	DNASE2	716802
ENSMMUG00000016206	713.103	4.12416	0.485002	8.50338	1.84145e-17	6.34501e-16	FCGR3	720006
ENSMMUG00000038920	102.586	4.11624	0.418612	9.83307	8.11058e-23	7.06878e-21	CEACAM1	708200
ENSMMUG00000047873	3374.13	4.11076	0.452182	9.09095	9.81782e-20	4.86355e-18	IFI30	719379
ENSMMUG00000004240	27.4247	4.10843	0.675851	6.07889	1.21015e-09	1.19892e-08	SASS6	711310
ENSMMUG00000038358	559.682	4.10787	0.439937	9.33741	9.87225e-21	5.7877e-19	SLC37A2	712841
ENSMMUG00000003003	337.108	4.10747	0.35886	11.4459	2.46551e-30	7.30597e-28	CCDC88A	717103
ENSMMUG00000021754	7.25504	4.10461	1.59986	2.56561	0.0102996	0.0259367	NLRC4	706378
ENSMMUG00000015151	40.9342	4.10223	0.726024	5.65027	1.60197e-08	1.30414e-07	IL2RA	574300
ENSMMUG00000017665	184.713	4.10135	0.451931	9.07515	1.13518e-19	5.57266e-18	FLVCR2	702759
ENSMMUG00000012096	20.3252	4.10108	1.28286	3.19682	0.00138951	0.00437609	IL12RB1	574199
ENSMMUG00000046629	536.613	4.10088	0.675164	6.0739	1.24839e-09	1.22943e-08	LILRB1	692340
ENSMMUG00000010526	35.9192	4.09735	1.13493	3.61023	0.000305927	0.00112272	CACNB4	695172
ENSMMUG00000000431	12.1485	4.09678	1.3579	3.01699	0.00255302	0.0075598	MAB21L3	712929
ENSMMUG00000029416	26.7864	4.09179	1.21156	3.3773	0.000732011	0.00245834	CENPW	712570
ENSMMUG00000008603	335.294	4.09085	0.465166	8.79439	1.43829e-18	5.99522e-17	EVI2B	712972
ENSMMUG00000009449	312.711	4.0848	0.567967	7.19197	6.38631e-13	1.08083e-11	MDFI	694074
ENSMMUG00000011835	100.017	4.0765	0.632662	6.44341	1.16816e-10	1.37962e-09	TRPC6	703611
ENSMMUG00000000554	790.295	4.06127	1.08395	3.74672	0.000179162	0.000693914	ACAN	698498
ENSMMUG00000021905	443.47	4.05315	0.276139	14.6779	8.93057e-49	3.63876e-45	SMPDL3A	713696
ENSMMUG00000001048	46.0959	4.05068	0.664724	6.09378	1.10277e-09	1.09859e-08	EAF2	714223
ENSMMUG00000007773	12.7886	4.04578	1.30548	3.09908	0.0019412	0.0059048	SLCO4C1	702748
ENSMMUG00000016671	48.5724	4.03334	0.967061	4.17071	3.03646e-05	0.00013762	GPR84	705309
ENSMMUG00000041442	649.888	4.03004	0.517583	7.78627	6.90189e-15	1.58432e-13	LILRAB	692334
ENSMMUG00000021793	27.6674	4.01949	0.967319	4.15529	3.24874e-05	0.000146144	RASAL1	714353
ENSMMUG00000004415	19.1361	4.01829	1.19955	3.34985	0.000808568	0.00268447	TNIP3	709178
ENSMMUG00000016244	3.86198	4.01591	1.69946	2.36305	0.0181253	0.0424678	POU1F1	719349
ENSMMUG00000010961	35.3629	4.01108	0.922106	4.34991	1.36194e-05	6.62793e-05	CLSPN	712338
ENSMMUG00000054800	4.37084	4.00062	1.66616	2.4011	0.0163457	0.0389079	C17H13orf46	106994405
ENSMMUG00000042066	32.8188	3.99485	0.82698	4.83065	1.36086e-06	7.99544e-06	AKAP5	707162
ENSMMUG00000012997	330.607	3.9929	0.624237	6.39645	1.59035e-10	1.82789e-09	VMO1	709950
ENSMMUG00000016983	12.4346	3.98054	1.06277	3.74545	0.00018007	0.000696766	ACRBP	713219
ENSMMUG00000013995	90.5295	3.97809	0.481832	8.25616	1.50434e-16	4.56569e-15	RGS18	712896
ENSMMUG00000016783	27.3979	3.97619	1.0496	3.7883	0.000151683	0.000597421	CD1B	718955
ENSMMUG00000006017	40.9516	3.97499	0.856618	4.64033	3.47851e-06	1.88787e-05	CD28	705313
ENSMMUG00000001467	156132	3.97365	0.532888	7.45682	8.86365e-14	1.71567e-12	COL1A1	574201
ENSMMUG00000012005	2.96716	3.97165	1.6961	2.34164	0.0191993	0.0445551	GRM2	700214
ENSMMUG00000005506	9.97803	3.9696	1.12977	3.51363	0.000442025	0.0015617	PARPBP	696907
ENSMMUG00000052656	22.8084	3.96919	1.1779	3.36973	0.000752424	0.00252118	PRDM6	703499
ENSMMUG00000010164	18.9699	3.96586	1.55497	2.55044	0.0107587	0.0269514	VGF	719578
ENSMMUG00000002191	348.529	3.9588	0.772155	5.12695	2.94468e-07	1.94223e-06	OLR1	717596
ENSMMUG00000016577	151.54	3.95751	0.701247	5.64352	1.66604e-08	1.34822e-07	LILRA5	100429845
ENSMMUG00000019205	34.7904	3.95387	1.0875	3.63574	0.000277189	0.00102743	ADAMTS16	694474
ENSMMUG00000019402	356.829	3.95094	0.665943	5.93286	2.97703e-09	2.76465e-08	CTHRC1	694882
ENSMMUG00000008987	2620.12	3.94664	0.447889	8.81166	1.2331e-18	5.17967e-17	LYZ	718361
ENSMMUG00000008040	67.633	3.93872	0.515063	7.64705	2.05639e-14	4.38678e-13	TNFSF13B	693917
ENSMMUG00000011338	316.531	3.93611	0.557011	7.06648	1.58909e-12	2.50958e-11	SLAMF8	719494
ENSMMUG00000017449	25.0649	3.92401	1.05343	3.72497	0.000195337	0.000749435	TRIM67	713730
ENSMMUG00000003834	128.548	3.92348	0.458663	8.55417	1.18724e-17	4.20645e-16	BATF	702646
ENSMMUG00000016560	22.6715	3.92173	0.799513	4.90515	9.33574e-07	5.63325e-06	SKA3	702839
ENSMMUG00000044029	556.438	3.9209	0.551469	7.10992	1.16112e-12	1.8681e-11	C1QTNF6	696468
ENSMMUG00000053972	31.206	3.91716	0.863847	4.53456	5.77247e-06	3.00959e-05	SPC25	705180
ENSMMUG00000017255	61.8729	3.91226	0.449391	8.70569	3.15654e-18	1.24565e-16	HELLS	701598
ENSMMUG00000044778	1852	3.91107	0.504879	7.74655	9.44204e-15	2.11382e-13	S100A8	714740
ENSMMUG00000051514	4965.3	3.90872	0.43176	9.05299	1.39102e-19	6.72724e-18	THBS2	708165
ENSMMUG00000018767	37.4082	3.89424	0.655691	5.93913	2.86532e-09	2.66547e-08	CDCA5	721998
ENSMMUG00000016019	42.46	3.88981	0.974416	3.99194	6.55357e-05	0.000278877	PBK	713242
ENSMMUG00000009817	175.632	3.88879	0.407354	9.54645	1.34222e-21	9.26926e-20	CCNA2	707259
ENSMMUG00000020184	1952.35	3.8886	0.374737	10.3769	3.15909e-25	4.05408e-23	CPVL	697111
ENSMMUG00000004362	410.266	3.88652	0.409323	9.495	2.20206e-21	1.45301e-19	FCGR1A	714664
ENSMMUG00000015470	420.629	3.88594	0.594245	6.53929	6.18129e-11	7.64941e-10	CD84	719738
ENSMMUG00000001811	27.2053	3.88353	0.901736	4.30673	1.65685e-05	7.93282e-05	FMN1	694477
ENSMMUG00000009788	1468.17	3.8808	0.537265	7.22325	5.07587e-13	8.6858e-12	TUBA1A	574194
ENSMMUG00000063678	70.1316	3.88046	0.788694	4.92011	8.64969e-07	5.24428e-06	INAVA	710962
ENSMMUG00000014254	77.9385	3.87931	0.548101	7.07773	1.46532e-12	2.32765e-11	TLR7	574291
ENSMMUG00000000023	28.4578	3.85334	1.11897	3.44365	0.000573925	0.00197089	PTGER2	708024
ENSMMUG00000000568	27.5115	3.84403	0.868793	4.42457	9.66358e-06	4.83268e-05	SLC46A2	719542
ENSMMUG00000013220	1729.78	3.84145	0.437981	8.77083	1.77359e-18	7.2628e-17	CYBB	696542
ENSMMUG00000023801	84.2635	3.83457	0.626503	6.1206	9.32256e-10	9.41966e-09	LCN2	697208
ENSMMUG00000003018	28.3526	3.83359	0.677226	5.66072	1.50739e-08	1.23145e-07	LY96	696778
ENSMMUG00000017907	36.033	3.83266	0.680544	5.63176	1.78379e-08	1.4385e-07	SLC44A5	704729
ENSMMUG00000037666	8.54896	3.82954	1.45982	2.6233	0.00870816	0.0222943	RNASE3	100425327
ENSMMUG00000002621	113.752	3.82928	0.481047	7.9603	1.71623e-15	4.41881e-14	IQGAP3	719575
ENSMMUG00000014764	42.2316	3.82757	0.939635	4.07347	4.63186e-05	0.000203752	WASF1	699042
ENSMMUG00000010273	34.4641	3.82667	0.783054	4.88686	1.02457e-06	6.13014e-06	FAM111B	106993233
ENSMMUG00000016754	297.3	3.8234	0.49331	7.75051	9.15257e-15	2.06034e-13	TLR1	574289
ENSMMUG00000021330	179.94	3.82112	0.764776	4.99639	5.84133e-07	3.65038e-06	KYNU	705179
ENSMMUG00000039212	104.868	3.81543	0.930456	4.1006	4.12077e-05	0.0001826	HSPA6	720001
ENSMMUG00000017621	135.463	3.80818	0.522407	7.28967	3.10714e-13	5.51036e-12	MAG	718575
ENSMMUG00000001649	948.128	3.8	0.651677	5.83111	5.50582e-09	4.87949e-08	RUNX1	696749
ENSMMUG00000022985	156.694	3.79727	0.567819	6.68746	2.27073e-11	2.99663e-10	SCIMP	721635
ENSMMUG00000013050	126.131	3.79712	0.757927	5.00987	5.44665e-07	3.42343e-06	HAS1	719773
ENSMMUG00000002653	585.748	3.78938	0.403362	9.39448	5.7502e-21	3.50999e-19	HK3	698120
ENSMMUG00000040974	33.9965	3.78893	0.768587	4.92974	8.234e-07	5.01112e-06	FATE1	704368
ENSMMUG00000022311	272.294	3.78511	0.625558	6.05078	1.44147e-09	1.40257e-08	PLAC8	693310
ENSMMUG00000001985	10.9135	3.7628	1.31925	2.85224	0.00434125	0.012074	TNFSF9	700588
ENSMMUG00000000009	1279.97	3.75551	0.471966	7.95717	1.76024e-15	4.51851e-14	PTPRC	712657
ENSMMUG00000042076	21.9084	3.75514	0.673042	5.57936	2.41408e-08	1.90531e-07	ELFN2	697071
ENSMMUG00000003320	74.4519	3.74344	0.629566	5.94606	2.74666e-09	2.5668e-08	PLK4	710233
ENSMMUG00000030922	146.025	3.74035	0.596302	6.27258	3.55117e-10	3.83799e-09	SDC1	701544
ENSMMUG00000004634	1446.91	3.73521	0.628095	5.94689	2.73293e-09	2.55544e-08	OGN	706168
ENSMMUG00000021286	108196	3.73452	0.466534	8.00482	1.19645e-15	3.16041e-14	COL3A1	574131
ENSMMUG00000009027	6.73502	3.73112	1.26383	2.95223	0.0031549	0.00911353	BRIP1	712408
ENSMMUG00000019385	150.05	3.7267	0.69768	5.34156	9.21521e-08	6.59015e-07	FOXM1	708805
ENSMMUG00000008210	207.852	3.72506	0.388455	9.58941	8.85903e-22	6.305e-20	SRPX2	700756
ENSMMUG00000002788	12.0861	3.72458	0.963653	3.86506	0.000111062	0.00045252	DSCC1	702520
ENSMMUG00000005216	31.9586	3.72383	0.60752	6.12956	8.8121e-10	8.94827e-09	NEK2	711473
ENSMMUG00000003840	630.38	3.72372	0.299692	12.4252	1.90809e-35	1.48086e-32	LAT2	693676
ENSMMUG00000041696	307.098	3.72051	1.2422	2.9951	0.00274352	0.00805946	MZB1	693572
ENSMMUG00000040368	127.041	3.7195	0.539468	6.89476	5.39544e-12	7.90949e-11	GPR141	705700
ENSMMUG00000009851	157.509	3.71633	0.700414	5.30591	1.12114e-07	7.92728e-07	CASP5	704964
ENSMMUG00000017033	4696.96	3.71407	0.413987	8.97147	2.92595e-19	1.35091e-17	LCP1	703429
ENSMMUG00000011516	136.242	3.714	0.329609	11.2679	1.89016e-29	4.59788e-27	ARL4C	715121
ENSMMUG00000014906	28.62	3.71254	1.01249	3.66675	0.000245652	0.000926124	RAB39A	707451
ENSMMUG00000003360	83.4071	3.71212	0.708294	5.24094	1.59763e-07	1.10425e-06	CENPM	709006
ENSMMUG00000006375	15.0822	3.70733	1.21618	3.04834	0.00230108	0.00688762	CCDC15	716362
ENSMMUG00000000288	4168.91	3.69793	0.680165	5.43682	5.42394e-08	4.0365e-07	CCL2	574138
ENSMMUG00000011116	23.8864	3.6852	1.27114	2.89913	0.00374195	0.0106045	NOX4	705931
ENSMMUG00000003356	4030.52	3.68142	0.972352	3.7861	0.000153033	0.000602302	TNC	702720
ENSMMUG00000000754	442.686	3.68142	0.549228	6.70289	2.04331e-11	2.71852e-10	DMXL2	693954
ENSMMUG00000003709	49.4675	3.6779	0.651779	5.64287	1.67235e-08	1.35265e-07	MTFR2	106998139
ENSMMUG00000012330	120.157	3.66958	0.495769	7.40179	1.34359e-13	2.51409e-12	ADAMTS14	710154
ENSMMUG00000012681	129.156	3.65972	0.405881	9.01673	1.93788e-19	9.15467e-18	NUSAP1	705972
ENSMMUG00000015717	18.2279	3.6596	1.2699	2.88181	0.00395393	0.0111163	HTR1B	716704
ENSMMUG00000045545	228.78	3.65324	0.443193	8.243	1.67949e-16	5.05958e-15	GPRIN3	703567
ENSMMUG00000014176	180.718	3.65143	0.496928	7.34802	2.01168e-13	3.6756e-12	CYTIP	697677
ENSMMUG00000007039	3029.98	3.64975	0.450534	8.10095	5.45322e-16	1.51408e-14	COTL1	715376
ENSMMUG00000021929	137.096	3.64581	0.521413	6.99218	2.70649e-12	4.15744e-11	KIF2C	705381
ENSMMUG00000018684	59.1729	3.62767	1.02338	3.5448	0.000392908	0.00140522	KCNA3	702245
ENSMMUG00000002314	136.186	3.62379	1.067	3.39624	0.000683176	0.00230717	AREG	702396
ENSMMUG00000012290	472.913	3.61497	0.443762	8.14619	3.75582e-16	1.07015e-14	GLIPR1L2	717899
ENSMMUG00000045580	9.21483	3.61329	0.995158	3.63087	0.000282465	0.00104485	TPBGL	695023
ENSMMUG00000038998	45.5989	3.61098	0.678438	5.32249	1.02356e-07	7.28786e-07	P2RY13	106997046
ENSMMUG00000005150	5596.06	3.60469	0.447971	8.04671	8.50491e-16	2.29872e-14	CD163	107000743
ENSMMUG00000047356	3134.71	3.6014	0.316741	11.3702	5.88685e-30	1.65011e-27	LIPA	695240
ENSMMUG00000009264	23.797	3.59717	0.810375	4.43889	9.04238e-06	4.53757e-05	ZNF215	708494
ENSMMUG00000018237	860.881	3.59469	0.40317	8.91607	4.83148e-19	2.13977e-17	PLXNC1	711320
ENSMMUG00000022973	17.9078	3.59319	1.0263	3.50112	0.000463307	0.00163018	GGN	715072
ENSMMUG00000020434	1273.47	3.593	0.41487	8.66054	4.69533e-18	1.80832e-16	CSF3R	713485
ENSMMUG00000021023	103.098	3.59172	0.552604	6.49963	8.05183e-11	9.78589e-10	UBE2C	709380
ENSMMUG00000010254	39.1829	3.5873	1.02956	3.48431	0.000493416	0.00172696	ZNF365	698386
ENSMMUG00000041765	127.924	3.58655	0.671496	5.34114	9.23663e-08	6.60257e-07	CD300LD	703142
ENSMMUG00000040829	535.614	3.5784	0.565155	6.33171	2.42464e-10	2.70663e-09	RAB7B	697383
ENSMMUG00000031100	72.8364	3.57687	0.588546	6.07746	1.22101e-09	1.20607e-08	MS4A4A	698027
ENSMMUG00000019876	114.929	3.57566	0.438299	8.15805	3.40476e-16	9.80401e-15	CDK1	699269
ENSMMUG00000028736	89.1713	3.57461	0.552122	6.47431	9.52457e-11	1.14012e-09	HSD17B14	106994816
ENSMMUG00000021752	45.6932	3.5723	0.846632	4.21942	2.44927e-05	0.000113211	CCL3	619514
ENSMMUG00000015588	31.4656	3.56997	0.867709	4.11425	3.88446e-05	0.000172833	RECQL4	703354
ENSMMUG00000013922	140.071	3.56369	0.563015	6.32966	2.45707e-10	2.73534e-09	TREML2	719749
ENSMMUG00000021787	267.73	3.56223	0.444633	8.01162	1.13205e-15	3.01472e-14	STAC3	714531
ENSMMUG00000001388	169.412	3.5613	0.561769	6.33945	2.30592e-10	2.5794e-09	TNFAIP8L3	693574
ENSMMUG00000015310	17.9611	3.54663	0.782326	4.53344	5.80316e-06	3.02269e-05	TACR2	711842
ENSMMUG00000008260	107.818	3.5387	0.517935	6.83233	8.35466e-12	1.18404e-10	P2RX1	707658
ENSMMUG00000009278	2475.98	3.53778	0.454804	7.77869	7.32812e-15	1.67744e-13	C5AR1	718056
ENSMMUG00000040116	72.2117	3.53513	0.610734	5.78832	7.1092e-09	6.16307e-08	IPMK	703630
ENSMMUG00000013539	6.14711	3.53223	1.47139	2.4006	0.016368	0.0389554	PALM3	100426279
ENSMMUG00000004492	265.409	3.52163	0.486801	7.23423	4.68187e-13	8.04058e-12	AIM2	719260
ENSMMUG00000021834	61.0298	3.52163	0.763886	4.61015	4.02372e-06	2.15899e-05	C1H1orf127	713731
ENSMMUG00000045108	13.351	3.51282	1.14547	3.0667	0.00216435	0.00651785	CFAP206	700665
ENSMMUG00000000966	262.176	3.51062	0.469162	7.48275	7.27813e-14	1.42742e-12	TPX2	712961
ENSMMUG00000045775	4136.53	3.50481	0.338175	10.3639	3.6196e-25	4.57304e-23	MPEG1	700274
ENSMMUG00000009366	687.511	3.50339	0.376174	9.31321	1.24023e-20	7.01848e-19	DOCK2	704061
ENSMMUG00000015370	984.575	3.49853	0.410707	8.5183	1.61911e-17	5.6026e-16	PLXDC2	702523
ENSMMUG00000002192	180.006	3.49205	0.590493	5.91378	3.34344e-09	3.07861e-08	CLEC7A	574356
ENSMMUG00000009926	25822.6	3.48817	0.93238	3.74114	0.000183185	0.000707476	SERPINE1	713883
ENSMMUG00000023653	31.2187	3.48691	0.857524	4.06626	4.77744e-05	0.00020914	STEAP2	106997549
ENSMMUG00000012223	146.025	3.47527	0.766433	4.53435	5.77817e-06	3.01159e-05	BCAT1	707321
ENSMMUG00000016228	10.6395	3.46863	0.89342	3.88242	0.000103423	0.000423835	ANKLE1	719709
ENSMMUG00000017609	9120.93	3.46735	0.399977	8.66887	4.36418e-18	1.68949e-16	CTSL	694569
ENSMMUG00000019212	47581.9	3.46008	0.335199	10.3225	5.57786e-25	6.69115e-23	CTSB	100424758
ENSMMUG00000038730	1026.06	3.45978	0.363384	9.52101	1.7151e-21	1.17449e-19	RGS2	712617
ENSMMUG00000008531	192.165	3.45935	0.620329	5.57663	2.45222e-08	1.93354e-07	FCAR	664734
ENSMMUG00000018100	50.3124	3.45873	0.61017	5.66846	1.44086e-08	1.18184e-07	ADAMTS6	696021
ENSMMUG00000006727	171.092	3.45803	0.288772	11.975	4.80625e-33	2.64572e-30	VDR	706964
ENSMMUG00000018073	56.6961	3.45516	0.512337	6.74393	1.54164e-11	2.09555e-10	LCORL	715285
ENSMMUG00000001105	111.92	3.4533	0.617007	5.59686	2.18263e-08	1.73355e-07	P2RY12	710036
ENSMMUG00000032109	20.4584	3.44728	0.97375	3.54021	0.000399805	0.00142676	PTPRO	700811
ENSMMUG00000047114	358.268	3.44501	0.61594	5.59309	2.23064e-08	1.7691e-07	CCL18	574181
ENSMMUG00000007866	27.7857	3.42969	1.12535	3.04766	0.00230632	0.00689949	LRRC15	707574
ENSMMUG00000008687	154.283	3.4283	0.390709	8.77456	1.71572e-18	7.04354e-17	BLNK	704363
ENSMMUG00000021089	2741.56	3.42759	0.615307	5.57054	2.53957e-08	1.99855e-07	SFRP4	574393
ENSMMUG00000042238	78.9522	3.4273	0.809714	4.23273	2.3087e-05	0.000107284	CCR5	735311
ENSMMUG00000012216	15.6819	3.4196	1.07991	3.16655	0.00154258	0.00480522	NGEF	713917
ENSMMUG00000019606	66.582	3.41748	0.700768	4.87676	1.07843e-06	6.42875e-06	CGAS	717665
ENSMMUG00000000519	131.155	3.4157	0.494166	6.91204	4.77724e-12	7.09103e-11	VGLL3	719328
ENSMMUG00000017310	13.6734	3.41168	1.24424	2.74198	0.00610703	0.0163221	TM4SF19	711179
ENSMMUG00000018460	785.392	3.41053	0.444139	7.67897	1.6037e-14	3.48496e-13	NCF2	715052
ENSMMUG00000011577	684.57	3.40594	0.36731	9.27265	1.81571e-20	9.79884e-19	PLOD2	715820
ENSMMUG00000017291	462.952	3.40366	0.290475	11.7175	1.03633e-31	4.11953e-29	SMC4	702615
ENSMMUG00000023151	46.7074	3.40328	0.858418	3.9646	7.352e-05	0.000310503	KIF15	714704
ENSMMUG00000013836	396.842	3.40312	0.349447	9.73858	2.06419e-22	1.67374e-20	WDFY4	719472
ENSMMUG00000014983	229.132	3.40218	0.37015	9.19137	3.87856e-20	2.03912e-18	ANPEP	701117
ENSMMUG00000018379	25.9959	3.39054	1.29473	2.61872	0.00882598	0.0225605	DEPDC1B	709670
ENSMMUG00000055047	112.42	3.38897	0.492631	6.87934	6.01298e-12	8.74216e-11	CH25H	694532
ENSMMUG00000009047	17.0507	3.38664	1.0092	3.35576	0.000791484	0.00263472	MXD3	706346
ENSMMUG00000018408	418.861	3.3847	0.595815	5.68078	1.34079e-08	1.10588e-07	PILRA	721913
ENSMMUG00000020448	128.813	3.38381	0.859423	3.93731	8.24006e-05	0.000345235	ITGA2	703572
ENSMMUG00000000406	140.791	3.37998	0.408392	8.27633	1.27029e-16	3.89157e-15	DNASE2B	710197
ENSMMUG00000003615	52.652	3.37928	0.610639	5.534	3.1301e-08	2.42003e-07	NFE2L3	702171
ENSMMUG00000042504	484.219	3.37826	0.768764	4.39441	1.11075e-05	5.49909e-05	APOBEC3A	721030
ENSMMUG00000019819	49.0598	3.37814	0.544142	6.20819	5.35989e-10	5.6033e-09	RUNX2	703331
ENSMMUG00000005861	488.318	3.37335	0.399284	8.44849	2.95105e-17	9.89635e-16	PTPRJ	710347
ENSMMUG00000010197	656.122	3.37312	0.376899	8.94965	3.56611e-19	1.61047e-17	SLA	697377
ENSMMUG00000044324	1666.91	3.36891	0.351034	9.59711	8.22158e-22	5.95535e-20	ITGAM	714832
ENSMMUG00000039139	108.405	3.36499	0.574389	5.85839	4.67377e-09	4.18275e-08	RIMS3	694926
ENSMMUG00000014203	266.605	3.36418	0.34944	9.62736	6.12855e-22	4.62421e-20	PARVG	712624
ENSMMUG00000019177	16.4412	3.36386	1.15156	2.92114	0.00348757	0.00995453	GALNT3	707605
ENSMMUG00000004214	42.6924	3.36168	0.597642	5.62491	1.85606e-08	1.49235e-07	PKMYT1	699350
ENSMMUG00000029628	55.9241	3.35729	1.1446	2.93315	0.00335542	0.00961946	CCNB2	702184
ENSMMUG00000006209	242.21	3.35659	0.813419	4.12652	3.68294e-05	0.000164541	NR2F1	700777
ENSMMUG00000014271	228.601	3.35589	0.419216	8.00515	1.19321e-15	3.15698e-14	PRKCB	701195
ENSMMUG00000017969	189.873	3.34921	0.568115	5.8953	3.74002e-09	3.42059e-08	MEFV	701927
ENSMMUG00000008340	51.2851	3.34766	0.785136	4.2638	2.00978e-05	9.44777e-05	TNFRSF8	722773
ENSMMUG00000005668	67.0075	3.34733	0.512471	6.53175	6.50051e-11	8.01402e-10	KMO	707314
ENSMMUG00000005713	93.9557	3.34726	0.554878	6.03241	1.61529e-09	1.56052e-08	SLC17A9	698062
ENSMMUG00000015419	57.1529	3.34391	0.755904	4.42372	9.70145e-06	4.84864e-05	GPR35	699073
ENSMMUG00000000320	226.829	3.34339	0.40607	8.23352	1.81784e-16	5.45621e-15	RENBP	698140
ENSMMUG00000014372	75.1152	3.3331	0.429732	7.75624	8.74842e-15	1.97989e-13	BMF	706239
ENSMMUG00000022275	311.193	3.33029	0.458597	7.26192	3.81622e-13	6.64495e-12	AOAH	706291
ENSMMUG00000005742	54.667	3.32975	0.793045	4.19869	2.68462e-05	0.000123181	CDCP1	714333
ENSMMUG00000021344	1131.83	3.32921	0.520598	6.39497	1.60575e-10	1.8404e-09	IL33	717301
ENSMMUG00000019869	78.6988	3.32867	0.486013	6.84894	7.44018e-12	1.06275e-10	SNX20	695418
ENSMMUG00000004963	536.57	3.32622	0.431685	7.70519	1.30649e-14	2.86969e-13	LXN	703996
ENSMMUG00000003435	274.325	3.32419	0.522909	6.35711	2.05583e-10	2.31235e-09	TRPS1	700383
ENSMMUG00000022899	71.8013	3.32165	0.660387	5.02986	4.90849e-07	3.11158e-06	FAM124B	707444
ENSMMUG00000015601	77.4633	3.31853	0.709901	4.67464	2.94472e-06	1.61733e-05	SLAMF6	719728
ENSMMUG00000017327	73.0235	3.31747	0.386433	8.58483	9.09681e-18	3.28736e-16	SLAMF7	719781
ENSMMUG00000015245	126.847	3.31439	0.615696	5.38316	7.31906e-08	5.33957e-07	HSPA4L	710143
ENSMMUG00000010125	121.398	3.31344	1.33345	2.48486	0.0129603	0.0316968	KIR3DL12	100125560
ENSMMUG00000020535	1096.92	3.30805	0.359648	9.19802	3.64618e-20	1.9294e-18	PLCB2	701951
ENSMMUG00000014434	1162.54	3.30517	0.492598	6.70967	1.95063e-11	2.60799e-10	FGR	716296
ENSMMUG00000019983	1199.71	3.30205	0.708196	4.66262	3.12202e-06	1.70804e-05	IL6	705819
ENSMMUG00000010000	34.626	3.2989	0.870985	3.78755	0.000152142	0.000598938	KRT7	697425
ENSMMUG00000018932	238.381	3.2962	0.46019	7.1627	7.91031e-13	1.31957e-11	ADGRE2	654420
ENSMMUG00000006317	380.801	3.29312	0.470834	6.99422	2.66735e-12	4.10117e-11	MILR1	717835
ENSMMUG00000019068	310.937	3.29295	0.377824	8.71555	2.89347e-18	1.14739e-16	HACD4	711051
ENSMMUG00000023230	60.0499	3.29119	0.552976	5.95178	2.65247e-09	2.48448e-08	SNX10	701684
ENSMMUG00000000784	58.9833	3.28695	0.48959	6.71368	1.89782e-11	2.54938e-10	BORA	693798
ENSMMUG00000045038	9.35011	3.28509	1.03857	3.1631	0.00156101	0.00485894	HIST1H2BH	698482
ENSMMUG00000002956	99.8103	3.28267	0.688898	4.7651	1.88759e-06	1.07528e-05	CLEC12A	722319
ENSMMUG00000009394	359.158	3.28104	0.273643	11.9902	4e-33	2.32828e-30	SESN3	699329
ENSMMUG00000000639	17.0901	3.28075	0.956109	3.43135	0.000600581	0.0020542	NEFM	711196
ENSMMUG00000009783	120.929	3.27994	0.882017	3.71867	0.000200271	0.000766381	CCL11	574218
ENSMMUG00000004755	46.026	3.27534	0.600426	5.45503	4.89644e-08	3.67922e-07	CDC6	700081
ENSMMUG00000011681	657.463	3.27441	0.413341	7.92181	2.34078e-15	5.86923e-14	PTAFR	716788
ENSMMUG00000018808	92.3695	3.27441	0.609074	5.37604	7.61416e-08	5.54245e-07	PRAM1	712017
ENSMMUG00000046254	7.85088	3.27	1.25943	2.5964	0.00942053	0.0239413	SATB2	699151
ENSMMUG00000016596	282.612	3.25779	0.706488	4.61124	4.00271e-06	2.14875e-05	OLFM2	711336
ENSMMUG00000022144	25.1318	3.2514	1.06941	3.04038	0.00236279	0.00705417	CYP27B1	715747
ENSMMUG00000022041	498.539	3.25118	0.327534	9.92624	3.20098e-23	2.9145e-21	STXBP2	708676
ENSMMUG00000004046	244.831	3.24868	0.637778	5.09375	3.5105e-07	2.28674e-06	TYMS	697580
ENSMMUG00000019314	438.168	3.24604	0.487319	6.66101	2.71943e-11	3.53439e-10	VAV1	100424246
ENSMMUG00000002974	335.783	3.23799	0.442607	7.31571	2.56021e-13	4.5954e-12	ACP5	715071
ENSMMUG00000022507	360.541	3.23538	0.434442	7.44721	9.53365e-14	1.8323e-12	GXYLT2	693538
ENSMMUG00000011918	840.284	3.23119	0.492371	6.56251	5.29085e-11	6.6382e-10	CXCR4	707329
ENSMMUG00000009862	170.645	3.22901	0.492579	6.55531	5.55261e-11	6.92928e-10	RUBCNL	703875
ENSMMUG00000013014	403.096	3.22679	0.615748	5.24044	1.60197e-07	1.10631e-06	IL1RN	701658
ENSMMUG00000002418	186.934	3.22464	0.342501	9.41498	4.73183e-21	2.9323e-19	TLR6	574342
ENSMMUG00000001876	529.422	3.22421	0.463103	6.96218	3.35045e-12	5.0796e-11	PIK3AP1	705017
ENSMMUG00000012351	980.782	3.22395	0.370392	8.70415	3.19962e-18	1.2596e-16	CSF2RB	697508
ENSMMUG00000002005	1216.13	3.22015	0.394556	8.16144	3.3104e-16	9.54919e-15	ARHGAP30	718236
ENSMMUG00000007548	12.2087	3.21889	1.1109	2.89755	0.00376085	0.0106469	DNAJC22	710205
ENSMMUG00000008253	108.004	3.21492	0.465607	6.90479	5.02772e-12	7.42899e-11	ZNF267	641441
ENSMMUG00000023163	999.241	3.21162	0.4348	7.38643	1.5082e-13	2.81242e-12	BIN2	695389
ENSMMUG00000003688	22.8261	3.21128	0.822041	3.90647	9.36524e-05	0.000387693	ZNF91	699030
ENSMMUG00000001748	478.348	3.21091	0.436504	7.35599	1.89523e-13	3.47471e-12	SYK	704102
ENSMMUG00000023771	133.48	3.20975	0.570157	5.6296	1.80632e-08	1.45523e-07	SAMSN1	694064
ENSMMUG00000010075	165.286	3.20799	0.396876	8.0831	6.31391e-16	1.73531e-14	MLLT11	709190
ENSMMUG00000002971	630.624	3.20323	0.425511	7.52796	5.15411e-14	1.0345e-12	NFAM1	710294
ENSMMUG00000031572	1129.64	3.20252	0.348647	9.18559	4.09267e-20	2.14477e-18	SELPLG	706046
ENSMMUG00000039654	77530.6	3.19968	0.416373	7.68464	1.53424e-14	3.34292e-13	COL1A2	700359
ENSMMUG00000000811	1233.66	3.19623	0.466947	6.84495	7.65021e-12	1.0918e-10	CD53	702350
ENSMMUG00000047009	99.3292	3.19591	0.367073	8.70648	3.13462e-18	1.24e-16	LILRB4	692336
ENSMMUG00000014126	512.817	3.19438	0.547774	5.83157	5.49072e-09	4.86876e-08	LCP2	700374
ENSMMUG00000003942	84.1394	3.19155	0.446903	7.14148	9.23291e-13	1.52152e-11	TRPV4	709605
ENSMMUG00000000117	650.31	3.18804	0.406884	7.83526	4.67861e-15	1.10831e-13	HCK	715723
ENSMMUG00000004026	1742.79	3.18623	0.348512	9.14239	6.10884e-20	3.13088e-18	ITGA11	694090
ENSMMUG00000003149	159.792	3.18536	0.38295	8.31796	8.94888e-17	2.81551e-15	CDC20	702317
ENSMMUG00000002695	16.6208	3.18492	1.1218	2.83911	0.00452396	0.0125245	FFAR2	709026
ENSMMUG00000000654	16.0976	3.18264	0.870797	3.65486	0.000257326	0.000965224	LPAR2	719844
ENSMMUG00000020664	310.691	3.17709	0.491895	6.45888	1.05482e-10	1.25669e-09	FLRT2	709329
ENSMMUG00000004503	109.898	3.17682	0.337497	9.41286	4.82811e-21	2.98063e-19	PANX1	697204
ENSMMUG00000017014	134.005	3.17267	0.436065	7.27569	3.44655e-13	6.06608e-12	ECT2	694056
ENSMMUG00000012056	398.152	3.17199	0.407661	7.78093	7.19906e-15	1.65021e-13	SMC6	699570
ENSMMUG00000006298	116.778	3.16848	0.375394	8.4404	3.16254e-17	1.0519e-15	P2RX7	699455
ENSMMUG00000006771	35.9022	3.16449	0.724855	4.36568	1.26725e-05	6.21163e-05	DBF4	705468
ENSMMUG00000020289	511.601	3.16289	0.509853	6.20353	5.52091e-10	5.75319e-09	CD83	701825
ENSMMUG00000016402	337.442	3.16257	0.441422	7.16452	7.80615e-13	1.30487e-11	LHFPL2	709040
ENSMMUG00000041301	283.504	3.1563	0.420903	7.49887	6.43684e-14	1.27161e-12	TNFSF8	702944
ENSMMUG00000006786	53.8449	3.15532	0.672388	4.69271	2.69605e-06	1.49152e-05	PTPN22	707433
ENSMMUG00000042371	45.5373	3.15255	1.09038	2.89124	0.00383719	0.0108292	PPBP	703334
ENSMMUG00000002648	30.7958	3.15186	0.941344	3.34825	0.000813227	0.00269664	ICOS	705788
ENSMMUG00000020426	2065.86	3.14364	0.493893	6.36503	1.95249e-10	2.21291e-09	SERPINA1	701361
ENSMMUG00000002308	202.284	3.13224	1.08567	2.88507	0.00391331	0.0110135	FPR3	719802
ENSMMUG00000001657	1151.41	3.13114	0.475255	6.58833	4.44794e-11	5.64144e-10	RNASE6	704579
ENSMMUG00000008125	539.291	3.12832	0.311271	10.0502	9.17092e-24	9.11388e-22	IRF8	693933
ENSMMUG00000018628	33.3203	3.12805	0.645193	4.84824	1.24561e-06	7.36874e-06	TEC	705357
ENSMMUG00000007223	25.5698	3.12804	0.605005	5.17028	2.33744e-07	1.56772e-06	DIRAS2	703987
ENSMMUG00000000413	426.449	3.12726	0.398835	7.84098	4.47032e-15	1.06516e-13	SLC7A7	712466
ENSMMUG00000014247	1105.88	3.12366	0.373606	8.36085	6.2267e-17	1.98597e-15	MYO1F	712101
ENSMMUG00000009025	17.1288	3.12303	0.807849	3.86586	0.000110696	0.000451257	CDC25C	714115
ENSMMUG00000016789	34.7529	3.1186	0.674032	4.62678	3.71393e-06	2.00363e-05	KCNJ15	693427
ENSMMUG00000020463	117.808	3.11766	0.394312	7.9066	2.64518e-15	6.60202e-14	SMC2	713359
ENSMMUG00000013113	45.4928	3.11258	0.542791	5.7344	9.7859e-09	8.24275e-08	KIF18B	713072
ENSMMUG00000000951	1742.46	3.11123	0.481695	6.45893	1.05449e-10	1.25669e-09	ITGB2	710577
ENSMMUG00000009244	28.4076	3.11117	0.837857	3.71324	0.000204621	0.00078211	IL18R1	100426588
ENSMMUG00000010914	13.2698	3.11101	1.00521	3.09488	0.0019689	0.00598254	C18H18orf54	694192
ENSMMUG00000047872	279.609	3.10719	0.713496	4.35487	1.33144e-05	6.4911e-05	PVRIG	711659
ENSMMUG00000001295	8.58208	3.1071	1.1583	2.68247	0.00730815	0.0191216	PF4V1	703895
ENSMMUG00000012338	169.955	3.10552	0.538331	5.76878	7.98455e-09	6.85989e-08	GPR183	698844
ENSMMUG00000011688	130.817	3.10035	0.434561	7.13445	9.71723e-13	1.59488e-11	SH3D21	713094
ENSMMUG00000013460	277.481	3.09983	0.430875	7.19428	6.27919e-13	1.06381e-11	RAB8B	705597
ENSMMUG00000062296	86.1991	3.09948	0.528879	5.86047	4.6155e-09	4.13543e-08	KCNK6	714912
ENSMMUG00000013945	763.46	3.08735	0.53314	5.79088	7.00192e-09	6.07654e-08	CYP1B1	710385
ENSMMUG00000012321	94118.1	3.08293	0.429886	7.1715	7.41821e-13	1.24257e-11	FN1	613269
ENSMMUG00000018478	314.539	3.08254	0.37857	8.14259	3.86917e-16	1.10052e-14	IRF5	700725
ENSMMUG00000020009	203.279	3.07951	0.543738	5.66359	1.48236e-08	1.21222e-07	ROR2	715482
ENSMMUG00000021290	7098.93	3.07501	0.306032	10.048	9.37716e-24	9.26236e-22	COL5A2	712935
ENSMMUG00000003071	90.6898	3.07354	0.465933	6.59652	4.20914e-11	5.35942e-10	MBNL3	706102
ENSMMUG00000021160	73.5597	3.06971	0.556621	5.51489	3.48999e-08	2.67419e-07	ADAMTS17	693447
ENSMMUG00000001397	223.397	3.0692	0.592458	5.18044	2.21359e-07	1.4914e-06	MCTP1	697733
ENSMMUG00000018142	128.016	3.06855	0.400701	7.65795	1.88919e-14	4.05665e-13	CCNB1	699504
ENSMMUG00000019687	24.1458	3.06853	1.14687	2.67557	0.00746032	0.0194822	CA6	709540
ENSMMUG00000021867	37.4393	3.06835	0.906527	3.38473	0.000712473	0.00239865	TK1	709403
ENSMMUG00000012336	15.5055	3.06138	1.09238	2.80248	0.0050712	0.013842	GPR18	698714
ENSMMUG00000048630	1562.99	3.06054	0.932943	3.28052	0.00103615	0.00335797	LIF	715456
ENSMMUG00000008247	4502.42	3.05894	0.401204	7.6244	2.45167e-14	5.196e-13	MXRA5	706214
ENSMMUG00000011191	255.898	3.05306	0.376535	8.10832	5.13238e-16	1.43478e-14	TACC3	712898
ENSMMUG00000014740	97.4731	3.05129	0.409639	7.44874	9.42325e-14	1.81322e-12	TRIP13	709328
ENSMMUG00000022070	1320.85	3.05044	0.35078	8.69617	3.43281e-18	1.3449e-16	SIGLEC1	717470
ENSMMUG00000022583	440.46	3.05008	0.485959	6.2764	3.46497e-10	3.75479e-09	GPR34	700887
ENSMMUG00000007619	1411.79	3.0475	0.33279	9.15744	5.31407e-20	2.74948e-18	IL10RA	704383
ENSMMUG00000016848	161.562	3.04647	0.541883	5.62202	1.88741e-08	1.51458e-07	SLCO4A1	699062
ENSMMUG00000019206	14.8526	3.04597	0.936166	3.25366	0.00113929	0.00365588	BLK	696892
ENSMMUG00000011741	68.2629	3.04558	0.775835	3.92555	8.65319e-05	0.000360654	SYT12	721773
ENSMMUG00000006295	455.267	3.04312	0.292336	10.4097	2.23976e-25	2.94384e-23	MMP19	710111
ENSMMUG00000019861	363.276	3.04061	1.09767	2.77006	0.00560464	0.0151282	CIT	695846
ENSMMUG00000017842	282.523	3.03431	0.373997	8.11318	4.93135e-16	1.38095e-14	MOSPD2	712225
ENSMMUG00000000108	1245.61	3.03059	0.378568	8.0054	1.1908e-15	3.15572e-14	NCKAP1L	705782
ENSMMUG00000020339	46.807	3.02891	0.492261	6.15306	7.59997e-10	7.77554e-09	SOAT2	701171
ENSMMUG00000010139	225.682	3.02712	0.634847	4.76827	1.85814e-06	1.06037e-05	ANGPT2	716811
ENSMMUG00000040133	172.792	3.02087	0.534474	5.65204	1.58556e-08	1.29272e-07	GOLT1B	705997
ENSMMUG00000015606	889.642	3.01987	0.375176	8.0492	8.33384e-16	2.25623e-14	SPI1	712010
ENSMMUG00000012147	8968.96	3.01929	0.317185	9.51903	1.74802e-21	1.19202e-19	COL5A1	722014
ENSMMUG00000008872	21.407	3.01403	0.919376	3.27834	0.00104419	0.00338065	INA	714455
ENSMMUG00000013082	99.4778	3.0138	0.508841	5.92288	3.16357e-09	2.92456e-08	CENPN	713624
ENSMMUG00000019953	9.25174	3.01114	0.945005	3.18637	0.00144071	0.00452072	LIX1	700619
ENSMMUG00000013966	13040.8	3.00833	0.224193	13.4185	4.71061e-41	7.67735e-38	LGMN	703734
ENSMMUG00000003581	263.027	3.0057	0.389136	7.72404	1.127e-14	2.50584e-13	ADORA3	704295
ENSMMUG00000016880	139.681	3.00379	0.658222	4.56349	5.03091e-06	2.64752e-05	SLC39A8	710142
ENSMMUG00000003199	37.9962	3.0008	0.634765	4.72742	2.27395e-06	1.28017e-05	CD200R1	708734
ENSMMUG00000012743	28567.7	2.99675	0.419308	7.14691	8.87549e-13	1.46856e-11	BGN	697544
ENSMMUG00000000170	63.5417	2.99567	0.714122	4.1949	2.72995e-05	0.00012505	SAMD9	702224
ENSMMUG00000002675	2179.55	2.99122	0.304932	9.80948	1.02495e-22	8.74587e-21	CAPG	695288
ENSMMUG00000022982	552.999	2.99094	0.431165	6.93688	4.00847e-12	6.03233e-11	IQGAP2	712026
ENSMMUG00000064030	85.3956	2.98972	0.947342	3.1559	0.00160004	0.00496999	EOMES	704711
ENSMMUG00000012939	673.123	2.98966	0.41155	7.26439	3.74736e-13	6.55305e-12	FERMT3	722120
ENSMMUG00000016476	21.8938	2.98732	0.894366	3.34015	0.000837324	0.00276809	TRAIP	704765
ENSMMUG00000007457	15.9487	2.98683	1.03452	2.88718	0.00388717	0.0109475	WWC1	698875
ENSMMUG00000020608	780.974	2.98568	0.330256	9.04049	1.55966e-19	7.43255e-18	ABCA1	716146
ENSMMUG00000004042	23.2792	2.98334	0.83341	3.57968	0.000344021	0.00124759	FCRLA	720016
ENSMMUG00000010176	62.0158	2.98155	0.571403	5.21796	1.80909e-07	1.23861e-06	DTL	711236
ENSMMUG00000030453	143.172	2.97782	0.424699	7.01162	2.35579e-12	3.64275e-11	NLRP1	721648
ENSMMUG00000018139	379.45	2.9774	0.401615	7.41356	1.22952e-13	2.31661e-12	DOCK10	707649
ENSMMUG00000010842	92.6498	2.97709	0.472507	6.30063	2.96446e-10	3.24915e-09	DPY19L3	702159
ENSMMUG00000013106	221.709	2.97205	0.282313	10.5275	6.45049e-26	9.47119e-24	GALNT7	696924
ENSMMUG00000006433	274.407	2.96728	0.288422	10.2879	7.98617e-25	9.29704e-23	SLC29A3	709682
ENSMMUG00000021420	10.7092	2.96696	1.0782	2.75177	0.00592741	0.0158838	PLEK2	710419
ENSMMUG00000044865	7.12468	2.96648	1.23931	2.39367	0.0166809	0.0395844	PARD6A	699351
ENSMMUG00000022390	190.639	2.96539	0.645779	4.59196	4.39101e-06	2.33948e-05	GPR68	696529
ENSMMUG00000040935	1668.32	2.96469	0.274767	10.7898	3.84568e-27	6.8127e-25	MS4A7	697200
ENSMMUG00000002266	21.1328	2.96237	0.860694	3.44183	0.000577784	0.00198205	MPO	714246
ENSMMUG00000003486	134.282	2.96109	0.789753	3.74939	0.000177263	0.000687701	RGS1	712754
ENSMMUG00000004222	211.043	2.96045	0.383025	7.72912	1.0829e-14	2.41108e-13	TBXAS1	711748
ENSMMUG00000029776	105.912	2.96042	0.506124	5.84919	4.93962e-09	4.39683e-08	SLC26A2	709998
ENSMMUG00000019561	188.309	2.95941	0.56864	5.20437	1.94656e-07	1.32574e-06	GALNT12	715128
ENSMMUG00000012432	375.179	2.95856	0.435579	6.79224	1.10404e-11	1.53661e-10	LRRC17	695422
ENSMMUG00000015147	39.6835	2.95795	0.736544	4.01599	5.91964e-05	0.000254627	BEST1	718993
ENSMMUG00000018726	36.48	2.95456	0.751754	3.93023	8.48662e-05	0.000354664	KIF24	701030
ENSMMUG00000018855	978.537	2.95366	0.316959	9.31874	1.17734e-20	6.75643e-19	CYTH4	696837
ENSMMUG00000020208	10.3199	2.95175	1.02661	2.87524	0.00403725	0.0113154	ELOVL4	692070
ENSMMUG00000003565	3144.55	2.95019	0.324057	9.10394	8.71152e-20	4.35523e-18	LGALS3	697290
ENSMMUG00000022293	51.5105	2.94943	0.631908	4.6675	3.04882e-06	1.6708e-05	FRMPD3	702442
ENSMMUG00000010670	3006.83	2.94759	0.281085	10.4865	9.96663e-26	1.38834e-23	CTSS	708080
ENSMMUG00000015865	166.953	2.94649	0.573429	5.13838	2.77124e-07	1.83525e-06	ARG2	711033
ENSMMUG00000002665	17.527	2.94296	0.862992	3.41018	0.000649211	0.00220251	FSD1L	712272
ENSMMUG00000000946	2108.23	2.94284	0.323819	9.08791	1.00964e-19	4.98639e-18	CPM	718315
ENSMMUG00000014789	485.921	2.94058	0.306478	9.59475	8.41228e-22	6.06652e-20	CD37	718718
ENSMMUG00000017306	260.738	2.93901	0.432248	6.79936	1.05085e-11	1.46885e-10	PLK1	697686
ENSMMUG00000005185	181.123	2.93419	0.716305	4.09628	4.19834e-05	0.000185684	RGS4	693383
ENSMMUG00000004901	634.708	2.93231	0.373833	7.84392	4.3668e-15	1.04202e-13	SEMA4A	718191
ENSMMUG00000019653	1354.64	2.93063	0.399854	7.32925	2.31448e-13	4.19126e-12	SLC7A8	713511
ENSMMUG00000040203	65.1879	2.93053	0.682292	4.29513	1.74591e-05	8.30555e-05	MMS22L	705353
ENSMMUG00000005842	159.178	2.93028	0.411911	7.11388	1.12829e-12	1.82248e-11	UGGT2	697784
ENSMMUG00000019767	472.005	2.92723	0.420416	6.96269	3.33825e-12	5.06581e-11	WAS	714474
ENSMMUG00000058073	695.95	2.92671	0.434863	6.7302	1.69434e-11	2.29546e-10	BAZ1A	693697
ENSMMUG00000020486	59.2983	2.92234	0.532862	5.48423	4.15263e-08	3.14935e-07	CHEK2	713668
ENSMMUG00000023382	111.342	2.91899	0.498961	5.85013	4.91194e-09	4.37458e-08	EPHB2	718570
ENSMMUG00000010978	40.9203	2.91818	0.862196	3.38459	0.000712835	0.00239938	S100A2	715264
ENSMMUG00000011091	26.8673	2.91722	0.68352	4.26793	1.97293e-05	9.29869e-05	ZNF571	713826
ENSMMUG00000016872	6121.06	2.91574	0.650738	4.48067	7.44097e-06	3.80882e-05	EFEMP1	718984
ENSMMUG00000006154	389.319	2.91553	0.308481	9.45127	3.34751e-21	2.14794e-19	TWF1	700686
ENSMMUG00000002488	2721.49	2.9132	0.355691	8.19025	2.60683e-16	7.65516e-15	ADAMTS2	713532
ENSMMUG00000018275	19.9112	2.91257	1.07761	2.70281	0.00687566	0.01814	DOK6	703667
ENSMMUG00000013944	40.7492	2.91137	0.635255	4.58299	4.58372e-06	2.4342e-05	RMDN2	710209
ENSMMUG00000022060	257.762	2.90584	0.423493	6.86159	6.80985e-12	9.82185e-11	ARHGAP9	711684
ENSMMUG00000013494	127.245	2.90531	0.479288	6.06173	1.34666e-09	1.31898e-08	EZH2	709075
ENSMMUG00000004148	628.178	2.90037	0.407403	7.11917	1.08579e-12	1.75906e-11	MAFB	712578
ENSMMUG00000000894	63.3062	2.90037	0.658323	4.40569	1.05449e-05	5.24124e-05	CIP2A	705690
ENSMMUG00000021072	63.3027	2.89863	0.558445	5.19054	2.0969e-07	1.41924e-06	CEP162	695775
ENSMMUG00000002526	115.314	2.89652	0.574716	5.03992	4.65722e-07	2.96497e-06	IKBKE	695607
ENSMMUG00000004891	1114.28	2.89624	0.403846	7.17165	7.40987e-13	1.24245e-11	CXCL16	721566
ENSMMUG00000010594	54.233	2.89576	0.888009	3.26096	0.00111035	0.00357569	PTGFR	707535
ENSMMUG00000008993	106.307	2.89266	0.529053	5.46762	4.56121e-08	3.43842e-07	KCNK5	719563
ENSMMUG00000022062	131.605	2.88987	0.739865	3.90595	9.38572e-05	0.000388442	TRAF3IP3	712895
ENSMMUG00000014305	20811.9	2.88819	0.496611	5.81579	6.03472e-09	5.31068e-08	APOE	714623
ENSMMUG00000047845	208.033	2.88534	0.465622	6.19675	5.76425e-10	5.99909e-09	GNA15	721669
ENSMMUG00000013789	156.257	2.88526	0.497836	5.79561	6.80731e-09	5.93109e-08	PTPN7	706254
ENSMMUG00000007586	349.173	2.88271	0.359896	8.00985	1.14852e-15	3.0536e-14	NCF1	694207
ENSMMUG00000051674	416.141	2.88026	0.279031	10.3224	5.58349e-25	6.69115e-23	IKBIP	693896
ENSMMUG00000000208	155.71	2.87887	0.710267	4.05322	5.05165e-05	0.00022008	NRG1	696275
ENSMMUG00000043275	110.325	2.87835	0.624502	4.60902	4.04566e-06	2.16824e-05	BDKRB2	703698
ENSMMUG00000056849	6.56443	2.87758	1.22991	2.33967	0.0193007	0.044765	RMI2	711569
ENSMMUG00000020695	643.964	2.87657	0.419422	6.85842	6.96265e-12	9.998e-11	SASH3	702089
ENSMMUG00000006385	656.758	2.87647	0.508192	5.6602	1.51195e-08	1.23456e-07	SIGLEC11	719127
ENSMMUG00000000504	497.836	2.87507	0.470159	6.11511	9.64898e-10	9.71335e-09	IKZF1	693936
ENSMMUG00000064063	20.491	2.87385	0.747501	3.8446	0.000120747	0.000488323	PRR7	700123
ENSMMUG00000013102	100.917	2.87344	0.555833	5.16962	2.34567e-07	1.57195e-06	TRPM6	706119
ENSMMUG00000017505	1059.02	2.86797	0.188199	15.239	1.94908e-52	1.58831e-48	TTC3	694206
ENSMMUG00000017864	553.499	2.86703	0.358745	7.99184	1.32945e-15	3.48349e-14	OSBPL8	693338
ENSMMUG00000011155	106.059	2.86297	0.316381	9.04911	1.44135e-19	6.92953e-18	FANCI	699878
ENSMMUG00000023042	2534.5	2.85989	0.453577	6.30519	2.87848e-10	3.17198e-09	OLFML2B	720062
ENSMMUG00000006268	279.995	2.85661	0.429578	6.64981	2.93471e-11	3.79301e-10	MPZL3	699211
ENSMMUG00000003036	393.462	2.85365	0.420933	6.77934	1.20727e-11	1.67456e-10	GMIP	720380
ENSMMUG00000006868	1642.06	2.85191	0.386233	7.38391	1.53713e-13	2.85657e-12	S100A9	714690
ENSMMUG00000008136	113.259	2.85133	0.54326	5.24854	1.53306e-07	1.06142e-06	GTSE1	714207
ENSMMUG00000016407	69.4761	2.85	0.504883	5.64488	1.65295e-08	1.33997e-07	MASTL	708134
ENSMMUG00000051859	304.486	2.84957	0.383869	7.42328	1.14259e-13	2.16282e-12	PYCARD	713563
ENSMMUG00000002919	592.267	2.8494	0.590469	4.82566	1.39542e-06	8.18963e-06	UBASH3B	707452
ENSMMUG00000021111	10.9571	2.8489	1.06022	2.68708	0.00720807	0.0188961	SIGLEC10	719648
ENSMMUG00000005621	328.6	2.84619	0.329933	8.62658	6.32145e-18	2.37389e-16	SLC39A10	696669
ENSMMUG00000000092	1006.59	2.83875	0.411381	6.90055	5.18014e-12	7.61967e-11	GLMP	719468
ENSMMUG00000011498	565.103	2.83694	0.26603	10.664	1.50047e-26	2.42125e-24	DOCK11	710690
ENSMMUG00000019054	51.5757	2.83621	1.15043	2.46535	0.0136881	0.0333118	LIPG	699477
ENSMMUG00000002997	59.1497	2.83268	0.674101	4.20216	2.64376e-05	0.00012158	AURKB	721955
ENSMMUG00000000968	12.7603	2.83251	0.949345	2.98365	0.00284834	0.00832237	MYLK2	712830
ENSMMUG00000000870	134.183	2.83127	0.398172	7.11066	1.15485e-12	1.8617e-11	TLR5	574328
ENSMMUG00000013919	101.548	2.83009	0.543345	5.20865	1.90224e-07	1.29773e-06	TREML1	719732
ENSMMUG00000015731	90.8544	2.8297	0.725109	3.90244	9.52271e-05	0.000393312	JHY	707654
ENSMMUG00000010578	52.4639	2.82863	0.775973	3.64526	0.000267118	0.000996451	PLD4	707527
ENSMMUG00000007616	346.176	2.82807	0.636096	4.44598	8.74921e-06	4.40243e-05	COL21A1	712070
ENSMMUG00000045116	21.7463	2.82557	0.856441	3.2992	0.000969602	0.00316241	GPR63	704888
ENSMMUG00000020880	15.8253	2.82281	0.772521	3.65403	0.000258161	0.000967911	CCDC189	711827
ENSMMUG00000015812	849.404	2.82029	0.385436	7.31716	2.53272e-13	4.5555e-12	CD48	719762
ENSMMUG00000013454	12.4055	2.81766	0.953557	2.95489	0.0031278	0.00904649	SIDT1	709487
ENSMMUG00000002254	15.8112	2.81517	0.855387	3.29111	0.000997939	0.00324574	RHEX	696291
ENSMMUG00000062582	3137.63	2.81077	1.00203	2.80507	0.00503057	0.0137425	PTX3	704985
ENSMMUG00000023056	68.446	2.80879	0.454665	6.1777	6.50417e-10	6.72194e-09	CLCN5	694497
ENSMMUG00000018404	113.999	2.80665	0.486503	5.76903	7.97291e-09	6.85351e-08	GAL3ST4	711504
ENSMMUG00000023597	108.27	2.80638	0.369294	7.59929	2.97757e-14	6.19776e-13	ARSJ	702633
ENSMMUG00000019377	17.025	2.80586	0.989016	2.83702	0.00455369	0.0125961	CPA4	702856
ENSMMUG00000012024	443.766	2.80535	0.482992	5.80828	6.31173e-09	5.5276e-08	ORAI2	714917
ENSMMUG00000007544	34.8706	2.80441	0.603261	4.64875	3.3396e-06	1.81975e-05	TROAP	709931
ENSMMUG00000023398	2765.68	2.80102	0.353315	7.92782	2.23021e-15	5.62661e-14	COL16A1	706149
ENSMMUG00000020803	590.181	2.80053	0.404374	6.92559	4.3416e-12	6.51561e-11	SAMD9L	701572
ENSMMUG00000017653	114.099	2.79598	0.566789	4.93301	8.097e-07	4.9425e-06	BUB1	696598
ENSMMUG00000005797	103.886	2.79531	0.839248	3.33074	0.00086617	0.00285501	ALDH1L2	701242
ENSMMUG00000019126	2039.42	2.79006	0.491027	5.68209	1.33059e-08	1.09802e-07	PNP	704183
ENSMMUG00000023249	72.229	2.78746	0.807806	3.45065	0.00055924	0.00192482	ARNTL2	709547
ENSMMUG00000014049	11035.9	2.78704	0.311603	8.94417	3.7474e-19	1.68716e-17	COL6A3	694701
ENSMMUG00000050865	124.728	2.7863	0.452488	6.15774	7.3791e-10	7.56857e-09	PRRX1	702704
ENSMMUG00000013109	202.572	2.78491	0.503532	5.53076	3.18849e-08	2.46168e-07	ST8SIA4	702400
ENSMMUG00000010007	2465.71	2.78291	0.518399	5.36828	7.94895e-08	5.77326e-07	CD14	697482
ENSMMUG00000002667	104.337	2.7812	0.435252	6.38987	1.66026e-10	1.89754e-09	N4BP2	700365
ENSMMUG00000031465	5801.35	2.78028	1.12367	2.47428	0.0133504	0.0325532	NPPB	715053
ENSMMUG00000018952	45.407	2.77973	0.698237	3.98107	6.86066e-05	0.000291033	NDC80	696232
ENSMMUG00000004821	14.7248	2.77805	1.07741	2.57844	0.00992463	0.0250972	MS4A14	697083
ENSMMUG00000004512	1183.98	2.77606	0.373156	7.43942	1.0113e-13	1.93453e-12	FCER1G	720291
ENSMMUG00000003775	2824.27	2.76824	0.35876	7.71614	1.19909e-14	2.65166e-13	FCGR2A	719996
ENSMMUG00000016323	38.1029	2.76519	0.495774	5.57752	2.43967e-08	1.92458e-07	ARHGEF39	696846
ENSMMUG00000020406	62.0655	2.75851	0.544998	5.06149	4.15982e-07	2.67232e-06	GCNT1	704639
ENSMMUG00000021689	185.972	2.75547	0.28458	9.68259	3.57553e-22	2.7757e-20	RACGAP1	711887
ENSMMUG00000001050	240.869	2.75468	0.687427	4.00724	6.14323e-05	0.000263065	APOL6	693593
ENSMMUG00000022196	14.127	2.75344	0.908306	3.0314	0.00243426	0.00724104	GPR160	696917
ENSMMUG00000000712	109.377	2.75293	0.832574	3.30653	0.000944586	0.00308824	CDH6	695557
ENSMMUG00000009246	88.9578	2.75177	0.869412	3.16509	0.00155033	0.00482661	IL18RAP	712046
ENSMMUG00000003084	108.251	2.74949	0.600071	4.58195	4.60664e-06	2.44477e-05	CARD9	710485
ENSMMUG00000009787	1118.72	2.74331	0.391697	7.00364	2.4939e-12	3.84173e-11	RCN3	719293
ENSMMUG00000007509	735.247	2.73824	0.29119	9.40361	5.27223e-21	3.23033e-19	MYO5A	574273
ENSMMUG00000005617	28.8184	2.73617	0.774987	3.53059	0.000414627	0.00147481	STAT4	693854
ENSMMUG00000015355	13.6102	2.73612	0.924236	2.96041	0.00307228	0.00890168	RSPO3	712288
ENSMMUG00000009195	268.382	2.73534	0.57623	4.74695	2.06503e-06	1.16942e-05	PLEK	698949
ENSMMUG00000008572	13.0456	2.73434	0.915472	2.9868	0.0028191	0.00825175	CENPL	707211
ENSMMUG00000009107	284.439	2.73161	0.388882	7.02426	2.15196e-12	3.33708e-11	ALCAM	703777
ENSMMUG00000022111	789.26	2.72964	0.410513	6.64935	2.94396e-11	3.80196e-10	RPS6KA1	714794
ENSMMUG00000004847	26.0317	2.72809	0.863054	3.16097	0.00157244	0.00488891	XYLB	695879
ENSMMUG00000004769	45.5428	2.72699	0.725067	3.76101	0.000169228	0.000658883	TIFAB	715045
ENSMMUG00000013099	120.756	2.72559	0.509064	5.35413	8.5971e-08	6.19432e-07	PAPPA	706783
ENSMMUG00000010582	74.1174	2.72345	0.817905	3.32979	0.000869105	0.00286271	CDCA2	711581
ENSMMUG00000014340	78.0101	2.72066	0.378817	7.18199	6.8702e-13	1.15672e-11	CDCA8	719808
ENSMMUG00000032156	914.845	2.72045	0.364739	7.45861	8.74401e-14	1.69453e-12	C3AR1	716086
ENSMMUG00000011385	327.336	2.71578	0.436369	6.22358	4.85933e-10	5.10622e-09	PIK3CG	698857
ENSMMUG00000012668	251.259	2.71575	0.31063	8.74272	2.27574e-18	9.15802e-17	CNTRL	700200
ENSMMUG00000021401	133.093	2.71256	0.546578	4.9628	6.94838e-07	4.29608e-06	PRDM1	696757
ENSMMUG00000011095	875.032	2.70783	0.369801	7.32241	2.43551e-13	4.39091e-12	BACH1	705817
ENSMMUG00000015862	72.3972	2.7042	0.578062	4.67805	2.89616e-06	1.59303e-05	CEP290	708286
ENSMMUG00000042751	577.372	2.70389	0.717352	3.76927	0.000163728	0.000638994	IL1B	704701
ENSMMUG00000012589	492.829	2.70334	0.410378	6.58745	4.47459e-11	5.66643e-10	PGM3	694464
ENSMMUG00000037526	40.2392	2.70205	0.591847	4.56545	4.98421e-06	2.62719e-05	LRR1	706658
ENSMMUG00000010834	63.4669	2.7017	0.420378	6.42684	1.30283e-10	1.51451e-09	REL	717804
ENSMMUG00000039582	516.741	2.70163	0.40217	6.71763	1.84707e-11	2.48995e-10	AIF1	574115
ENSMMUG00000003140	232.693	2.69937	0.318584	8.47304	2.39063e-17	8.11719e-16	RELT	718143
ENSMMUG00000009339	166.565	2.69867	0.416174	6.48447	8.90417e-11	1.071e-09	FAS	574332
ENSMMUG00000002187	343.278	2.69824	0.471302	5.72508	1.03387e-08	8.68554e-08	FKBP7	703299
ENSMMUG00000018981	109.203	2.6965	0.659781	4.08697	4.37045e-05	0.00019293	C19H19orf38	100429769
ENSMMUG00000001676	192.511	2.6963	0.578104	4.66404	3.10062e-06	1.69748e-05	IL7R	699869
ENSMMUG00000015779	294.647	2.69526	0.447826	6.01854	1.75996e-09	1.69026e-08	RAP2B	711055
ENSMMUG00000001108	16.3192	2.6924	0.817551	3.29325	0.000990357	0.0032243	PTPRT	696796
ENSMMUG00000006829	50.8747	2.68531	0.665976	4.03214	5.52719e-05	0.000239325	DAPP1	709038
ENSMMUG00000022115	177.818	2.68421	0.48331	5.55381	2.79514e-08	2.18595e-07	KLHL6	705455
ENSMMUG00000003897	59.571	2.67952	0.528093	5.07396	3.89613e-07	2.51382e-06	SLC9A7	710906
ENSMMUG00000006033	1978.54	2.67883	0.337941	7.92692	2.24648e-15	5.65891e-14	ADAM9	701124
ENSMMUG00000016939	173.737	2.67594	0.400232	6.68598	2.29388e-11	3.02228e-10	OSBPL3	703212
ENSMMUG00000015380	97.9836	2.67493	0.485968	5.50433	3.70576e-08	2.8302e-07	PSRC1	698060
ENSMMUG00000003462	33.0387	2.67246	0.732481	3.64851	0.00026377	0.000985764	ANKRD6	701339
ENSMMUG00000063074	411.085	2.67006	0.79297	3.36716	0.000759462	0.00254215	COL10A1	716223
ENSMMUG00000013545	1099.97	2.66925	0.42905	6.22129	4.93069e-10	5.17452e-09	HCLS1	714044
ENSMMUG00000018459	726.204	2.66703	0.354724	7.51862	5.53575e-14	1.10295e-12	GPSM3	717356
ENSMMUG00000012191	8.15892	2.6668	1.15952	2.29993	0.0214523	0.0490846	CCDC153	704216
ENSMMUG00000004216	3174.46	2.66547	0.328992	8.10194	5.40886e-16	1.50433e-14	FUCA1	710993
ENSMMUG00000006871	64.3069	2.66455	0.619311	4.30243	1.68932e-05	8.07144e-05	ARAP2	702115
ENSMMUG00000016139	19.8857	2.66391	0.683392	3.89807	9.69607e-05	0.000399662	FLT3	721712
ENSMMUG00000013739	659.615	2.66262	0.276992	9.61262	7.07258e-22	5.21579e-20	RAI14	698620
ENSMMUG00000011038	159.132	2.66034	0.522526	5.09131	3.55603e-07	2.31454e-06	FZD2	712381
ENSMMUG00000005792	346.4	2.65644	0.392058	6.77561	1.2388e-11	1.71393e-10	PIK3R5	722027
ENSMMUG00000005550	69.9174	2.65586	0.405664	6.54694	5.87288e-11	7.29544e-10	SLFN12	715660
ENSMMUG00000021221	108.668	2.65261	0.47712	5.55963	2.70353e-08	2.12041e-07	HJURP	718180
ENSMMUG00000039401	94.4032	2.64633	0.435806	6.07225	1.26129e-09	1.24059e-08	CD300C	697839
ENSMMUG00000023342	145.984	2.64616	0.507606	5.21302	1.85794e-07	1.2691e-06	PAG1	700748
ENSMMUG00000000001	170.044	2.64493	0.404945	6.53159	6.50754e-11	8.01663e-10	CCNF	696745
ENSMMUG00000059038	27.7843	2.64028	0.913826	2.88926	0.00386149	0.0108865	HTR7	696317
ENSMMUG00000023770	377.564	2.63528	0.464454	5.67392	1.39566e-08	1.14881e-07	NRIP1	693866
ENSMMUG00000014066	76.1351	2.63498	0.86649	3.04098	0.00235806	0.00704262	ZNF81	708036
ENSMMUG00000006151	49.67	2.63326	0.725613	3.62901	0.000284509	0.00105122	FPR2	100426968
ENSMMUG00000020737	1292.13	2.63236	0.34697	7.58671	3.28136e-14	6.75248e-13	IL1R1	711726
ENSMMUG00000023569	40.4209	2.62555	0.538004	4.88017	1.05993e-06	6.33238e-06	IL10	694931
ENSMMUG00000010121	1048.2	2.62531	0.523181	5.01798	5.22181e-07	3.29227e-06	SLC16A3	715842
ENSMMUG00000058395	48.3815	2.62303	0.486021	5.39694	6.77865e-08	4.97426e-07	ZBTB41	713381
ENSMMUG00000021423	143.823	2.62073	0.36782	7.12505	1.0404e-12	1.69395e-11	PLA2G4A	716635
ENSMMUG00000017053	1011.47	2.62	0.322253	8.13025	4.28397e-16	1.21005e-14	DAPK1	694315
ENSMMUG00000007570	1094.08	2.61882	0.412721	6.34526	2.22044e-10	2.49062e-09	UACA	696026
ENSMMUG00000008160	437.681	2.61694	0.31239	8.37716	5.42206e-17	1.74297e-15	NCF4	695612
ENSMMUG00000000823	392.195	2.6151	0.423332	6.17742	6.51559e-10	6.72947e-09	LMNB1	703575
ENSMMUG00000049470	145.419	2.61488	0.598603	4.3683	1.25219e-05	6.14333e-05	DENND2D	702568
ENSMMUG00000012182	11.7455	2.61371	0.792074	3.29983	0.000967425	0.00315657	TRIM46	717498
ENSMMUG00000065127	11.9231	2.61071	0.824603	3.16603	0.00154537	0.00481301	INSL6	693735
ENSMMUG00000018513	164.367	2.61045	0.542876	4.80857	1.52017e-06	8.84216e-06	IRF4	722883
ENSMMUG00000007752	33.239	2.60316	0.879581	2.95954	0.00308094	0.00892362	PHLDA2	706160
ENSMMUG00000000024	30.7354	2.60311	0.815929	3.19037	0.00142092	0.00446464	PTGDR	707918
ENSMMUG00000020469	115.151	2.60297	0.490066	5.31147	1.08746e-07	7.7058e-07	RASGRP4	719595
ENSMMUG00000007603	204.723	2.60261	0.37019	7.03047	2.05841e-12	3.2042e-11	CCDC88B	722080
ENSMMUG00000022139	3827.48	2.60234	0.252242	10.3168	5.91566e-25	7.03748e-23	CTSC	705320
ENSMMUG00000045497	2214.3	2.59902	0.488159	5.32412	1.01442e-07	7.22593e-07	CFH	717346
ENSMMUG00000016515	79.4702	2.59898	0.510798	5.08808	3.61711e-07	2.35242e-06	MIS18BP1	702644
ENSMMUG00000039953	15.8192	2.59683	0.896938	2.89522	0.00378893	0.0107134	TMEM200C	707565
ENSMMUG00000008005	34.6172	2.59655	0.909486	2.85497	0.00430414	0.0119858	FOXP2	613237
ENSMMUG00000013204	53.9354	2.5927	0.396503	6.53891	6.19671e-11	7.66267e-10	NXT2	704593
ENSMMUG00000052294	61.9879	2.59257	0.620808	4.17612	2.96525e-05	0.000134617	ORC1	713271
ENSMMUG00000000912	596.3	2.59206	0.35002	7.40546	1.307e-13	2.45409e-12	CD86	714390
ENSMMUG00000023507	30.4821	2.59205	1.0924	2.3728	0.0176537	0.041524	MAGEL2	719760
ENSMMUG00000050979	29.3285	2.58692	0.829406	3.11901	0.0018146	0.00556118	PIANP	713548
ENSMMUG00000012089	34.9823	2.58429	0.879664	2.93781	0.00330539	0.00949928	MLPH	694820
ENSMMUG00000005600	201.368	2.58292	0.475685	5.4299	5.63843e-08	4.19038e-07	DENND1C	700342
ENSMMUG00000049523	614.079	2.58107	0.458266	5.63227	1.77856e-08	1.435e-07	ANKRD12	114673693
ENSMMUG00000009316	23.1851	2.58076	0.957591	2.69505	0.0070378	0.0185153	CXCR5	701792
ENSMMUG00000018544	491.382	2.57905	0.21734	11.8664	1.76902e-32	8.18617e-30	SKAP2	701461
ENSMMUG00000040671	46.5037	2.57853	0.550904	4.68055	2.86102e-06	1.57637e-05	FUT7	720913
ENSMMUG00000045411	76.0177	2.57794	0.977465	2.63737	0.00835507	0.0214984	CD300H	703016
ENSMMUG00000023761	106.807	2.57681	0.383904	6.71213	1.91804e-11	2.57075e-10	ENTPD7	708844
ENSMMUG00000017695	90.6179	2.5737	0.44128	5.83236	5.46496e-09	4.84855e-08	SERP1	106997040
ENSMMUG00000008692	50.9464	2.57233	0.805003	3.19543	0.00139623	0.00439301	TNFSF14	701451
ENSMMUG00000001917	132.142	2.56871	0.712168	3.60688	0.000309897	0.0011355	MATK	100430078
ENSMMUG00000022909	143.088	2.56657	0.59513	4.31262	1.61331e-05	7.75167e-05	MGAT4A	708094
ENSMMUG00000021900	13.7673	2.56597	1.00758	2.54667	0.0108757	0.0271816	UPK3A	717456
ENSMMUG00000011766	166.669	2.56581	0.35039	7.32274	2.42955e-13	4.38503e-12	ARL11	706725
ENSMMUG00000005920	38.7136	2.56481	0.474665	5.4034	6.53879e-08	4.81778e-07	NAT1	704019
ENSMMUG00000016976	595.67	2.56351	0.416469	6.15533	7.49201e-10	7.6699e-09	DOCK8	698081
ENSMMUG00000003401	683.187	2.55976	0.297062	8.61692	6.8781e-18	2.5652e-16	TUT7	693660
ENSMMUG00000023274	3665.7	2.55832	0.430508	5.94256	2.8061e-09	2.61635e-08	SULF1	705606
ENSMMUG00000001037	113.765	2.55747	0.74011	3.45553	0.000549208	0.00189239	RHOH	700499
ENSMMUG00000000802	29.814	2.55645	0.689413	3.70815	0.00020878	0.000796884	RFX3	695861
ENSMMUG00000004153	276.727	2.55064	0.474306	5.37763	7.54729e-08	5.49623e-07	ATM	100427400
ENSMMUG00000009460	248.615	2.54097	0.717105	3.54337	0.000395043	0.00141224	NABP1	694172
ENSMMUG00000005946	205.227	2.5405	0.600209	4.23268	2.30919e-05	0.000107284	NLRP3	701278
ENSMMUG00000013059	35.1621	2.5305	0.636555	3.97531	7.02865e-05	0.000297308	GPR180	694839
ENSMMUG00000017522	5727.57	2.52751	0.412765	6.12338	9.16117e-10	9.2763e-09	SOCS3	715680
ENSMMUG00000023575	512.214	2.52589	0.295344	8.55238	1.20578e-17	4.25363e-16	RESF1	695054
ENSMMUG00000012895	474.206	2.52518	0.319637	7.90016	2.78555e-15	6.94174e-14	PYCR1	715182
ENSMMUG00000010826	62.6559	2.52512	0.733401	3.44302	0.000575254	0.00197462	RGL3	714496
ENSMMUG00000018003	198.019	2.52464	0.403797	6.25226	4.04549e-10	4.31784e-09	RAB23	712860
ENSMMUG00000023464	216.615	2.52351	0.555306	4.54436	5.51018e-06	2.88206e-05	DOK2	706317
ENSMMUG00000009519	434.295	2.52164	0.287785	8.76223	1.91424e-18	7.81914e-17	WASHC4	701501
ENSMMUG00000017421	161.507	2.52147	0.527568	4.77942	1.75802e-06	1.00959e-05	TSPAN2	709463
ENSMMUG00000015799	38.041	2.52025	0.713787	3.53081	0.000414284	0.00147392	TLL1	705831
ENSMMUG00000001850	127657	2.51854	0.294191	8.5609	1.11985e-17	3.98501e-16	SPARC	712388
ENSMMUG00000023184	587.79	2.51808	0.403437	6.24157	4.33207e-10	4.60562e-09	UNC93B1	710928
ENSMMUG00000007354	1810.02	2.5127	0.323046	7.77815	7.35938e-15	1.68223e-13	NEK6	100427402
ENSMMUG00000016914	134.379	2.51127	0.372001	6.75071	1.47123e-11	2.01328e-10	DOK3	700625
ENSMMUG00000022242	152.559	2.51018	0.357876	7.0141	2.31429e-12	3.58539e-11	SMARCAD1	708691
ENSMMUG00000013665	5850.31	2.507	0.290162	8.64	5.62119e-18	2.1207e-16	MMP14	712429
ENSMMUG00000062156	97.6616	2.50656	0.519784	4.82231	1.41902e-06	8.30418e-06	ETAA1	697941
ENSMMUG00000002210	181.213	2.50502	0.662553	3.78086	0.000156286	0.000613919	TNFRSF11A	100424175
ENSMMUG00000008346	182.058	2.50467	0.382802	6.54299	6.03014e-11	7.4737e-10	SMC5	702219
ENSMMUG00000009201	1596.11	2.50321	0.198981	12.5801	2.71528e-36	2.32914e-33	ABHD12	705915
ENSMMUG00000004616	519.168	2.5032	0.390252	6.4143	1.41472e-10	1.63758e-09	PLAUR	710662
ENSMMUG00000012578	54.828	2.50215	0.490465	5.1016	3.36802e-07	2.20096e-06	GAP43	711260
ENSMMUG00000007409	693.082	2.50138	0.221398	11.2981	1.34084e-29	3.40026e-27	CALHM6	715967
ENSMMUG00000022788	38.9629	2.49707	0.808182	3.08974	0.0020033	0.00607665	TCF7	710234
ENSMMUG00000003776	114.441	2.49667	0.480876	5.19192	2.08134e-07	1.4093e-06	UBA6	711751
ENSMMUG00000010672	179.174	2.49268	0.360031	6.92351	4.40577e-12	6.59369e-11	SLC35B3	698416
ENSMMUG00000015297	24.0931	2.49119	0.99895	2.49381	0.0126381	0.0309879	CD69	717288
ENSMMUG00000001518	100.675	2.48563	0.359469	6.91475	4.68704e-12	6.9762e-11	ZNF518A	704154
ENSMMUG00000007897	196.6	2.48246	0.472165	5.25761	1.45941e-07	1.01431e-06	TNFAIP8L2	709632
ENSMMUG00000042362	104.526	2.48122	0.408913	6.06783	1.29648e-09	1.27443e-08	CLEC2B	717347
ENSMMUG00000011942	62.4702	2.48005	0.469462	5.28275	1.27258e-07	8.93599e-07	ORC6	716175
ENSMMUG00000000556	475.413	2.47946	0.435976	5.68715	1.29177e-08	1.06815e-07	HAPLN3	698880
ENSMMUG00000001141	158.641	2.47586	0.422672	5.85762	4.69534e-09	4.19773e-08	BNC2	713291
ENSMMUG00000022021	85.4336	2.47351	0.358751	6.89479	5.3944e-12	7.90949e-11	ESPL1	702136
ENSMMUG00000011620	1636.43	2.47316	0.293498	8.42652	3.56111e-17	1.1725e-15	MRC1	701010
ENSMMUG00000013841	304.28	2.47001	0.254541	9.70378	2.90527e-22	2.29855e-20	PARP8	702637
ENSMMUG00000017239	24.5312	2.46921	0.690848	3.57418	0.000351328	0.00126905	MED12L	709571
ENSMMUG00000008934	1101.38	2.46907	0.309528	7.97688	1.50079e-15	3.90734e-14	MARCKS	694077
ENSMMUG00000000129	28.495	2.46898	0.738048	3.34529	0.00082198	0.002724	SH2D4A	704682
ENSMMUG00000008025	199.361	2.46738	0.392736	6.28255	3.33071e-10	3.62861e-09	CEP295	697392
ENSMMUG00000013092	590.487	2.4657	0.286919	8.59373	8.41882e-18	3.08337e-16	ACAP2	705403
ENSMMUG00000005786	26.6111	2.46302	0.564373	4.36417	1.27607e-05	6.24358e-05	MAP3K9	693835
ENSMMUG00000010596	1886.36	2.46112	0.429698	5.72756	1.01888e-08	8.5685e-08	PFKFB3	713062
ENSMMUG00000018571	1171.63	2.46111	0.5262	4.67715	2.90894e-06	1.59898e-05	CREB3L1	713391
ENSMMUG00000022588	66.1285	2.46097	0.559005	4.40241	1.07057e-05	5.31374e-05	ZBP1	696090
ENSMMUG00000005665	133.562	2.46043	0.350189	7.02602	2.12508e-12	3.30168e-11	OTULINL	698744
ENSMMUG00000005921	304.179	2.45789	0.482638	5.09262	3.53147e-07	2.29948e-06	KIF21B	710792
ENSMMUG00000001420	1177.02	2.45627	0.462459	5.31133	1.0883e-07	7.70846e-07	MFAP2	710885
ENSMMUG00000002592	36.2526	2.45592	0.642592	3.82189	0.00013243	0.000529527	GPR173	698645
ENSMMUG00000004327	5711.08	2.45523	0.446131	5.50338	3.72585e-08	2.84421e-07	CD44	717204
ENSMMUG00000019774	374.841	2.45507	0.630805	3.89197	9.94339e-05	0.000409236	MTHFD1L	705222
ENSMMUG00000008335	5213.6	2.4544	0.418213	5.86879	4.38981e-09	3.95715e-08	SAT1	697884
ENSMMUG00000002382	144.021	2.45383	0.641152	3.82722	0.000129601	0.000518977	SERPINF2	100427699
ENSMMUG00000038690	301.551	2.45359	0.258708	9.484	2.44723e-21	1.60826e-19	C1GALT1	696870
ENSMMUG00000010203	872.358	2.45309	0.427573	5.73725	9.62268e-09	8.13858e-08	PTPN6	714374
ENSMMUG00000007668	7.63346	2.44893	0.984318	2.48794	0.0128484	0.0314609	DSC3	712805
ENSMMUG00000023018	223.15	2.44845	0.326438	7.5005	6.3573e-14	1.25742e-12	RP2	711227
ENSMMUG00000001597	33.0501	2.44821	1.03943	2.35533	0.0185061	0.0432544	GZMA	705712
ENSMMUG00000057432	457.819	2.4472	0.351263	6.96684	3.24131e-12	4.92788e-11	STK17B	696908
ENSMMUG00000002535	10.834	2.44318	0.947184	2.57941	0.0098968	0.0250385	DEPDC7	694433
ENSMMUG00000016587	363.574	2.44132	0.386654	6.31396	2.71984e-10	3.00732e-09	DTNB	696167
ENSMMUG00000021296	10.1814	2.44093	1.0562	2.31104	0.0208308	0.0478169	EML6	718818
ENSMMUG00000008744	4479.24	2.44092	0.31117	7.84431	4.3534e-15	1.04035e-13	LAPTM5	704041
ENSMMUG00000013054	2223.79	2.4386	0.331773	7.35021	1.97901e-13	3.61997e-12	FKBP10	707881
ENSMMUG00000000300	422.268	2.43634	0.2585	9.42489	4.3057e-21	2.7079e-19	ITGA4	704745
ENSMMUG00000052840	1657.74	2.43521	0.35428	6.87369	6.25641e-12	9.07179e-11	RAB31	704975
ENSMMUG00000001563	114.484	2.43093	0.628172	3.86985	0.000108903	0.000444613	CHST6	711570
ENSMMUG00000004490	3918.83	2.42893	0.36326	6.68648	2.28603e-11	3.01438e-10	MNDA	719220
ENSMMUG00000016876	407.412	2.42803	0.596312	4.07174	4.66634e-05	0.000204833	ITGAL	711945
ENSMMUG00000012591	77.4046	2.42715	0.369832	6.56285	5.27892e-11	6.63322e-10	RELL2	704673
ENSMMUG00000016975	95.6294	2.4261	0.422268	5.7454	9.17024e-09	7.79232e-08	SLC38A5	710156
ENSMMUG00000022873	152.733	2.4255	0.359476	6.74733	1.50595e-11	2.05046e-10	SERPINB8	100424017
ENSMMUG00000008441	46.1537	2.42134	0.494534	4.8962	9.77089e-07	5.86973e-06	BANK1	710040
ENSMMUG00000011330	21.358	2.42122	0.671966	3.60318	0.000314343	0.00115024	NPAS1	716963
ENSMMUG00000058594	200.762	2.42	0.516144	4.68862	2.75059e-06	1.52014e-05	BIRC3	702468
ENSMMUG00000050246	1709.05	2.4191	0.306732	7.88668	3.1033e-15	7.72176e-14	EFHD2	694155
ENSMMUG00000002861	268.479	2.41652	0.445238	5.42749	5.71523e-08	4.24359e-07	TMEM45A	700594
ENSMMUG00000014230	80.5833	2.41564	0.530661	4.55214	5.3103e-06	2.78556e-05	FMO4	704074
ENSMMUG00000015864	155.276	2.41415	0.375299	6.43259	1.25449e-10	1.46763e-09	TMTC3	708484
ENSMMUG00000001418	9.82406	2.41101	1.02281	2.35724	0.0184115	0.0430765	KLRG1	716727
ENSMMUG00000044622	205.079	2.41048	0.619777	3.88926	0.000100549	0.000413305	LILRA2	692341
ENSMMUG00000015507	29.6588	2.40987	0.822366	2.93041	0.00338518	0.0096928	RNF212	100424020
ENSMMUG00000007373	426.013	2.40836	0.3335	7.22148	5.14241e-13	8.77602e-12	ZDHHC20	705802
ENSMMUG00000001630	123.794	2.40818	0.788576	3.05384	0.00225936	0.00677642	DKK2	694869
ENSMMUG00000017333	30.1751	2.40675	0.784929	3.06621	0.00216794	0.00652623	CD244	719800
ENSMMUG00000045138	145.393	2.40411	0.811479	2.96263	0.00305025	0.008841	GREM2	708280
ENSMMUG00000011308	88.3235	2.40332	0.563375	4.26593	1.99075e-05	9.36851e-05	LACC1	700834
ENSMMUG00000019005	2566.32	2.40235	0.25287	9.50035	2.09191e-21	1.39159e-19	TTYH3	714138
ENSMMUG00000049104	36.4146	2.40079	0.70508	3.40499	0.000661653	0.00224192	CYorf15A	100270688
ENSMMUG00000042706	903.696	2.40077	0.246288	9.74783	1.88446e-22	1.53565e-20	CNPY3	100424676
ENSMMUG00000039099	321.166	2.40075	0.476072	5.04282	4.58716e-07	2.92494e-06	SKIL	696680
ENSMMUG00000038362	24.2057	2.40059	0.720912	3.32994	0.000868638	0.00286175	ZNF470	707082
ENSMMUG00000009486	38.606	2.40036	0.590212	4.06695	4.76333e-05	0.000208634	CD33	719855
ENSMMUG00000006880	12.8681	2.40027	0.948694	2.53008	0.0114035	0.0283143	CD19	705211
ENSMMUG00000017233	48.5024	2.40014	0.466987	5.13963	2.75284e-07	1.82456e-06	EME1	106994002
ENSMMUG00000021881	97.6141	2.39879	0.892709	2.68709	0.00720774	0.0188961	LILRA6	692338
ENSMMUG00000001686	41.7702	2.39782	0.836383	2.86689	0.00414532	0.0115872	SLC44A3	714768
ENSMMUG00000002327	527.762	2.39712	0.213022	11.2529	2.24074e-29	5.2927e-27	ROBO1	722879
ENSMMUG00000023077	145.417	2.39553	0.447049	5.35853	8.38996e-08	6.06115e-07	PTTG1	696143
ENSMMUG00000020202	126.033	2.39473	0.745758	3.21113	0.00132213	0.00418062	MAGED4B	697293
ENSMMUG00000014735	101.81	2.3945	0.502472	4.76544	1.88439e-06	1.07384e-05	CPT1C	719429
ENSMMUG00000013202	2190.57	2.39343	0.216364	11.0621	1.91623e-28	3.90385e-26	CD4	713807
ENSMMUG00000015614	347.63	2.39094	0.310793	7.69302	1.43698e-14	3.14361e-13	TRPV2	695986
ENSMMUG00000005808	92.3725	2.39021	0.398453	5.99874	1.98854e-09	1.89861e-08	CMTR2	711529
ENSMMUG00000021650	120.213	2.38759	0.572116	4.17325	3.00284e-05	0.000136272	CARD11	714728
ENSMMUG00000041519	96.609	2.38597	0.403011	5.92037	3.21222e-09	2.96616e-08	ZNF354A	723011
ENSMMUG00000023378	582.149	2.38548	0.374905	6.3629	1.97975e-10	2.23758e-09	ATP2B1	709102
ENSMMUG00000010476	39.6959	2.3831	1.01145	2.35613	0.0184664	0.0431864	SOWAHD	694278
ENSMMUG00000020994	152.357	2.38135	0.558897	4.26081	2.03687e-05	9.55857e-05	SUSD2	720248
ENSMMUG00000009694	492.504	2.38083	0.369194	6.44872	1.128e-10	1.33509e-09	SLC9A9	713935
ENSMMUG00000006370	91.7864	2.38035	0.428853	5.55049	2.84867e-08	2.22674e-07	LRRCC1	707964
ENSMMUG00000010102	206.009	2.38022	0.281104	8.46739	2.50947e-17	8.46778e-16	SH3PXD2B	702751
ENSMMUG00000016904	62.1086	2.37872	0.537952	4.42181	9.78766e-06	4.88873e-05	CD101	711234
ENSMMUG00000008004	1127.85	2.37523	0.428339	5.54521	2.93607e-08	2.28687e-07	TYROBP	574207
ENSMMUG00000000098	37.972	2.37434	0.510964	4.6468	3.37129e-06	1.83457e-05	HHIPL1	717012
ENSMMUG00000019914	1047.37	2.37198	0.290123	8.17579	2.93928e-16	8.50878e-15	CEP170	705427
ENSMMUG00000009739	644.666	2.36759	0.414805	5.70772	1.14501e-08	9.54055e-08	MTHFD2	714974
ENSMMUG00000005659	27.8224	2.36703	0.671218	3.52647	0.000421142	0.0014944	RAD54B	699516
ENSMMUG00000020004	1505.61	2.36578	0.32944	7.18124	6.90829e-13	1.16193e-11	RASSF2	718924
ENSMMUG00000008611	220.895	2.36376	0.374003	6.32016	2.61289e-10	2.90087e-09	RIF1	694817
ENSMMUG00000010171	309.881	2.36089	0.535512	4.40866	1.04012e-05	5.17299e-05	PSTPIP1	708327
ENSMMUG00000000172	368.669	2.35884	0.520404	4.5327	5.82337e-06	3.03224e-05	SLC31A2	706385
ENSMMUG00000007329	1750.45	2.3578	0.46212	5.10215	3.35821e-07	2.19543e-06	CORO1A	710813
ENSMMUG00000002146	76.6528	2.35727	0.40169	5.86838	4.40079e-09	3.96485e-08	SCLT1	693822
ENSMMUG00000031452	409.254	2.35692	0.249007	9.46529	2.92748e-21	1.89334e-19	FMNL2	695391
ENSMMUG00000019159	342.072	2.35447	0.4451	5.28977	1.22473e-07	8.61113e-07	PTK2B	712787
ENSMMUG00000060389	182.678	2.35284	0.439165	5.35753	8.43697e-08	6.08971e-07	F2RL1	707479
ENSMMUG00000018201	1208.85	2.35284	0.380028	6.19123	5.96979e-10	6.20112e-09	NID2	710184
ENSMMUG00000021630	260.193	2.35204	0.49513	4.75036	2.03057e-06	1.1511e-05	MAP4K1	694259
ENSMMUG00000017501	925.529	2.35182	0.508872	4.62164	3.80722e-06	2.05124e-05	NAAA	700991
ENSMMUG00000001892	752.828	2.35122	0.390693	6.01808	1.76496e-09	1.69407e-08	UGDH	699500
ENSMMUG00000009057	336.505	2.34878	0.461832	5.08579	3.66094e-07	2.37524e-06	BDP1	705283
ENSMMUG00000019901	1213.59	2.34829	0.224308	10.469	1.19879e-25	1.65576e-23	SEPTIN11	698867
ENSMMUG00000006224	432.901	2.34725	0.385695	6.08577	1.15929e-09	1.15068e-08	PIK3CD	710552
ENSMMUG00000001380	47.6414	2.34711	0.785288	2.98885	0.0028003	0.00820261	ODF2L	715193
ENSMMUG00000020183	492.14	2.34614	0.520299	4.50921	6.50708e-06	3.36247e-05	TRIL	697462
ENSMMUG00000002235	877.31	2.34307	0.663679	3.53043	0.000414887	0.00147542	IGF1	698444
ENSMMUG00000017402	50.1066	2.34178	0.451473	5.18698	2.13737e-07	1.44244e-06	PGM2L1	718887
ENSMMUG00000029588	112.236	2.33921	0.383621	6.0977	1.07605e-09	1.0746e-08	ZWILCH	710680
ENSMMUG00000014658	783.01	2.33842	0.388048	6.0261	1.67961e-09	1.61691e-08	NIN	709532
ENSMMUG00000013009	369.5	2.33746	0.377775	6.18743	6.11547e-10	6.34032e-09	MEIS3	718145
ENSMMUG00000007477	157.795	2.33674	0.366474	6.37629	1.8143e-10	2.06347e-09	KIFC1	717800
ENSMMUG00000013209	20.2892	2.3362	0.674255	3.46486	0.000530502	0.00183844	PABPC1L	711882
ENSMMUG00000045901	686.193	2.33363	0.360476	6.47373	9.56126e-11	1.14328e-09	RGS19	719265
ENSMMUG00000000464	966.997	2.33338	0.344548	6.77229	1.26764e-11	1.75233e-10	PTBP3	711210
ENSMMUG00000012987	176.243	2.33251	0.312499	7.46404	8.39093e-14	1.62912e-12	ESCO1	698845
ENSMMUG00000003138	88.8261	2.33191	0.692039	3.36963	0.0007527	0.00252158	P2RY6	718623
ENSMMUG00000022193	319.001	2.33148	0.516785	4.51151	6.43685e-06	3.32935e-05	FGD2	719329
ENSMMUG00000018178	157.103	2.33112	0.369696	6.30552	2.87227e-10	3.16727e-09	MYO7A	699411
ENSMMUG00000009800	1075.56	2.3292	0.314288	7.41103	1.25326e-13	2.35863e-12	SGPL1	716245
ENSMMUG00000013582	56.9808	2.32711	0.428011	5.43703	5.41774e-08	4.03373e-07	FER	711220
ENSMMUG00000042155	1869.06	2.32374	0.409941	5.66846	1.44084e-08	1.18184e-07	ADAMTS4	719927
ENSMMUG00000019754	305.533	2.3233	0.418609	5.55005	2.85581e-08	2.23085e-07	VPS13A	705323
ENSMMUG00000005895	880.767	2.32277	0.310292	7.48577	7.11294e-14	1.39839e-12	NUCB2	697084
ENSMMUG00000020389	75.4081	2.32197	0.442368	5.24895	1.5297e-07	1.05999e-06	STIL	710099
ENSMMUG00000021778	446.434	2.32071	0.215391	10.7744	4.54555e-27	7.96595e-25	ATP10D	704458
ENSMMUG00000051532	458.759	2.3187	0.717484	3.23171	0.00123051	0.00392078	EDN1	699982
ENSMMUG00000021329	203.001	2.31736	0.625725	3.70349	0.000212657	0.000810923	NAV3	694815
ENSMMUG00000003316	660.892	2.31588	0.252837	9.15957	5.21058e-20	2.70453e-18	MAN2A1	705480
ENSMMUG00000018192	60.265	2.31512	0.504356	4.59025	4.42718e-06	2.35644e-05	RORA	704014
ENSMMUG00000059876	20.0126	2.31409	0.666516	3.47192	0.000516752	0.00179689	ROM1	100426294
ENSMMUG00000054168	92.6188	2.31167	0.448339	5.15607	2.52186e-07	1.68241e-06	MAD2L1	708574
ENSMMUG00000064302	35.8259	2.30987	0.758281	3.0462	0.00231756	0.00693184	TERB1	696179
ENSMMUG00000019590	89.9864	2.30971	0.477967	4.83237	1.3492e-06	7.93402e-06	GCA	702138
ENSMMUG00000041731	465.279	2.30721	0.301188	7.66036	1.85417e-14	3.99323e-13	TMEM86A	703759
ENSMMUG00000010405	92.7933	2.30598	0.492786	4.67948	2.87606e-06	1.58251e-05	FAM171B	712442
ENSMMUG00000016149	400.417	2.30281	0.35644	6.46058	1.04304e-10	1.24447e-09	EMB	702068
ENSMMUG00000020349	450.138	2.30207	0.353888	6.50508	7.76537e-11	9.45183e-10	SEL1L3	695033
ENSMMUG00000016388	74.6801	2.30165	0.434615	5.29584	1.18471e-07	8.3586e-07	FRRS1	710829
ENSMMUG00000001128	17.4348	2.30107	0.904892	2.54292	0.0109931	0.0274289	IQCD	712904
ENSMMUG00000039188	25.1387	2.30071	0.894654	2.57162	0.0101225	0.0255422	ZNF30	718310
ENSMMUG00000009418	271.728	2.29518	0.431702	5.31658	1.05737e-07	7.50892e-07	RASA2	715074
ENSMMUG00000017548	916.174	2.29382	0.241547	9.49638	2.17305e-21	1.43969e-19	LPIN2	695641
ENSMMUG00000056970	106.709	2.2878	0.414408	5.52063	3.37782e-08	2.59328e-07	CDC7	704730
ENSMMUG00000019291	2554.89	2.28778	0.464247	4.92794	8.3101e-07	5.05366e-06	DPYSL3	708425
ENSMMUG00000023033	381.082	2.28733	0.432954	5.28307	1.27037e-07	8.92435e-07	ADAM8	100428452
ENSMMUG00000015301	702.281	2.28628	0.404886	5.64674	1.63523e-08	1.32658e-07	ARHGAP45	721173
ENSMMUG00000021413	116.022	2.28375	0.396248	5.76345	8.24111e-09	7.04689e-08	TBC1D8B	701409
ENSMMUG00000020393	162.013	2.28266	0.453935	5.0286	4.94069e-07	3.12833e-06	NLRP12	722733
ENSMMUG00000050184	107.375	2.28228	0.601192	3.79627	0.000146892	0.000580094	RETN	708781
ENSMMUG00000005572	1093.68	2.28037	0.343299	6.64252	3.08373e-11	3.97616e-10	ALOX5AP	713170
ENSMMUG00000019513	472.798	2.2796	0.468343	4.86738	1.13089e-06	6.71694e-06	UHMK1	720105
ENSMMUG00000001535	38.5235	2.27906	0.717416	3.17676	0.00148929	0.00465346	GRHL1	701979
ENSMMUG00000010392	552.217	2.27745	0.26836	8.48656	2.12849e-17	7.27255e-16	GNG2	710000
ENSMMUG00000001324	16.7238	2.27383	0.707461	3.21407	0.00130868	0.00414232	TSPAN32	704862
ENSMMUG00000011608	64.8204	2.27327	0.740276	3.07084	0.00213457	0.0064368	GLIS1	716224
ENSMMUG00000003304	246.651	2.27262	0.386759	5.87607	4.20117e-09	3.79971e-08	EPHB3	701811
ENSMMUG00000063888	424.458	2.27253	0.357081	6.3642	1.96316e-10	2.22346e-09	RAB11FIP1	698884
ENSMMUG00000006808	21.0147	2.27117	0.847645	2.67939	0.00737555	0.0192855	HROB	711524
ENSMMUG00000003118	1151.56	2.27092	0.221069	10.2725	9.37862e-25	1.07643e-22	ADCY7	694730
ENSMMUG00000022404	194.517	2.26963	0.475704	4.77111	1.83218e-06	1.04665e-05	APAF1	694164
ENSMMUG00000002700	151.985	2.26592	0.479401	4.72656	2.28359e-06	1.28471e-05	SLC47A1	703544
ENSMMUG00000012729	362.788	2.26448	0.272295	8.31628	9.07683e-17	2.83943e-15	LYST	718051
ENSMMUG00000019714	96.826	2.26391	0.458662	4.9359	7.97823e-07	4.87915e-06	VAV3	694685
ENSMMUG00000006257	3699.51	2.25918	0.304477	7.41988	1.17226e-13	2.21127e-12	ECM1	707209
ENSMMUG00000021807	184.939	2.25522	0.347518	6.48949	8.61265e-11	1.03977e-09	ABCC4	695407
ENSMMUG00000013596	99.3653	2.2544	0.514979	4.37766	1.19959e-05	5.91022e-05	CR1	718120
ENSMMUG00000017561	652.033	2.25288	0.309459	7.28007	3.33641e-13	5.87857e-12	SLC43A2	701666
ENSMMUG00000000111	224.442	2.24941	0.404931	5.55505	2.77532e-08	2.17253e-07	PDE1B	705920
ENSMMUG00000016811	353.546	2.24863	0.277143	8.11361	4.9138e-16	1.3784e-14	TMED5	707311
ENSMMUG00000019758	102.362	2.24647	0.536998	4.18338	2.8721e-05	0.000130899	HCST	574152
ENSMMUG00000009925	70.0319	2.24636	0.497338	4.51677	6.27896e-06	3.25699e-05	CEP135	696309
ENSMMUG00000031975	45.131	2.246	0.701463	3.20188	0.00136532	0.00430405	EPHX4	705422
ENSMMUG00000014228	25.2697	2.24523	0.613103	3.66208	0.000250176	0.000941655	CDCA7	696474
ENSMMUG00000007057	11.7739	2.24362	0.918053	2.4439	0.0145296	0.0350821	SPIN4	106995225
ENSMMUG00000021002	4184.68	2.23988	0.340022	6.58747	4.47392e-11	5.66643e-10	HIF1A	704678
ENSMMUG00000023177	443.729	2.23875	0.222501	10.0617	8.15369e-24	8.15269e-22	ZFYVE16	710872
ENSMMUG00000003521	557.93	2.23813	0.238804	9.37225	7.1002e-21	4.28589e-19	P2RX4	702536
ENSMMUG00000014670	588.315	2.2367	0.316354	7.07025	1.54653e-12	2.4495e-11	PYGL	706853
ENSMMUG00000056519	7.02227	2.23538	0.942955	2.37061	0.0177589	0.0417294	SAPCD2	707231
ENSMMUG00000018763	38.5989	2.23504	0.566018	3.94871	7.85742e-05	0.000330222	PAK3	706217
ENSMMUG00000000759	87.5255	2.23399	0.705379	3.16707	0.00153983	0.00479758	PDE3B	698954
ENSMMUG00000018333	44.5002	2.23188	0.852497	2.61805	0.00884342	0.0225928	RASGRP1	703838
ENSMMUG00000064723	24.469	2.22993	0.620853	3.59172	0.000328504	0.00119668	GSDMA	698841
ENSMMUG00000014235	143.049	2.22976	0.373013	5.97771	2.26298e-09	2.1468e-08	MALT1	696354
ENSMMUG00000060102	313.595	2.22875	0.461016	4.83443	1.3353e-06	7.86225e-06	CRLF1	720247
ENSMMUG00000048204	20.5378	2.22798	0.867248	2.56902	0.0101987	0.0257066	EFNB3	716257
ENSMMUG00000004900	293.33	2.22731	0.343774	6.479	9.23354e-11	1.10898e-09	TMEM268	703539
ENSMMUG00000039871	5397.32	2.22646	0.361376	6.16105	7.22659e-10	7.42148e-09	PXDN	721659
ENSMMUG00000040423	166.513	2.22368	0.518334	4.29005	1.78632e-05	8.48293e-05	PKIB	716982
ENSMMUG00000005147	39.1131	2.22225	0.437837	5.07552	3.86435e-07	2.49628e-06	DRD1	697796
ENSMMUG00000023190	1216.57	2.21857	0.258385	8.58629	8.98202e-18	3.26663e-16	TCIRG1	710650
ENSMMUG00000017127	211.676	2.21685	0.358144	6.18982	6.02323e-10	6.25265e-09	CHST11	700690
ENSMMUG00000017654	870.427	2.21391	0.369755	5.98752	2.13061e-09	2.02831e-08	ARRB2	709399
ENSMMUG00000016277	380.205	2.21124	0.31036	7.12475	1.04266e-12	1.69594e-11	EML4	715091
ENSMMUG00000016226	301.699	2.21057	0.51815	4.26628	1.98763e-05	9.35713e-05	ADAMTS12	701750
ENSMMUG00000003499	358.122	2.21044	0.264096	8.36986	5.76846e-17	1.84342e-15	SLC36A1	713630
ENSMMUG00000023557	91.7365	2.20574	0.761199	2.89772	0.00375886	0.010645	SCUBE3	718726
ENSMMUG00000000007	91.8477	2.20475	0.703179	3.1354	0.00171619	0.00528542	BET1	700492
ENSMMUG00000006821	136.771	2.19977	0.588119	3.74034	0.000183769	0.000709394	TMEM119	705921
ENSMMUG00000023560	218.801	2.19943	0.360677	6.09805	1.07368e-09	1.07289e-08	DEF6	718845
ENSMMUG00000003874	24869.4	2.19938	0.263644	8.34226	7.2887e-17	2.30216e-15	CTSD	703534
ENSMMUG00000014376	93.8737	2.19926	0.439492	5.00408	5.6128e-07	3.51836e-06	RBL1	701650
ENSMMUG00000031393	35.9883	2.19907	0.771732	2.84953	0.00437841	0.0121649	ERICH2	694251
ENSMMUG00000045463	227.732	2.19485	0.341158	6.43352	1.24684e-10	1.45984e-09	C3H21orf91	710406
ENSMMUG00000023601	326.376	2.19308	0.263663	8.31774	8.96581e-17	2.81551e-15	UHRF1BP1L	694816
ENSMMUG00000003909	48783.3	2.1928	0.297979	7.35889	1.85442e-13	3.40736e-12	FTL	718964
ENSMMUG00000010763	167.4	2.19167	0.390979	5.60559	2.07544e-08	1.65568e-07	BRWD3	708765
ENSMMUG00000017745	216.919	2.1916	0.69466	3.15492	0.00160541	0.0049838	ANGPT1	697017
ENSMMUG00000018396	169.302	2.19086	0.330737	6.62418	3.49174e-11	4.48098e-10	HAUS6	712557
ENSMMUG00000006659	1235.22	2.19064	0.493113	4.44247	8.8932e-06	4.47074e-05	ALDH1A3	694231
ENSMMUG00000011832	23.3886	2.19026	0.618677	3.54022	0.000399787	0.00142676	E2F2	710200
ENSMMUG00000001753	1897.13	2.18949	0.314158	6.96941	3.18269e-12	4.84328e-11	ITGA1	703456
ENSMMUG00000014090	494.689	2.18929	0.473976	4.61899	3.85618e-06	2.07419e-05	CHD1	702070
ENSMMUG00000019485	28.7649	2.18695	0.884439	2.47269	0.0134099	0.0326883	MNS1	699377
ENSMMUG00000001806	112.182	2.18554	0.660901	3.30691	0.000943298	0.00308487	ZUP1	718059
ENSMMUG00000001893	2334.26	2.18376	0.235351	9.27872	1.71534e-20	9.2879e-19	IL6ST	574127
ENSMMUG00000009819	128.201	2.18345	0.425975	5.12576	2.96335e-07	1.95375e-06	BBS7	707478
ENSMMUG00000014149	1074.53	2.18295	0.309632	7.05017	1.78704e-12	2.79513e-11	LYN	698553
ENSMMUG00000015320	10.9535	2.18095	0.922253	2.36481	0.0180394	0.0422969	KCNQ5	715426
ENSMMUG00000053844	2903.4	2.18041	0.29569	7.37399	1.65595e-13	3.06342e-12	IL13RA1	710986
ENSMMUG00000013212	690.342	2.17942	0.46374	4.69966	2.60593e-06	1.44806e-05	STK4	717730
ENSMMUG00000012207	167.369	2.17422	0.428625	5.07255	3.92517e-07	2.53056e-06	NOD2	695542
ENSMMUG00000019293	375.437	2.1736	0.376687	5.7703	7.91286e-09	6.81627e-08	KIF3C	695287
ENSMMUG00000018170	461.601	2.17341	0.360906	6.02209	1.72182e-09	1.65559e-08	THEMIS2	716538
ENSMMUG00000021921	134.012	2.1728	0.335605	6.47426	9.52782e-11	1.14012e-09	LRRC40	702565
ENSMMUG00000018265	134.458	2.17226	0.610405	3.55873	0.000372659	0.00133662	PRR5L	716934
ENSMMUG00000000302	69.1328	2.17187	0.51245	4.23821	2.25312e-05	0.000104908	WDHD1	695910
ENSMMUG00000017630	730.889	2.17167	0.460914	4.71167	2.45697e-06	1.37607e-05	RELL1	697000
ENSMMUG00000021815	304.723	2.17157	0.284181	7.64151	2.14693e-14	4.56201e-13	SMIM15	693623
ENSMMUG00000011209	31.7314	2.17147	0.720117	3.01545	0.00256601	0.00759551	BICDL1	698147
ENSMMUG00000008301	79.6147	2.17119	0.374876	5.79175	6.96549e-09	6.05136e-08	CCDC14	716194
ENSMMUG00000018030	21.0977	2.16928	0.69015	3.1432	0.00167111	0.00515732	ERP27	700186
ENSMMUG00000018973	302.367	2.16897	0.452656	4.79165	1.65414e-06	9.54644e-06	RHBDF2	707033
ENSMMUG00000023496	305.627	2.16787	0.724504	2.99222	0.0027696	0.00811997	GAL	721572
ENSMMUG00000009820	11.4988	2.16502	0.942698	2.29662	0.0216402	0.0494314	TRPC3	707586
ENSMMUG00000016579	528.003	2.16433	0.395004	5.47926	4.27097e-08	3.22858e-07	SELL	701419
ENSMMUG00000005520	1190.37	2.16355	0.479058	4.51626	6.29413e-06	3.26278e-05	CDH11	708826
ENSMMUG00000002058	22943.8	2.1628	0.326466	6.62491	3.47468e-11	4.46259e-10	TAGLN	106993487
ENSMMUG00000022548	404.598	2.16191	0.251446	8.59793	8.1167e-18	2.99289e-16	PIK3C2A	697202
ENSMMUG00000023550	79.6162	2.15997	0.623394	3.46486	0.000530505	0.00183844	E2F1	714126
ENSMMUG00000005676	18.2075	2.15735	0.817214	2.63989	0.00829337	0.0213476	CCR6	574335
ENSMMUG00000007294	1475.6	2.15722	0.313844	6.87352	6.26363e-12	9.07419e-11	SEC24D	707521
ENSMMUG00000002102	42.8553	2.15674	0.779794	2.76578	0.00567866	0.0153	CCR7	574231
ENSMMUG00000014150	19005.2	2.15566	0.649537	3.31875	0.000904197	0.00297109	CCN2	714520
ENSMMUG00000012992	56.4415	2.15397	0.800339	2.69133	0.00711683	0.018687	NFE2	705061
ENSMMUG00000010966	54.8301	2.15388	0.4113	5.23675	1.63431e-07	1.12674e-06	SNX30	710803
ENSMMUG00000005446	359.972	2.15259	0.443721	4.85122	1.22704e-06	7.26944e-06	SNX14	696632
ENSMMUG00000002407	444.439	2.15248	0.528483	4.07293	4.64248e-05	0.000204054	CLEC11A	719381
ENSMMUG00000016367	81.7371	2.15048	0.558931	3.8475	0.000119331	0.000483076	CD80	732518
ENSMMUG00000015374	108.604	2.14707	0.460158	4.66594	3.07205e-06	1.68297e-05	LRMP	707643
ENSMMUG00000009690	512.709	2.14635	0.505614	4.24503	2.18563e-05	0.000102067	ARNTL	700464
ENSMMUG00000039546	202.01	2.14624	0.375384	5.71746	1.08126e-08	9.06967e-08	PROCR	706040
ENSMMUG00000010874	108.833	2.14513	0.49073	4.37131	1.23505e-05	6.07205e-05	EXOC6	700046
ENSMMUG00000000729	2159.24	2.14506	0.45383	4.72656	2.28351e-06	1.28471e-05	CFB	716809
ENSMMUG00000022425	291.917	2.14296	0.258841	8.27905	1.24158e-16	3.8108e-15	ANKRD44	696592
ENSMMUG00000014349	2802.95	2.13974	0.402544	5.31554	1.06339e-07	7.54838e-07	ITGAD	714931
ENSMMUG00000003216	166.856	2.1384	0.57315	3.73095	0.000190755	0.000734104	ZMAT3	710132
ENSMMUG00000001689	1142.91	2.13835	0.333756	6.40692	1.4849e-10	1.71516e-09	SH3BGRL	712392
ENSMMUG00000013940	65.0522	2.13652	0.378223	5.64883	1.61542e-08	1.31312e-07	KIF4A	695574
ENSMMUG00000020694	436.208	2.13357	0.348612	6.12018	9.34719e-10	9.43285e-09	RAB27A	697741
ENSMMUG00000031911	331.142	2.13299	0.548265	3.89044	0.000100064	0.000411726	KRT18	700569
ENSMMUG00000008274	51.5203	2.13228	0.440017	4.84591	1.26033e-06	7.45046e-06	NECTIN1	710072
ENSMMUG00000006411	781.944	2.13012	0.215769	9.87225	5.49205e-23	4.83835e-21	MINPP1	704362
ENSMMUG00000004579	48.6083	2.12934	0.567976	3.74899	0.000177545	0.000688632	RAD51	708579
ENSMMUG00000023751	7422.25	2.12889	0.23968	8.88221	6.55459e-19	2.84871e-17	GRN	714851
ENSMMUG00000002244	320.302	2.12598	0.316817	6.71045	1.94025e-11	2.59624e-10	EEA1	710381
ENSMMUG00000023441	33.9977	2.12531	0.498313	4.26501	1.99892e-05	9.40212e-05	ASPHD2	712623
ENSMMUG00000022027	509.116	2.12476	0.207524	10.2386	1.33124e-24	1.47595e-22	BOD1L1	713697
ENSMMUG00000007534	424.708	2.12362	0.261009	8.1362	4.07894e-16	1.15615e-14	VPS33B	704144
ENSMMUG00000012485	96.6251	2.12259	0.32168	6.59845	4.15477e-11	5.30262e-10	POC1A	698157
ENSMMUG00000063295	281.381	2.121	0.525984	4.03244	5.52015e-05	0.000239084	SNAI1	702353
ENSMMUG00000006144	194.383	2.12051	0.269883	7.85713	3.93025e-15	9.53116e-14	POLK	705713
ENSMMUG00000021777	42.9746	2.11954	0.707149	2.9973	0.0027238	0.0080073	COMMD8	704346
ENSMMUG00000016195	530.786	2.11875	0.441813	4.79559	1.62195e-06	9.37394e-06	SNAI2	708962
ENSMMUG00000023029	1784.57	2.11687	0.209453	10.1066	5.16366e-24	5.36034e-22	PGD	107000661
ENSMMUG00000019298	41.2595	2.11226	0.751054	2.8124	0.00491732	0.0134693	SMCO3	699680
ENSMMUG00000006841	2020.83	2.11213	0.270725	7.80176	6.10492e-15	1.40932e-13	MYOF	700922
ENSMMUG00000007453	108.673	2.10679	0.44983	4.68353	2.8197e-06	1.55676e-05	ARL5B	701595
ENSMMUG00000001304	916.462	2.10512	0.373668	5.63366	1.7642e-08	1.42412e-07	TGFBR1	714952
ENSMMUG00000010895	37.9744	2.10366	0.554936	3.79082	0.000150153	0.000592254	RAC3	719305
ENSMMUG00000011556	4529.33	2.10292	0.285269	7.37172	1.68447e-13	3.10911e-12	CSF1R	711512
ENSMMUG00000019691	72.8369	2.09988	0.341853	6.14264	8.11591e-10	8.27224e-09	G2E3	717021
ENSMMUG00000003634	216.695	2.09967	0.344162	6.10081	1.05532e-09	1.05584e-08	DDX60L	693749
ENSMMUG00000016164	1328.42	2.09874	0.283972	7.39065	1.46107e-13	2.7308e-12	TMED3	711993
ENSMMUG00000004787	31.2644	2.09783	0.786825	2.6662	0.00767136	0.0199438	MCTP2	706949
ENSMMUG00000014506	108.78	2.09725	0.587735	3.56836	0.00035922	0.00129383	ARHGAP28	707240
ENSMMUG00000006997	45.2788	2.09659	0.554171	3.78328	0.000154773	0.000608465	TXNDC16	708128
ENSMMUG00000006211	159.89	2.09598	0.613009	3.41917	0.000628123	0.00213898	ACAP1	721824
ENSMMUG00000001952	85.145	2.09379	0.656903	3.18737	0.00143575	0.00450602	SRGAP1	717169
ENSMMUG00000011646	114.355	2.0932	0.477485	4.3838	1.16629e-05	5.76181e-05	TAF1D	696602
ENSMMUG00000000323	907.024	2.09218	0.286184	7.31062	2.65918e-13	4.75734e-12	ARHGAP4	100428012
ENSMMUG00000014433	2998.26	2.09173	0.380484	5.49755	3.85097e-08	2.93286e-07	TKT	694327
ENSMMUG00000001248	2881.1	2.09084	0.400511	5.22044	1.78501e-07	1.22493e-06	F13A1	711264
ENSMMUG00000007859	1051.32	2.08981	0.354275	5.89882	3.661e-09	3.35019e-08	FMNL1	716211
ENSMMUG00000000359	18.2533	2.08922	0.746904	2.79717	0.00515527	0.0140429	CCDC110	695900
ENSMMUG00000012032	1576.14	2.08921	0.549634	3.80109	0.000144063	0.000570302	ATP13A3	707893
ENSMMUG00000017236	243.713	2.08908	0.365931	5.70895	1.13676e-08	9.48154e-08	ACSF2	702474
ENSMMUG00000004890	65.9225	2.08857	0.436849	4.78099	1.74431e-06	1.00313e-05	ZMYND15	709654
ENSMMUG00000064092	136.987	2.08774	0.507468	4.11404	3.88796e-05	0.000172848	IL3RA	106995138
ENSMMUG00000003128	416.788	2.08683	0.295904	7.0524	1.75856e-12	2.75587e-11	LIMK1	699494
ENSMMUG00000023764	14.6068	2.085	0.789279	2.64165	0.00825033	0.0212591	ABCC2	574169
ENSMMUG00000002364	491.603	2.0839	0.389908	5.34459	9.06211e-08	6.4892e-07	AKAP9	702970
ENSMMUG00000007798	303.043	2.08231	0.38893	5.35394	8.60615e-08	6.1981e-07	CLMP	708098
ENSMMUG00000018319	311.618	2.0819	0.269563	7.72326	1.13395e-14	2.51787e-13	TRIP11	697489
ENSMMUG00000011627	152.517	2.08063	0.481284	4.32308	1.53864e-05	7.41915e-05	IL4I1	719114
ENSMMUG00000010812	880.829	2.07995	0.265938	7.82119	5.23283e-15	1.23066e-13	PRPF40A	696668
ENSMMUG00000014017	864.447	2.0757	0.290118	7.15465	8.38842e-13	1.39221e-11	PRPF4B	709497
ENSMMUG00000014926	122.055	2.07568	0.596298	3.48094	0.000499665	0.00174601	EPSTI1	700208
ENSMMUG00000043369	69.9822	2.07322	0.481854	4.3026	1.68805e-05	8.07036e-05	PGAP1	696475
ENSMMUG00000000529	216.355	2.07225	0.368852	5.6181	1.9307e-08	1.54855e-07	GPC6	695367
ENSMMUG00000021904	51.1269	2.06772	0.494075	4.18504	2.85122e-05	0.000130105	CDC45	711800
ENSMMUG00000017631	222.689	2.06532	0.295778	6.98265	2.89657e-12	4.42439e-11	GPRC5A	697555
ENSMMUG00000047833	1663.29	2.06512	0.331898	6.22214	4.90418e-10	5.15002e-09	ARPC5	714896
ENSMMUG00000003717	3269.99	2.06118	0.341129	6.04223	1.51997e-09	1.47455e-08	PRSS23	704537
ENSMMUG00000015250	120.05	2.06117	0.444368	4.63843	3.51069e-06	1.90407e-05	CLEC4A	716122
ENSMMUG00000012176	32.5918	2.05969	0.770218	2.67417	0.00749154	0.0195481	CENPU	696925
ENSMMUG00000050822	33.2192	2.05831	0.524164	3.92686	8.60638e-05	0.000359106	CA9	696729
ENSMMUG00000011076	194.737	2.05703	0.331407	6.20695	5.40239e-10	5.64049e-09	ZBTB33	695801
ENSMMUG00000015208	571.554	2.05698	0.232124	8.86152	7.89282e-19	3.41213e-17	MOB1A	707984
ENSMMUG00000000963	2740	2.05614	0.323528	6.35536	2.07936e-10	2.3372e-09	SDC2	703841
ENSMMUG00000003414	362.783	2.05458	0.299308	6.86441	6.67654e-12	9.64666e-11	ABCC3	706339
ENSMMUG00000003144	36.5785	2.05454	0.688895	2.98237	0.00286026	0.00835273	KCNJ1	714848
ENSMMUG00000004144	177.28	2.05111	0.352261	5.8227	5.79038e-09	5.10945e-08	AP1G2	714237
ENSMMUG00000000016	367.053	2.0507	0.30226	6.78454	1.16456e-11	1.61669e-10	ADSS2	713580
ENSMMUG00000011510	60.8906	2.05045	0.376037	5.45278	4.95894e-08	3.71761e-07	SLC30A4	713510
ENSMMUG00000017378	83.3539	2.05042	0.476881	4.29964	1.71077e-05	8.15984e-05	STS	707799
ENSMMUG00000021788	247.944	2.04962	0.629293	3.25702	0.00112589	0.00361856	IGDCC4	713405
ENSMMUG00000004420	160.526	2.0487	0.367988	5.56731	2.587e-08	2.03391e-07	INCENP	722320
ENSMMUG00000006831	141.127	2.04525	0.424594	4.81696	1.45764e-06	8.50708e-06	DNAJB14	711298
ENSMMUG00000009448	1100.1	2.0447	0.311836	6.55698	5.49084e-11	6.85745e-10	TFPI	613026
ENSMMUG00000013746	471.015	2.04346	0.364328	5.60884	2.03685e-08	1.62649e-07	GMFG	697397
ENSMMUG00000022864	75.6935	2.04145	0.48918	4.17321	3.00338e-05	0.000136272	DDX11	717040
ENSMMUG00000010615	361.53	2.03753	0.273823	7.44103	9.99025e-14	1.91329e-12	GALNT10	714287
ENSMMUG00000003024	556.493	2.03689	0.461878	4.41001	1.03365e-05	5.14237e-05	MAP3K7CL	713717
ENSMMUG00000021291	393.405	2.03638	0.466526	4.365	1.27124e-05	6.22729e-05	TDG	700061
ENSMMUG00000009429	68.3268	2.03137	0.4102	4.95214	7.34023e-07	4.51438e-06	FAM102B	698769
ENSMMUG00000004838	66.6505	2.02897	0.498774	4.06792	4.74355e-05	0.000207824	TNNI2	721041
ENSMMUG00000003902	912.781	2.0288	0.435526	4.65827	3.18873e-06	1.74337e-05	THBS3	717572
ENSMMUG00000049226	36.7373	2.02835	0.767959	2.64123	0.00826065	0.0212756	KBTBD8	699158
ENSMMUG00000019976	367.187	2.02613	0.537054	3.77269	0.0001615	0.00063166	ATP8B1	695994
ENSMMUG00000009772	652.869	2.02545	0.283974	7.13253	9.85375e-13	1.6152e-11	INPP5D	717832
ENSMMUG00000020740	1001.4	2.02386	0.299508	6.75727	1.40618e-11	1.934e-10	ATP6V1A	709958
ENSMMUG00000012528	260.59	2.02311	0.422372	4.78988	1.6688e-06	9.62086e-06	FKBP14	696247
ENSMMUG00000015828	499.788	2.02259	0.234517	8.62452	6.43627e-18	2.41146e-16	RBPJ	694601
ENSMMUG00000016310	489.233	2.01983	0.317563	6.3604	2.0123e-10	2.26966e-09	CHD9	696367
ENSMMUG00000009357	43.1131	2.01959	0.491102	4.11237	3.91611e-05	0.000174004	SHANK1	719673
ENSMMUG00000007234	159.22	2.01825	0.423869	4.76149	1.9217e-06	1.09204e-05	ATP11C	695802
ENSMMUG00000005448	1568.35	2.01694	0.32113	6.28076	3.36923e-10	3.66812e-09	CD276	699877
ENSMMUG00000017781	304.082	2.01549	0.360894	5.58472	2.34084e-08	1.85109e-07	NMI	694554
ENSMMUG00000008236	518.956	2.01401	0.310497	6.48643	8.78955e-11	1.05799e-09	PPM1M	697788
ENSMMUG00000005835	64.1183	2.0139	0.719798	2.79787	0.00514409	0.0140174	AOX2	701613
ENSMMUG00000057257	1029.69	2.01325	0.367752	5.47448	4.38792e-08	3.31392e-07	RNF149	710926
ENSMMUG00000015871	652.911	2.01142	0.211171	9.52509	1.64897e-21	1.13396e-19	ZFYVE26	711274
ENSMMUG00000000544	17323.3	2.0098	0.252578	7.95715	1.76049e-15	4.51851e-14	COL6A1	721855
ENSMMUG00000016014	45.1338	2.00904	0.707408	2.84001	0.00451121	0.0124976	LIN9	699056
ENSMMUG00000016513	75.85	2.00866	0.429885	4.67254	2.97495e-06	1.63197e-05	FANCM	702513
ENSMMUG00000002263	2361.32	2.0081	0.258948	7.75482	8.84671e-15	1.997e-13	ACTR2	697080
ENSMMUG00000005189	606.104	2.00701	0.384639	5.21791	1.80951e-07	1.23861e-06	P3H3	713865
ENSMMUG00000016215	267.434	2.0069	0.397617	5.04731	4.4808e-07	2.86497e-06	HIVEP3	696084
ENSMMUG00000007517	136.755	2.00596	0.611877	3.27837	0.0010441	0.00338065	GPR132	708463
ENSMMUG00000013418	308.502	2.00574	0.359396	5.58086	2.39335e-08	1.89078e-07	SLF2	710786
ENSMMUG00000038144	5058.59	2.00487	0.187304	10.7038	9.76413e-27	1.64058e-24	CREG1	701021
ENSMMUG00000019676	706.651	2.00314	0.364134	5.5011	3.77435e-08	2.87854e-07	GPX7	715474
ENSMMUG00000014394	1302.29	2.00222	0.213449	9.38033	6.57653e-21	3.99941e-19	DNAJC10	705787
ENSMMUG00000012871	143.127	2.0016	0.397685	5.03313	4.82545e-07	3.06131e-06	ATP7A	705857
ENSMMUG00000022280	26460.8	2.00091	0.454872	4.39885	1.08827e-05	5.39435e-05	COL4A1	700281
ENSMMUG00000015348	769.907	2.00058	0.28307	7.06742	1.57835e-12	2.49505e-11	FAM49B	695449
ENSMMUG00000047333	111.723	1.99955	0.371586	5.38112	7.40218e-08	5.39779e-07	CCDC71L	698727
ENSMMUG00000015190	88.2006	1.99883	0.448061	4.46105	8.15574e-06	4.13905e-05	GAB3	701859
ENSMMUG00000009069	308.009	1.99864	0.413353	4.8352	1.3301e-06	7.84014e-06	CRLF3	713495
ENSMMUG00000020013	27.2762	1.99819	0.676817	2.95234	0.0031538	0.00911197	RAD18	704708
ENSMMUG00000014792	81.5746	1.99744	0.365673	5.46237	4.69808e-08	3.5356e-07	FAM76B	699581
ENSMMUG00000017806	628.175	1.99319	0.26146	7.62331	2.47248e-14	5.23331e-13	CD109	716136
ENSMMUG00000010127	149.316	1.99095	0.245713	8.10274	5.37364e-16	1.49709e-14	CTBS	710366
ENSMMUG00000005450	315.678	1.98956	0.370941	5.36354	8.16081e-08	5.91133e-07	KCNE3	718902
ENSMMUG00000014674	113.159	1.98927	0.344023	5.78236	7.36585e-09	6.36863e-08	GORAB	702571
ENSMMUG00000015804	17.9821	1.98882	0.766964	2.59311	0.00951123	0.0241605	PLEKHN1	697918
ENSMMUG00000004239	8179.66	1.98865	0.212953	9.33841	9.77877e-21	5.75359e-19	FBN1	714451
ENSMMUG00000013031	1101.91	1.98798	0.261503	7.60214	2.9128e-14	6.07847e-13	BMP1	707596
ENSMMUG00000012840	257.908	1.98782	0.317422	6.2624	3.79109e-10	4.06494e-09	HVCN1	709745
ENSMMUG00000007612	55.1517	1.98626	0.580046	3.42431	0.00061636	0.00210332	LRP8	714317
ENSMMUG00000001909	31.6196	1.98624	0.834619	2.37981	0.0173214	0.0409047	CUX2	712795
ENSMMUG00000006641	412.015	1.98473	0.343316	5.78106	7.42323e-09	6.41143e-08	C2CD5	100430610
ENSMMUG00000018308	201.258	1.97854	0.407599	4.85414	1.20912e-06	7.1659e-06	DYNC2H1	704215
ENSMMUG00000017915	16.6437	1.9782	0.734074	2.69482	0.00704256	0.0185241	PAEP	574318
ENSMMUG00000000332	3934.92	1.97043	0.433886	4.54136	5.58931e-06	2.92157e-05	TGFBI	712503
ENSMMUG00000020360	56.4903	1.96979	0.377328	5.22036	1.78579e-07	1.22495e-06	GAS2L3	694895
ENSMMUG00000022458	365.746	1.96661	0.408562	4.81349	1.48316e-06	8.64849e-06	ZNF292	700157
ENSMMUG00000018273	67.0818	1.96624	0.455629	4.31544	1.59285e-05	7.65561e-05	PARP11	721828
ENSMMUG00000004475	18092.7	1.96592	0.460848	4.26588	1.9912e-05	9.36851e-05	MMP2	698478
ENSMMUG00000021054	177.893	1.96577	0.312214	6.29623	3.04975e-10	3.33589e-09	MCM5	717548
ENSMMUG00000004290	951.751	1.96323	0.340561	5.7647	8.18039e-09	7.00231e-08	NCOA7	712861
ENSMMUG00000008785	887.289	1.96116	0.341148	5.7487	8.99311e-09	7.64579e-08	ELF4	702886
ENSMMUG00000010240	1792.82	1.95988	0.388979	5.03852	4.69135e-07	2.98437e-06	CD52	714429
ENSMMUG00000007395	117.127	1.95966	0.601319	3.25894	0.00111829	0.00359697	BICD1	695170
ENSMMUG00000007626	884.753	1.9581	0.204867	9.5579	1.20167e-21	8.40553e-20	ITSN1	698606
ENSMMUG00000048113	51.1237	1.95598	0.527954	3.70483	0.000211534	0.000806829	ZNF260	106994751
ENSMMUG00000016860	21.4977	1.9552	0.745938	2.62113	0.00876388	0.0224158	ZNF490	100426568
ENSMMUG00000060725	236.818	1.95298	0.638989	3.05636	0.00224042	0.00672332	TMEM37	695060
ENSMMUG00000047387	193.616	1.9525	0.30331	6.43732	1.21597e-10	1.42575e-09	ZFP30	100429676
ENSMMUG00000002396	26.0521	1.95214	0.562557	3.47013	0.000520208	0.00180698	ZNF484	711976
ENSMMUG00000043280	54.1453	1.94988	0.667129	2.92279	0.00346913	0.00991231	ZBTB34	701665
ENSMMUG00000046243	547.816	1.9494	0.320737	6.07788	1.21784e-09	1.20439e-08	TMEM263	100423626
ENSMMUG00000008050	41.8179	1.94914	0.710344	2.74394	0.00607059	0.0162381	HS3ST3A1	718232
ENSMMUG00000011966	204.795	1.94912	0.274226	7.10773	1.17968e-12	1.89423e-11	RTN1	619184
ENSMMUG00000015540	20.7308	1.94699	0.816062	2.38583	0.0170405	0.0403319	BTBD11	704916
ENSMMUG00000007999	359.071	1.94667	0.297073	6.55282	5.64601e-11	7.02969e-10	CCDC82	700198
ENSMMUG00000007683	838.608	1.94512	0.329504	5.90317	3.56593e-09	3.26687e-08	ERBIN	700429
ENSMMUG00000015225	111.062	1.94499	0.36284	5.36047	8.3005e-08	6.00451e-07	SKP2	700617
ENSMMUG00000021825	1204.41	1.94215	0.637838	3.04491	0.00232754	0.00695785	SEMA7A	702185
ENSMMUG00000006971	602.867	1.94198	0.224542	8.64865	5.21125e-18	1.97979e-16	FKBP11	708598
ENSMMUG00000023268	188.965	1.94172	0.391686	4.95734	7.14642e-07	4.40349e-06	ITPRIPL1	705560
ENSMMUG00000009960	5121.01	1.94113	0.187135	10.3729	3.29457e-25	4.19491e-23	CTSA	708592
ENSMMUG00000048926	1849.01	1.94059	0.356116	5.44931	5.05655e-08	3.78208e-07	VMP1	711648
ENSMMUG00000010981	109.949	1.93911	0.534851	3.62552	0.000288377	0.00106406	SLC2A6	722199
ENSMMUG00000042048	2733.05	1.93772	0.373569	5.18705	2.13646e-07	1.44242e-06	PDIA4	709716
ENSMMUG00000051020	69.3429	1.93711	0.372068	5.20634	1.926e-07	1.31284e-06	ZNF467	712106
ENSMMUG00000001016	69.9385	1.93548	0.534658	3.62004	0.000294554	0.00108451	APOBEC3H	723811
ENSMMUG00000017351	4416.26	1.93396	0.247718	7.80711	5.85121e-15	1.35459e-13	STAB1	696802
ENSMMUG00000020334	869.63	1.92874	0.314856	6.12578	9.02397e-10	9.152e-09	PROS1	694845
ENSMMUG00000003612	28.9335	1.92859	0.568365	3.39323	0.00069073	0.00232978	SPC24	714043
ENSMMUG00000043149	34.825	1.92788	0.510205	3.77864	0.000157685	0.000618222	MFSD9	717028
ENSMMUG00000010096	147.276	1.92427	0.43524	4.42117	9.81659e-06	4.90168e-05	RPAP2	706358
ENSMMUG00000021924	467.972	1.92413	0.180283	10.6728	1.36389e-26	2.22288e-24	NHSL2	702808
ENSMMUG00000017728	242.726	1.92392	0.244051	7.88329	3.18882e-15	7.92246e-14	TMX3	710611
ENSMMUG00000020580	61.4048	1.92382	0.420991	4.56974	4.88333e-06	2.57818e-05	RPGRIP1L	697345
ENSMMUG00000006018	248.05	1.92354	0.426084	4.51447	6.34766e-06	3.28739e-05	SPAG5	709400
ENSMMUG00000000386	98.5366	1.91916	0.357388	5.36996	7.87534e-08	5.72235e-07	ATG4C	695606
ENSMMUG00000015857	350.744	1.91814	0.286134	6.70364	2.03293e-11	2.70692e-10	LRRK2	697930
ENSMMUG00000008060	146.752	1.91704	0.465332	4.11972	3.79335e-05	0.000169196	ZNF184	702737
ENSMMUG00000064839	26.404	1.9163	0.62505	3.06582	0.0021707	0.00653215	TFF2	714550
ENSMMUG00000004303	1144.28	1.91544	0.26968	7.10266	1.22382e-12	1.95547e-11	KDELR3	700810
ENSMMUG00000011639	459.026	1.91488	0.425791	4.49722	6.88462e-06	3.54632e-05	BMP2K	697001
ENSMMUG00000000457	1158.29	1.91426	0.233308	8.20489	2.30809e-16	6.83244e-15	GALNT1	708930
ENSMMUG00000046821	418.712	1.91392	0.611003	3.13243	0.00173364	0.00533111	ZNF469	709714
ENSMMUG00000006103	182.069	1.91041	0.456526	4.18466	2.85591e-05	0.000130271	NUDCD1	698632
ENSMMUG00000008784	3738.44	1.91006	0.266358	7.17103	7.44368e-13	1.24556e-11	LITAF	711743
ENSMMUG00000010655	186.175	1.90942	0.469209	4.06945	4.71247e-05	0.00020666	CAMP	619186
ENSMMUG00000019763	1027.9	1.90906	0.285775	6.68027	2.38501e-11	3.13475e-10	DEK	712460
ENSMMUG00000011800	105.232	1.90895	0.355153	5.375	7.65837e-08	5.56966e-07	MYSM1	718013
ENSMMUG00000012199	685.387	1.90797	0.255144	7.47799	7.5467e-14	1.47477e-12	SP140	710925
ENSMMUG00000049105	611.326	1.90786	0.22768	8.37958	5.31162e-17	1.71084e-15	NRAS	709089
ENSMMUG00000017008	74.2413	1.90771	0.699677	2.72656	0.00639992	0.0170101	GIMAP2	713463
ENSMMUG00000006182	281.434	1.90726	0.302863	6.29743	3.02629e-10	3.31246e-09	BAZ2B	702780
ENSMMUG00000005964	460.026	1.90667	0.286113	6.66404	2.66399e-11	3.47064e-10	CMAH	574186
ENSMMUG00000015598	175.356	1.90531	0.456886	4.17021	3.04314e-05	0.000137846	NR1H3	713679
ENSMMUG00000010274	353.996	1.90501	0.268056	7.10675	1.18805e-12	1.90378e-11	FAM111A	701070
ENSMMUG00000010948	1754.16	1.89953	0.366237	5.18662	2.14148e-07	1.44461e-06	PLEKHO2	712677
ENSMMUG00000011955	215.243	1.89787	0.262929	7.21817	5.26905e-13	8.97336e-12	SHPRH	699114
ENSMMUG00000017715	17.5675	1.89783	0.816281	2.32497	0.0200735	0.0463266	TBC1D32	714447
ENSMMUG00000021533	414.397	1.89593	0.290978	6.51569	7.23542e-11	8.85307e-10	REV3L	695894
ENSMMUG00000015668	1668.06	1.89561	0.307412	6.16636	6.98793e-10	7.18998e-09	CAPZA1	705653
ENSMMUG00000023423	20.1543	1.89516	0.786081	2.4109	0.0159133	0.0379618	AMMECR1	705858
ENSMMUG00000004409	207.562	1.89279	0.362539	5.22093	1.78026e-07	1.22218e-06	ZNF608	702182
ENSMMUG00000017952	355.92	1.88944	0.321766	5.8721	4.30299e-09	3.88533e-08	CD2AP	705221
ENSMMUG00000018668	326.471	1.88872	0.387621	4.87258	1.10148e-06	6.55417e-06	AGPAT5	716847
ENSMMUG00000013466	121.996	1.8879	0.613702	3.07625	0.00209622	0.00633374	TTC39B	714876
ENSMMUG00000010453	689.268	1.88574	0.352511	5.34943	8.82306e-08	6.34311e-07	FOLR2	718405
ENSMMUG00000019958	315.393	1.88513	0.409271	4.60608	4.10334e-06	2.19699e-05	PLPP5	704395
ENSMMUG00000013071	603.771	1.88399	0.684246	2.75338	0.00589835	0.0158163	UCHL1	701579
ENSMMUG00000016485	276.96	1.88359	0.735836	2.55979	0.0104736	0.0263099	TNFRSF11B	701850
ENSMMUG00000010279	447.961	1.88341	0.324931	5.79633	6.77817e-09	5.91068e-08	SLC1A4	699288
ENSMMUG00000013342	74.1208	1.88182	0.559819	3.36147	0.000775284	0.00258767	HPSE	707583
ENSMMUG00000008507	1451.48	1.88047	0.325314	5.78049	7.44845e-09	6.42641e-08	GBA	719103
ENSMMUG00000009829	29.9166	1.87996	0.536328	3.50524	0.000456199	0.00160795	CEP152	714557
ENSMMUG00000021299	3248.67	1.87988	0.315072	5.9665	2.42399e-09	2.29021e-08	RTN4	619181
ENSMMUG00000002345	898.502	1.87588	0.225643	8.31346	9.2949e-17	2.891e-15	TMOD3	694478
ENSMMUG00000014601	2813.85	1.87546	0.354267	5.29391	1.19726e-07	8.43254e-07	MYC	694626
ENSMMUG00000011094	35.0072	1.87526	0.593225	3.16112	0.00157162	0.00488732	SLC16A6	718903
ENSMMUG00000002614	144.085	1.87403	0.445389	4.20762	2.58071e-05	0.000118848	SLIT2	715470
ENSMMUG00000014257	56.1112	1.87301	0.431536	4.34033	1.42266e-05	6.90281e-05	FAM83H	698513
ENSMMUG00000006550	362.827	1.87257	0.372993	5.0204	5.15637e-07	3.25352e-06	ZC3HAV1	106997687
ENSMMUG00000018278	328.371	1.87254	0.359919	5.20269	1.96428e-07	1.33446e-06	EXOC5	699001
ENSMMUG00000005334	413.487	1.87163	0.353732	5.29111	1.21575e-07	8.55172e-07	PLCG2	714173
ENSMMUG00000012202	212.354	1.87123	0.360404	5.19202	2.08021e-07	1.40911e-06	MANEA	708164
ENSMMUG00000007982	540.515	1.86982	0.261988	7.13704	9.53643e-13	1.56836e-11	SMC3	695123
ENSMMUG00000013051	351.805	1.86782	0.247845	7.53626	4.83657e-14	9.77996e-13	P3H4	705030
ENSMMUG00000003214	75.8616	1.86745	0.636036	2.93607	0.00332398	0.00954244	RAB44	719154
ENSMMUG00000022774	99.9119	1.86734	0.464459	4.02046	5.80848e-05	0.000250176	WDR76	711191
ENSMMUG00000018360	2549.51	1.86691	0.304533	6.13041	8.76546e-10	8.91757e-09	RCN1	696800
ENSMMUG00000047964	627.782	1.86636	0.238623	7.82138	5.22492e-15	1.23058e-13	SLC23A2	717939
ENSMMUG00000021742	181.423	1.86457	0.306839	6.07669	1.22687e-09	1.21103e-08	KLHL42	711593
ENSMMUG00000002113	354.771	1.86374	0.369329	5.04629	4.50472e-07	2.87801e-06	NHLRC3	696852
ENSMMUG00000000203	24.055	1.86268	0.677709	2.74849	0.00598696	0.0160354	PUS7L	700448
ENSMMUG00000005314	1428.98	1.86225	0.363057	5.12937	2.90717e-07	1.91945e-06	ELL2	699506
ENSMMUG00000020052	1937.62	1.85952	0.348114	5.34169	9.20837e-08	6.58815e-07	NRP2	574301
ENSMMUG00000007230	426.675	1.85845	0.38991	4.76635	1.87594e-06	1.06977e-05	PRKCD	694656
ENSMMUG00000023756	630.684	1.85825	0.297296	6.25052	4.09096e-10	4.36066e-09	FNDC3A	705570
ENSMMUG00000018798	226.037	1.85788	0.45481	4.08495	4.40855e-05	0.000194453	SDF2L1	697928
ENSMMUG00000003475	48.0339	1.85616	0.598034	3.10378	0.00191066	0.00581946	STK26	707739
ENSMMUG00000000399	339.026	1.85386	0.257826	7.19033	6.46341e-13	1.09275e-11	KIF2A	696561
ENSMMUG00000009365	119.533	1.85383	0.378138	4.90251	9.46182e-07	5.69877e-06	SPDL1	699624
ENSMMUG00000004477	79.9723	1.85312	0.362045	5.11847	3.08017e-07	2.02585e-06	SLC19A1	721917
ENSMMUG00000049089	999.852	1.85244	0.302096	6.13197	8.67976e-10	8.8359e-09	GUSBA	697348
ENSMMUG00000003061	23667	1.85195	0.54758	3.38206	0.000719439	0.00241911	CCDC80	708504
ENSMMUG00000012277	54.5879	1.85184	0.640421	2.8916	0.00383282	0.0108187	FCHO1	720018
ENSMMUG00000000591	297.445	1.85104	0.486287	3.80648	0.000140961	0.000560476	PFKFB4	709854
ENSMMUG00000002339	299.691	1.85034	0.294051	6.29259	3.12209e-10	3.41268e-09	USP1	695157
ENSMMUG00000016023	412.997	1.84995	0.313131	5.90792	3.46447e-09	3.18106e-08	PREX2	705243
ENSMMUG00000004706	23.2548	1.84969	0.754651	2.45105	0.0142441	0.0345052	IGSF9	719535
ENSMMUG00000003335	4497.34	1.84809	0.296435	6.23439	4.53544e-10	4.8017e-09	LSP1	721048
ENSMMUG00000004083	448.585	1.84666	0.295209	6.25546	3.96356e-10	4.23872e-09	GNB4	709489
ENSMMUG00000021009	103.748	1.84366	0.444276	4.14981	3.32759e-05	0.000149402	SRFBP1	699872
ENSMMUG00000008431	701.818	1.84293	0.176956	10.4147	2.12559e-25	2.83958e-23	PTEN	705121
ENSMMUG00000003193	31007.3	1.83892	0.254587	7.22317	5.07889e-13	8.6858e-12	VIM	705289
ENSMMUG00000002737	2161.42	1.83815	0.46099	3.98739	6.68036e-05	0.000283976	FGL2	694856
ENSMMUG00000015783	15531.3	1.8375	0.358848	5.12057	3.04615e-07	2.00509e-06	TPM4	719428
ENSMMUG00000031024	7749.42	1.83711	0.331626	5.53971	3.02971e-08	2.35359e-07	LDHA	694309
ENSMMUG00000003210	4696.57	1.83684	0.420188	4.37147	1.23413e-05	6.06933e-05	CDKN1A	719199
ENSMMUG00000016371	812.757	1.83666	0.314394	5.84192	5.16022e-09	4.58567e-08	GNA13	718144
ENSMMUG00000003457	710.7	1.83583	0.292335	6.2799	3.3879e-10	3.68511e-09	PRKACB	709728
ENSMMUG00000015768	132.623	1.83503	0.742868	2.47019	0.013504	0.0328982	CBARP	721208
ENSMMUG00000056208	49.0305	1.83299	0.659095	2.78107	0.00541792	0.0146948	KCNK3	699287
ENSMMUG00000005528	187.856	1.83118	0.395632	4.62849	3.68349e-06	1.98918e-05	HPS3	712282
ENSMMUG00000016995	12271.9	1.83023	0.40932	4.47138	7.77159e-06	3.96685e-05	LUM	709830
ENSMMUG00000029350	1058.44	1.83011	0.468699	3.90466	9.43566e-05	0.000390113	ERO1A	708329
ENSMMUG00000058074	151.21	1.82985	0.537553	3.40404	0.000663971	0.0022493	SYTL3	699497
ENSMMUG00000013742	45.1281	1.82931	0.784976	2.3304	0.0197848	0.045725	RGS22	704685
ENSMMUG00000047879	97.4521	1.82918	0.43409	4.21383	2.51082e-05	0.000115859	FAM110A	717055
ENSMMUG00000000643	269.479	1.82684	0.304184	6.00573	1.90476e-09	1.82075e-08	MIER1	704161
ENSMMUG00000021210	91.1984	1.8268	0.56827	3.21467	0.00130594	0.00413527	C20H16orf54	706285
ENSMMUG00000017432	116.65	1.82674	0.353587	5.1663	2.38768e-07	1.59878e-06	TMOD2	694355
ENSMMUG00000012621	115.499	1.8264	0.387225	4.71663	2.39785e-06	1.3458e-05	FHL5	704568
ENSMMUG00000015159	96.177	1.82532	0.40352	4.5235	6.08246e-06	3.1611e-05	AP4E1	693444
ENSMMUG00000048745	171.637	1.82519	0.305733	5.96986	2.37453e-09	2.24739e-08	RAP2C	705986
ENSMMUG00000015609	30.382	1.82475	0.61848	2.95037	0.00317391	0.00915547	ZNF280C	704514
ENSMMUG00000002135	474.78	1.82319	0.363247	5.01913	5.19054e-07	3.27381e-06	CEP350	716537
ENSMMUG00000014831	502.382	1.82189	0.250193	7.28193	3.29078e-13	5.81074e-12	ZNF710	701358
ENSMMUG00000010528	171.611	1.82182	0.32244	5.6501	1.60356e-08	1.30478e-07	ZNF33B	699759
ENSMMUG00000017727	985.668	1.82089	0.27863	6.53515	6.35478e-11	7.85217e-10	JMJD1C	697630
ENSMMUG00000003768	530.2	1.82044	0.356965	5.09977	3.40068e-07	2.22083e-06	SOAT1	716989
ENSMMUG00000010626	123.6	1.82	0.63969	2.84513	0.0044393	0.0123173	CD1C	717148
ENSMMUG00000002532	313.326	1.81992	0.40482	4.49562	6.93666e-06	3.572e-05	ZSWIM6	694793
ENSMMUG00000007246	93.2414	1.81688	0.645543	2.81449	0.00488544	0.0133978	MTMR11	705542
ENSMMUG00000015288	369.918	1.816	0.30214	6.01045	1.85005e-09	1.77157e-08	AP3S1	696644
ENSMMUG00000008306	205.815	1.81576	0.472412	3.84359	0.000121249	0.000490106	PRKX	100270699
ENSMMUG00000005213	113.481	1.81363	0.35031	5.17721	2.25224e-07	1.51494e-06	BRI3BP	713069
ENSMMUG00000011363	116.247	1.81314	0.4929	3.67852	0.000234594	0.000888338	SENP7	701453
ENSMMUG00000014318	81.1593	1.81232	0.547319	3.31126	0.000928761	0.00304146	PMS1	713641
ENSMMUG00000013049	191.686	1.81136	0.660268	2.74336	0.00608132	0.0162588	FPR1	719782
ENSMMUG00000003289	682.319	1.81106	0.514854	3.51761	0.000435455	0.00154116	ITGB3	717379
ENSMMUG00000010256	421.66	1.80991	0.496571	3.64481	0.000267585	0.000997737	EGR2	698132
ENSMMUG00000013221	75.2313	1.80958	0.400769	4.51528	6.32338e-06	3.27586e-05	DYNLT3	696789
ENSMMUG00000059512	29.4036	1.80909	0.746585	2.42315	0.0153864	0.0368668	RNF125	706726
ENSMMUG00000037522	273.711	1.80869	0.37641	4.80511	1.54664e-06	8.98009e-06	EIF2AK2	708912
ENSMMUG00000014056	241.079	1.80711	0.240799	7.50461	6.16102e-14	1.22156e-12	HS2ST1	712540
ENSMMUG00000002945	1988.14	1.80572	0.51456	3.50925	0.000449381	0.00158563	FILIP1L	699594
ENSMMUG00000010358	182.367	1.80442	0.43924	4.10805	3.9902e-05	0.000177007	SLC35F2	707332
ENSMMUG00000020726	352.533	1.80387	0.221328	8.15023	3.63238e-16	1.03679e-14	DPYD	715672
ENSMMUG00000051879	179.792	1.80264	0.685125	2.63111	0.00851072	0.0218162	CLIP3	712058
ENSMMUG00000001156	65.4755	1.80252	0.480996	3.74747	0.000178625	0.000691995	POLN	722353
ENSMMUG00000016566	275.783	1.80065	0.286196	6.29165	3.14112e-10	3.42894e-09	APPBP2	716680
ENSMMUG00000008537	10.3915	1.80047	0.758724	2.37302	0.0176431	0.0415052	MMP21	695797
ENSMMUG00000052164	30.5074	1.79965	0.662032	2.71837	0.0065604	0.0173969	P2RY10	707388
ENSMMUG00000017009	33.2065	1.79738	0.633777	2.83599	0.00456837	0.0126345	PRSS16	702060
ENSMMUG00000005818	756.357	1.7972	0.25208	7.12949	1.00745e-12	1.64523e-11	GNAI3	699310
ENSMMUG00000001900	412.638	1.79704	0.442923	4.05724	4.96558e-05	0.000216446	GOLM1	715029
ENSMMUG00000004478	97.938	1.79663	0.47229	3.80408	0.000142335	0.000564971	LPCAT2	698605
ENSMMUG00000012600	145.992	1.79657	0.711861	2.52377	0.0116103	0.0287793	TRIB3	714636
ENSMMUG00000010956	44.8921	1.79499	0.558565	3.21358	0.00131091	0.00414857	SOCS1	711180
ENSMMUG00000005947	596.338	1.7948	0.333367	5.38384	7.29117e-08	5.32399e-07	SAMD11	100430343
ENSMMUG00000007086	132.077	1.7936	0.416887	4.30236	1.68988e-05	8.07144e-05	NNMT	695185
ENSMMUG00000019571	132.976	1.79251	0.520557	3.44345	0.000574339	0.00197189	TIAM1	702288
ENSMMUG00000015381	61.8245	1.79137	0.387587	4.62185	3.80327e-06	2.04979e-05	KRAS	707977
ENSMMUG00000021691	150.126	1.79064	0.336507	5.32124	1.03062e-07	7.33177e-07	SPAST	706264
ENSMMUG00000010805	3924.71	1.7906	0.259979	6.88747	5.67922e-12	8.30134e-11	TPM3	716336
ENSMMUG00000011882	5193.25	1.78859	0.216425	8.26424	1.40587e-16	4.27479e-15	IQGAP1	709283
ENSMMUG00000002033	23.4445	1.78846	0.74043	2.41544	0.0157162	0.0375302	PRSS8	713176
ENSMMUG00000023294	564.076	1.78811	0.336261	5.31764	1.05119e-07	7.46833e-07	HOMER3	719647
ENSMMUG00000009799	91.0483	1.78765	0.496694	3.59911	0.000319313	0.00116685	CARMIL2	699104
ENSMMUG00000009483	512.528	1.78749	0.37317	4.79002	1.66763e-06	9.61747e-06	MMP25	700486
ENSMMUG00000002741	38.1858	1.78685	0.769755	2.32132	0.0202695	0.0467061	CSMD2	710468
ENSMMUG00000002461	351.004	1.78542	0.271403	6.5785	4.75216e-11	6.00393e-10	CEPT1	702700
ENSMMUG00000012849	72.0417	1.78535	0.487452	3.66262	0.00024965	0.00094011	RNF138	706926
ENSMMUG00000001283	94.7349	1.78468	0.453458	3.93572	8.29463e-05	0.000347254	TP53I3	704206
ENSMMUG00000015018	31.9242	1.78371	0.756974	2.35637	0.0184545	0.0431647	CD5	695249
ENSMMUG00000002420	263.311	1.78336	0.565186	3.15535	0.00160307	0.00497844	RUNX3	719447
ENSMMUG00000015072	2083.94	1.7806	0.293898	6.05856	1.37343e-09	1.34359e-08	PREX1	714351
ENSMMUG00000002820	626.398	1.78056	0.252123	7.06226	1.63814e-12	2.58454e-11	TASOR	708452
ENSMMUG00000015682	207.002	1.77969	0.284102	6.26428	3.74551e-10	4.02136e-09	TCF19	714141
ENSMMUG00000004418	708.292	1.77951	0.369008	4.82243	1.41819e-06	8.30418e-06	SEC24A	711109
ENSMMUG00000049227	409.055	1.7788	0.406148	4.37967	1.18857e-05	5.8612e-05	IER5L	722564
ENSMMUG00000010601	1174.16	1.77798	0.392862	4.52571	6.01934e-06	3.13128e-05	SLC43A3	706267
ENSMMUG00000002935	1624.32	1.77447	0.432001	4.10756	3.99857e-05	0.00017733	COL8A1	100423514
ENSMMUG00000020952	165.577	1.77438	0.419351	4.23126	2.32386e-05	0.000107904	ATAD2B	703529
ENSMMUG00000014410	42.1838	1.77417	0.386507	4.59026	4.42705e-06	2.35644e-05	ARHGEF19	704373
ENSMMUG00000017939	13.3507	1.77152	0.73217	2.41955	0.0155398	0.0371642	FAAP24	716564
ENSMMUG00000012683	92.4925	1.77078	0.334388	5.29559	1.18635e-07	8.36654e-07	BBOF1	698173
ENSMMUG00000007675	11863.3	1.77056	0.453955	3.90029	9.60778e-05	0.000396625	SERPINH1	696171
ENSMMUG00000017425	132.62	1.77016	0.348726	5.07607	3.85326e-07	2.49011e-06	MBOAT1	706078
ENSMMUG00000017282	124.299	1.76985	0.415737	4.25713	2.07068e-05	9.70047e-05	IFT80	705146
ENSMMUG00000000002	25.6456	1.76915	0.47128	3.75392	0.000174091	0.000676039	TEDC2	696863
ENSMMUG00000042077	342.671	1.76775	0.436651	4.04843	5.15625e-05	0.000224098	DRAM1	697427
ENSMMUG00000008120	468.173	1.76727	0.293568	6.01995	1.74472e-09	1.67662e-08	CRYBG1	697117
ENSMMUG00000022194	8696.69	1.76572	0.401082	4.40238	1.0707e-05	5.31374e-05	SERPINF1	721262
ENSMMUG00000017507	974.074	1.76474	0.162174	10.8818	1.40773e-27	2.57788e-25	ADAM10	701355
ENSMMUG00000009368	144.255	1.76434	0.651089	2.70983	0.00673182	0.017808	AHI1	706412
ENSMMUG00000032238	88.8089	1.75937	0.489509	3.59415	0.000325446	0.00118714	PADI4	700806
ENSMMUG00000010093	2180.1	1.75899	0.356465	4.93453	8.03448e-07	4.9117e-06	CTSH	711437
ENSMMUG00000013882	150.251	1.75794	0.403759	4.35394	1.33712e-05	6.51686e-05	SWT1	714083
ENSMMUG00000018274	540.085	1.75597	0.364073	4.82313	1.41321e-06	8.27913e-06	FRMD6	707266
ENSMMUG00000019646	349.033	1.75595	0.272621	6.44098	1.18703e-10	1.39785e-09	FAM91A1	705119
ENSMMUG00000042499	44.0365	1.75416	0.371516	4.72163	2.33967e-06	1.31444e-05	PRRG4	694707
ENSMMUG00000017176	60.0223	1.75414	0.36017	4.87031	1.11422e-06	6.62514e-06	DCLRE1C	697493
ENSMMUG00000015463	143.577	1.75387	0.366998	4.77897	1.76199e-06	1.01094e-05	POLE	698023
ENSMMUG00000005776	1311.01	1.75221	0.279022	6.27983	3.38943e-10	3.68511e-09	ATL3	722170
ENSMMUG00000021610	191.471	1.75152	0.321227	5.45258	4.96436e-08	3.71953e-07	RGS10	703125
ENSMMUG00000020046	120.383	1.75145	0.487237	3.59466	0.000324814	0.00118509	ALG6	696323
ENSMMUG00000017904	2119.46	1.75106	0.524368	3.33937	0.000839694	0.00277424	MAP1B	574272
ENSMMUG00000004574	1142.31	1.75054	0.443488	3.94722	7.90645e-05	0.000332197	SLC20A1	699462
ENSMMUG00000017323	34.0557	1.74968	0.730569	2.39495	0.0166226	0.0394583	LRCH2	708436
ENSMMUG00000007001	581.408	1.74904	0.258888	6.75598	1.41875e-11	1.948e-10	PPP4R3B	718961
ENSMMUG00000048761	860.966	1.7488	0.446485	3.91681	8.97285e-05	0.00037306	RAC2	696709
ENSMMUG00000012000	10562.4	1.74805	0.320987	5.44585	5.15593e-08	3.85288e-07	ANXA2	706240
ENSMMUG00000021531	426.519	1.74794	0.404322	4.32314	1.53825e-05	7.41915e-05	ANP32E	706251
ENSMMUG00000010399	163.109	1.74731	0.300765	5.80954	6.26442e-09	5.49798e-08	CARNMT1	706229
ENSMMUG00000012529	61.1516	1.74514	0.509178	3.42738	0.00060944	0.00208319	PLEKHA8	696127
ENSMMUG00000023198	34.2581	1.74472	0.608404	2.86771	0.0041346	0.011564	TET1	693707
ENSMMUG00000015728	298.28	1.74456	0.399734	4.36431	1.27525e-05	6.2421e-05	LTN1	714068
ENSMMUG00000019261	2784.99	1.74455	0.320275	5.44703	5.12172e-08	3.82907e-07	COL12A1	717820
ENSMMUG00000019805	382.94	1.74388	0.268748	6.48891	8.64591e-11	1.04301e-09	DUSP18	716160
ENSMMUG00000003582	2669.21	1.74374	0.46028	3.78844	0.000151596	0.000597223	MXRA8	705989
ENSMMUG00000007696	517.099	1.74248	0.303977	5.73227	9.90932e-09	8.34205e-08	PDIA5	715226
ENSMMUG00000012562	454.951	1.74199	0.252207	6.90699	4.95059e-12	7.32166e-11	GNPTAB	697307
ENSMMUG00000014454	248.791	1.74047	0.347426	5.00961	5.45391e-07	3.42667e-06	SOX4	706531
ENSMMUG00000002560	133.08	1.73935	0.271322	6.41063	1.44916e-10	1.67506e-09	SPOPL	704203
ENSMMUG00000020612	302.752	1.73901	0.284511	6.11226	9.82269e-10	9.88211e-09	VCPIP1	703582
ENSMMUG00000008638	604.556	1.73897	0.301383	5.76999	7.92782e-09	6.82555e-08	CDC42BPA	697811
ENSMMUG00000014335	863.779	1.73875	0.394711	4.40513	1.05721e-05	5.25318e-05	SH3BP2	700932
ENSMMUG00000013419	78.9048	1.73689	0.442858	3.922	8.78173e-05	0.000365487	GUCY1A2	706615
ENSMMUG00000012390	45.3442	1.73616	0.477017	3.63963	0.000273034	0.00101503	EPCAM	677680
ENSMMUG00000039562	290.679	1.73278	0.528226	3.28038	0.00103668	0.00335901	BHLHE41	709786
ENSMMUG00000052231	18.7988	1.73098	0.745246	2.32269	0.0201956	0.0465555	BEND3	703032
ENSMMUG00000011278	676.632	1.7278	0.360889	4.78763	1.68766e-06	9.7261e-06	CRELD2	720586
ENSMMUG00000020555	226.853	1.72465	0.302059	5.70964	1.13217e-08	9.44812e-08	IQSEC2	702562
ENSMMUG00000000787	258.681	1.72283	0.255236	6.74997	1.47871e-11	2.01842e-10	DIS3	694048
ENSMMUG00000017645	153.342	1.72086	0.430394	3.99834	6.37892e-05	0.000271943	ZSWIM4	717380
ENSMMUG00000004522	65.7838	1.72052	0.481307	3.57468	0.000350652	0.00126689	PRIM1	710253
ENSMMUG00000022154	726.553	1.71992	0.213477	8.05666	7.84052e-16	2.1333e-14	NIPBL	701209
ENSMMUG00000021358	645.643	1.71977	0.298222	5.76675	8.08145e-09	6.93218e-08	AGGF1	707686
ENSMMUG00000013193	105.826	1.71847	0.522581	3.28844	0.00100746	0.00327409	MMP16	695120
ENSMMUG00000003762	239.036	1.71845	0.318324	5.39844	6.72245e-08	4.93747e-07	SPATS2	712308
ENSMMUG00000001761	1055	1.71837	0.384055	4.4743	7.66637e-06	3.91682e-05	MYO1B	694510
ENSMMUG00000006563	1734.92	1.71776	0.266323	6.4499	1.11921e-10	1.32661e-09	NPC2	699881
ENSMMUG00000001803	2262.52	1.71634	0.525785	3.26435	0.00109717	0.00353602	GJA5	701163
ENSMMUG00000009277	193.514	1.71575	0.480518	3.57062	0.000356136	0.00128385	C5AR2	717209
ENSMMUG00000016046	1916.51	1.71548	0.270634	6.33876	2.31615e-10	2.58906e-09	EMILIN1	698204
ENSMMUG00000006559	36.7361	1.71441	0.494712	3.46547	0.000529309	0.00183546	RAB42	720282
ENSMMUG00000009951	1017.91	1.71419	0.420252	4.07895	4.52393e-05	0.000199219	MARCKSL1	100428619
ENSMMUG00000020862	121.373	1.71332	0.395114	4.33628	1.44915e-05	7.01998e-05	DIAPH2	699140
ENSMMUG00000010979	881.98	1.71241	0.325673	5.25806	1.45582e-07	1.01268e-06	S100A4	715115
ENSMMUG00000006643	254.255	1.71164	0.299539	5.71425	1.10188e-08	9.21893e-08	ETNK1	707177
ENSMMUG00000003312	90.3897	1.71147	0.630527	2.71434	0.00664079	0.0175872	CHSY3	705715
ENSMMUG00000014195	170.755	1.71105	0.388565	4.4035	1.06518e-05	5.28956e-05	SLC39A11	695406
ENSMMUG00000046264	101.5	1.7107	0.619629	2.76084	0.00576521	0.0155129	PPP3R1	100428682
ENSMMUG00000008074	65.7293	1.70922	0.687229	2.48712	0.0128783	0.0315152	PLEKHH2	713488
ENSMMUG00000014884	596.503	1.70914	0.239153	7.14663	8.8931e-13	1.46998e-11	USP8	715523
ENSMMUG00000018371	583.858	1.70862	0.394341	4.33286	1.47187e-05	7.11827e-05	RALGAPA2	700311
ENSMMUG00000009593	1810.89	1.70801	0.26174	6.5256	6.77307e-11	8.31858e-10	WIPF1	698446
ENSMMUG00000001443	1160.58	1.70695	0.283026	6.03109	1.62858e-09	1.57149e-08	CMTM6	704441
ENSMMUG00000013553	165.954	1.70448	0.392809	4.33919	1.43006e-05	6.93456e-05	DCP2	694225
ENSMMUG00000003695	33.3651	1.70438	0.540832	3.15141	0.00162486	0.00503473	TIPIN	710328
ENSMMUG00000007927	228.86	1.70325	0.213817	7.9659	1.64021e-15	4.22976e-14	ATR	714443
ENSMMUG00000005772	1030.37	1.70319	0.214064	7.95644	1.77058e-15	4.53725e-14	MPP1	702092
ENSMMUG00000012540	166.363	1.69999	0.323769	5.25064	1.51573e-07	1.05121e-06	MICALL2	711780
ENSMMUG00000045754	135.14	1.69972	0.656572	2.58877	0.00963181	0.0244364	CD2	677855
ENSMMUG00000017409	710.707	1.69918	0.296069	5.73915	9.51516e-09	8.05601e-08	G6PD	701137
ENSMMUG00000022569	1005.27	1.69567	0.453145	3.742	0.000182561	0.000705234	PARP14	715591
ENSMMUG00000022247	377.807	1.69551	0.316767	5.35253	8.67313e-08	6.24082e-07	OSTM1	701341
ENSMMUG00000017129	46.9524	1.69546	0.54258	3.12482	0.00177915	0.00545766	SLC41A2	700939
ENSMMUG00000022287	500.566	1.69533	0.212505	7.97783	1.48923e-15	3.88343e-14	ASCC3	695429
ENSMMUG00000011189	316.069	1.69511	0.240732	7.04147	1.90223e-12	2.96675e-11	TLK1	694298
ENSMMUG00000019670	52.0602	1.69469	0.532782	3.18083	0.00146855	0.00459922	ABHD15	711493
ENSMMUG00000002167	2978.28	1.69419	0.364085	4.6533	3.2667e-06	1.78301e-05	MRC2	717576
ENSMMUG00000005461	520.339	1.69413	0.305853	5.53904	3.04132e-08	2.36036e-07	SMCHD1	695870
ENSMMUG00000022581	944.797	1.6938	0.419409	4.03853	5.37867e-05	0.000233329	KCNMB1	700624
ENSMMUG00000019462	1411.51	1.69371	0.407046	4.16099	3.16873e-05	0.000142939	ITGAV	707756
ENSMMUG00000003821	115.144	1.69358	0.360689	4.69542	2.66063e-06	1.47443e-05	JRKL	700327
ENSMMUG00000007011	1302.9	1.69325	0.216622	7.81662	5.42593e-15	1.26875e-13	CD164	699242
ENSMMUG00000006262	239.717	1.69191	0.517899	3.26688	0.00108741	0.00350665	ABL2	717037
ENSMMUG00000046124	4626.51	1.69099	0.510722	3.31098	0.000929699	0.00304384	SLC2A3	715915
ENSMMUG00000011819	625.628	1.69086	0.275228	6.14351	8.07178e-10	8.23241e-09	CHSY1	694481
ENSMMUG00000043727	149.364	1.69065	0.349862	4.83233	1.34944e-06	7.93402e-06	ZNF654	693862
ENSMMUG00000001457	304.282	1.6893	0.332516	5.08034	3.76752e-07	2.44147e-06	ZNF605	694553
ENSMMUG00000022381	1088.94	1.68806	0.182159	9.26696	1.91519e-20	1.02677e-18	P3H1	697917
ENSMMUG00000007141	500.43	1.68744	0.386148	4.36993	1.24288e-05	6.10502e-05	ARID4B	718320
ENSMMUG00000041138	329.472	1.68742	0.229784	7.34349	2.08097e-13	3.78946e-12	ZFP90	704279
ENSMMUG00000003774	65.9399	1.68719	0.53932	3.12836	0.00175788	0.00540224	PIGX	708566
ENSMMUG00000002227	1237.25	1.68668	0.469611	3.59166	0.000328579	0.00119669	ENAH	700559
ENSMMUG00000015179	60.644	1.68577	0.66474	2.53598	0.0112134	0.0279144	PAWR	695617
ENSMMUG00000018922	301.496	1.68548	0.431739	3.90394	9.46387e-05	0.00039118	CDC25B	717573
ENSMMUG00000001362	902.415	1.68476	0.285964	5.89153	3.82646e-09	3.49572e-08	VPS13C	709080
ENSMMUG00000011877	128.514	1.68466	0.384476	4.38169	1.1776e-05	5.8159e-05	C6H5orf34	700618
ENSMMUG00000002278	82.371	1.68459	0.357174	4.71645	2.39994e-06	1.34644e-05	ARID3A	704435
ENSMMUG00000019498	255.838	1.68458	0.379575	4.43807	9.07697e-06	4.55189e-05	FOXC2	694852
ENSMMUG00000020943	333.498	1.68393	0.428707	3.92792	8.56848e-05	0.000357799	ZFC3H1	718671
ENSMMUG00000023256	63.6985	1.68317	0.518319	3.24736	0.00116481	0.00373041	LEF1	695776
ENSMMUG00000023076	98.4377	1.68255	0.449598	3.74234	0.000182317	0.000704624	DGKH	699337
ENSMMUG00000021149	302.235	1.68178	0.285536	5.88991	3.8641e-09	3.52616e-08	MCM3	708320
ENSMMUG00000022869	516.676	1.67936	0.466302	3.60144	0.000316458	0.00115746	GM2A	713375
ENSMMUG00000045531	41.7349	1.67891	0.518064	3.24073	0.00119224	0.00381077	SLC35G1	700750
ENSMMUG00000017786	10266.7	1.67766	0.28617	5.86247	4.56037e-09	4.09504e-08	PABPC1	705847
ENSMMUG00000002350	311.644	1.67612	0.517997	3.23578	0.00121312	0.00386766	IFI44	106999327
ENSMMUG00000000387	591.318	1.67437	0.327551	5.11178	3.19135e-07	2.0939e-06	FRMD4B	698033
ENSMMUG00000008867	153.893	1.67311	0.37821	4.42376	9.69969e-06	4.84864e-05	ERI1	699381
ENSMMUG00000000874	358.664	1.67291	0.43801	3.81935	0.000133804	0.000534139	CHST1	715176
ENSMMUG00000007037	364.697	1.67283	0.489557	3.41703	0.00063309	0.00215319	UPP1	695317
ENSMMUG00000018741	150.066	1.67025	0.598506	2.7907	0.00525942	0.0142935	MAP2	710840
ENSMMUG00000045470	568.186	1.66928	0.62485	2.67149	0.00755146	0.0196666	TNFRSF6B	114669829
ENSMMUG00000004707	33.0434	1.66915	0.535979	3.1142	0.00184443	0.00563774	SLAMF9	719554
ENSMMUG00000018568	166.557	1.66863	0.398424	4.18808	2.81328e-05	0.000128614	MAP3K2	100424131
ENSMMUG00000001102	341.573	1.66607	0.631039	2.6402	0.00828575	0.0213335	KCNE4	723519
ENSMMUG00000043585	769.196	1.66574	0.220581	7.55159	4.29989e-14	8.74901e-13	STAG2	699276
ENSMMUG00000009203	175.899	1.66531	0.326816	5.09555	3.47732e-07	2.26693e-06	RNFT1	712052
ENSMMUG00000012326	231.494	1.66524	0.554947	3.00071	0.00269349	0.00792963	GMFB	696440
ENSMMUG00000045285	145.767	1.66406	0.36826	4.51872	6.22144e-06	3.23023e-05	FZD7	703064
ENSMMUG00000062927	161.07	1.66292	0.431639	3.85258	0.000116879	0.000474563	ARRDC4	708023
ENSMMUG00000015422	252.431	1.66205	0.316334	5.25409	1.48756e-07	1.03299e-06	FCHO2	702506
ENSMMUG00000021998	165.211	1.66201	0.316561	5.2502	1.51933e-07	1.05326e-06	MAML3	697863
ENSMMUG00000042320	1329.77	1.66187	0.29782	5.58011	2.40366e-08	1.89801e-07	CMKLR1	706223
ENSMMUG00000056929	684.849	1.66151	0.50086	3.31731	0.000908883	0.00298408	ECM2	716641
ENSMMUG00000012053	275.309	1.66102	0.319271	5.20253	1.96593e-07	1.33503e-06	CASP3	694473
ENSMMUG00000009330	559.008	1.65989	0.495103	3.3526	0.000800553	0.0026622	DDR2	720124
ENSMMUG00000012894	116.736	1.6593	0.577785	2.87183	0.00408103	0.0114322	NHS	714180
ENSMMUG00000004112	136.838	1.65833	0.320841	5.16869	2.35736e-07	1.57913e-06	GPR83	697439
ENSMMUG00000020756	3811.44	1.65703	0.320348	5.17259	2.30876e-07	1.54954e-06	C1QC	708589
ENSMMUG00000002924	160.882	1.65588	0.493964	3.35224	0.000801611	0.00266462	RHOU	695385
ENSMMUG00000017831	330.12	1.65457	0.363768	4.54841	5.40525e-06	2.83172e-05	TET2	694137
ENSMMUG00000020551	281.226	1.65407	0.537887	3.07513	0.00210414	0.00635531	TET3	707759
ENSMMUG00000020746	282.415	1.65191	0.305794	5.40203	6.58913e-08	4.84966e-07	PRR14L	716931
ENSMMUG00000013062	332.173	1.65188	0.282496	5.84745	4.9918e-09	4.44085e-08	PHETA2	709545
ENSMMUG00000006549	21.1889	1.65169	0.658657	2.50767	0.0121531	0.029961	ZC3HAV1L	710768
ENSMMUG00000010917	40.6648	1.65079	0.644578	2.56103	0.0104361	0.0262279	SH2D2A	718686
ENSMMUG00000014360	105.632	1.6507	0.431692	3.8238	0.000131412	0.000525714	UST	697355
ENSMMUG00000046560	304.804	1.65052	0.273266	6.03996	1.54152e-09	1.49457e-08	TMEM167A	712218
ENSMMUG00000001534	67.8462	1.64996	0.495433	3.33034	0.000867392	0.00285822	CAPN3	707913
ENSMMUG00000023719	387.408	1.64964	0.253821	6.49923	8.07306e-11	9.80438e-10	TMPO	693387
ENSMMUG00000006758	1514.82	1.64945	0.332633	4.95877	7.09409e-07	4.37787e-06	CYP27A1	700192
ENSMMUG00000004101	547.954	1.6489	0.245519	6.71597	1.86818e-11	2.51426e-10	VPS26A	717371
ENSMMUG00000017082	326.087	1.64664	0.296725	5.54937	2.86704e-08	2.23788e-07	STXBP5	701629
ENSMMUG00000006646	218.706	1.6465	0.318942	5.16238	2.43825e-07	1.62863e-06	CSNK1G3	701702
ENSMMUG00000021746	198.491	1.64517	0.356595	4.61357	3.9582e-06	2.12626e-05	RNASEH2B	707995
ENSMMUG00000005009	72.284	1.64245	0.523472	3.1376	0.00170337	0.0052499	SLC38A11	703062
ENSMMUG00000002413	873.864	1.64218	0.567051	2.89599	0.00377963	0.0106908	PLVAP	719830
ENSMMUG00000023167	101.624	1.64172	0.367939	4.46194	8.12197e-06	4.12888e-05	TYW5	699197
ENSMMUG00000005014	729.816	1.64165	0.521358	3.1488	0.00163942	0.005072	SSC5D	701740
ENSMMUG00000009734	1093.17	1.64135	0.290461	5.65085	1.59657e-08	1.30105e-07	BPTF	718812
ENSMMUG00000020751	235.546	1.64103	0.278878	5.8844	3.99497e-09	3.63337e-08	ATXN3	720515
ENSMMUG00000011905	1383.25	1.64011	0.286985	5.71497	1.09726e-08	9.18497e-08	TNFRSF21	705101
ENSMMUG00000017160	595.888	1.63954	0.264604	6.19618	5.78513e-10	6.01314e-09	PHF3	716282
ENSMMUG00000000265	3121.16	1.63877	0.598256	2.73924	0.00615817	0.0164265	ADAMTS9	698341
ENSMMUG00000015750	404.983	1.63812	0.469433	3.48958	0.000483786	0.00169637	BICC1	701228
ENSMMUG00000013955	154.656	1.63811	0.651624	2.51389	0.0119409	0.0294778	TCAF2	707579
ENSMMUG00000019710	48.3605	1.63754	0.467893	3.49982	0.000465572	0.00163744	CEP128	707594
ENSMMUG00000008018	864.809	1.63705	0.367839	4.45045	8.5692e-06	4.32119e-05	AKNA	708252
ENSMMUG00000005478	255.529	1.63676	0.303346	5.39567	6.82674e-08	5.00505e-07	TGS1	695339
ENSMMUG00000003514	249.526	1.63646	0.33231	4.92451	8.4571e-07	5.1373e-06	ARID4A	702688
ENSMMUG00000000204	315.29	1.63236	0.337066	4.84286	1.27986e-06	7.55644e-06	IRAK4	700568
ENSMMUG00000021590	209.529	1.63188	0.266694	6.11893	9.42072e-10	9.49529e-09	PCK2	714922
ENSMMUG00000019678	131.387	1.6311	0.361676	4.50983	6.48801e-06	3.35368e-05	MPHOSPH9	704085
ENSMMUG00000011980	91.9613	1.63067	0.579197	2.81541	0.00487155	0.0133664	ADGRG5	711378
ENSMMUG00000006221	3566.15	1.62942	0.207128	7.86675	3.63979e-15	8.90711e-14	PRDX1	706142
ENSMMUG00000014038	293.062	1.62847	0.261605	6.22492	4.81799e-10	5.06604e-09	XRN1	714497
ENSMMUG00000032180	375.14	1.62833	0.259825	6.26702	3.68023e-10	3.95719e-09	RLF	693503
ENSMMUG00000012055	1105.46	1.62764	0.229025	7.10681	1.18755e-12	1.90378e-11	EPS15	714767
ENSMMUG00000018617	1908.65	1.62764	0.261285	6.22935	4.68381e-10	4.94409e-09	ARF4	703432
ENSMMUG00000006076	61.3413	1.62731	0.584631	2.78348	0.00537796	0.0145937	IFT74	707561
ENSMMUG00000002340	478.967	1.62646	0.298319	5.45209	4.97825e-08	3.72694e-07	DOCK7	697028
ENSMMUG00000009282	146.599	1.62646	0.36211	4.49161	7.06868e-06	3.63309e-05	SPATA6	710827
ENSMMUG00000023809	146.928	1.62541	0.474295	3.427	0.000610278	0.00208518	RFTN2	697562
ENSMMUG00000002147	1631.71	1.6254	0.240826	6.74928	1.48583e-11	2.02476e-10	SSR1	693818
ENSMMUG00000015223	79.1038	1.62538	0.466116	3.48708	0.000488328	0.00171046	LMBRD2	700369
ENSMMUG00000055875	698.182	1.62502	0.295999	5.48994	4.02071e-08	3.05642e-07	GNAQ	705680
ENSMMUG00000002380	712.859	1.62433	0.306393	5.30146	1.1488e-07	8.11231e-07	WDR81	721254
ENSMMUG00000008923	4458.16	1.62375	0.560103	2.89901	0.00374339	0.0106067	THY1	705321
ENSMMUG00000021074	216.812	1.62328	0.405352	4.00461	6.21193e-05	0.000265658	RASGEF1B	100429172
ENSMMUG00000050493	90.7359	1.62305	0.419729	3.86689	0.00011023	0.00044947	PRRX2	716699
ENSMMUG00000009154	355.247	1.62248	0.489801	3.31254	0.000924545	0.00303001	LGI2	693308
ENSMMUG00000013434	287.199	1.62235	0.349272	4.64496	3.40149e-06	1.84977e-05	ALOX5	707926
ENSMMUG00000019526	247.571	1.62195	0.248825	6.51844	7.10445e-11	8.70589e-10	BLM	703460
ENSMMUG00000012828	285.217	1.62179	0.240456	6.74462	1.5343e-11	2.08731e-10	LRRC8D	100423127
ENSMMUG00000020587	276.938	1.62123	0.336132	4.8232	1.41276e-06	8.27913e-06	POT1	696751
ENSMMUG00000064781	37.0972	1.62123	0.608192	2.66565	0.00768385	0.0199699	CD7	719501
ENSMMUG00000015785	129.515	1.62056	0.409482	3.95759	7.57096e-05	0.000319088	AMPD3	703186
ENSMMUG00000020739	153.74	1.62028	0.426188	3.80179	0.000143652	0.000569486	IL1R2	711638
ENSMMUG00000004629	421.341	1.62008	0.3029	5.34857	8.86495e-08	6.36761e-07	NOL8	705799
ENSMMUG00000017125	500.368	1.61985	0.315802	5.12933	2.9078e-07	1.91945e-06	OSBPL11	716096
ENSMMUG00000009961	3382.4	1.61983	0.380297	4.25938	2.04991e-05	9.61229e-05	NIBAN2	707403
ENSMMUG00000002473	50.8511	1.61934	0.689201	2.34958	0.0187945	0.0437965	AKR1E2	711035
ENSMMUG00000022166	427.235	1.6183	0.3168	5.10827	3.25119e-07	2.12974e-06	CPLANE1	701698
ENSMMUG00000040169	127.536	1.61691	0.606532	2.66582	0.00768003	0.0199632	LRRN2	100429709
ENSMMUG00000004768	26.7712	1.61643	0.694751	2.32664	0.0199846	0.046141	SYTL1	715833
ENSMMUG00000018677	390.666	1.61435	0.195608	8.25302	1.54442e-16	4.67863e-15	NCAPD2	712834
ENSMMUG00000016050	42.4156	1.61222	0.692471	2.32821	0.0199012	0.0459679	CGREF1	698449
ENSMMUG00000013839	1603.05	1.60964	0.199598	8.06439	7.36027e-16	2.01271e-14	SMAP2	694502
ENSMMUG00000009126	3543.5	1.60913	0.280538	5.73588	9.70096e-09	8.20053e-08	SLCO2B1	694829
ENSMMUG00000008331	2610.1	1.60857	0.204737	7.85679	3.94109e-15	9.53116e-14	PLXNB2	720646
ENSMMUG00000015473	314.025	1.60809	0.31626	5.0847	3.68209e-07	2.38706e-06	CFAP97	695219
ENSMMUG00000009967	263.424	1.60771	0.393506	4.08561	4.39612e-05	0.00019401	SERTAD4	712616
ENSMMUG00000018239	41.5185	1.60768	0.461881	3.48071	0.000500079	0.00174663	CEP83	711408
ENSMMUG00000002357	1392.5	1.60692	0.367263	4.3754	1.21212e-05	5.96831e-05	CEMIP2	703378
ENSMMUG00000020677	182.064	1.60616	0.503463	3.19023	0.00142159	0.00446589	FOXN2	715878
ENSMMUG00000030250	57.1125	1.60569	0.326285	4.92115	8.6038e-07	5.21863e-06	NEK8	716323
ENSMMUG00000007421	220.64	1.60453	0.369804	4.33886	1.43224e-05	6.94311e-05	ZCCHC7	716658
ENSMMUG00000020521	754.4	1.60418	0.240979	6.65693	2.79597e-11	3.62519e-10	GGA2	700421
ENSMMUG00000019527	170.437	1.60395	0.36034	4.45123	8.538e-06	4.31079e-05	DCLRE1B	707742
ENSMMUG00000014573	511.504	1.60335	0.60445	2.65258	0.00798781	0.0206807	DDAH1	711395
ENSMMUG00000010066	497.015	1.60296	0.444088	3.60956	0.000306717	0.00112537	MERTK	698330
ENSMMUG00000019961	2227.91	1.6026	0.351176	4.56353	5.02996e-06	2.64752e-05	PPP1R18	712176
ENSMMUG00000058486	5720.33	1.60249	0.342905	4.67329	2.96416e-06	1.6266e-05	C1QB	718307
ENSMMUG00000017717	115.308	1.60218	0.363119	4.41228	1.02288e-05	5.09347e-05	GALNT5	697430
ENSMMUG00000005410	584.717	1.60206	0.242859	6.59669	4.20442e-11	5.35759e-10	EDEM3	714475
ENSMMUG00000031973	410.322	1.60151	0.365514	4.38153	1.17847e-05	5.81842e-05	COL27A1	708556
ENSMMUG00000023583	74.9659	1.60108	0.397371	4.02918	5.59708e-05	0.0002422	CRACR2A	709929
ENSMMUG00000010513	227.264	1.6005	0.255386	6.26699	3.68088e-10	3.95719e-09	RPE	711322
ENSMMUG00000004880	105.83	1.59949	0.60471	2.64505	0.00816788	0.02108	GRAP2	704410
ENSMMUG00000044949	301.683	1.59903	0.346099	4.62015	3.83455e-06	2.06324e-05	RBM43	694426
ENSMMUG00000001516	1766.25	1.59799	0.225361	7.0908	1.33337e-12	2.12427e-11	TRAM1	693963
ENSMMUG00000004054	600.368	1.59754	0.360579	4.4305	9.4017e-06	4.70749e-05	YES1	697099
ENSMMUG00000001131	1875.58	1.5966	0.261796	6.09865	1.06966e-09	1.06953e-08	DAP	697362
ENSMMUG00000041713	121.612	1.59624	0.310232	5.1453	2.67091e-07	1.77386e-06	ZDHHC12	722606
ENSMMUG00000019421	364.796	1.59599	0.29899	5.33792	9.40193e-08	6.70896e-07	NKAPD1	711168
ENSMMUG00000005839	409.321	1.59595	0.203021	7.86104	3.8095e-15	9.25294e-14	DZIP1	695529
ENSMMUG00000013867	124.135	1.59432	0.321129	4.96474	6.87929e-07	4.2566e-06	ZNF84	694939
ENSMMUG00000004930	242.205	1.59275	0.302429	5.26652	1.39037e-07	9.71295e-07	MAP3K8	696936
ENSMMUG00000001569	314.488	1.59128	0.627428	2.5362	0.0112063	0.0279016	IFI44L	711365
ENSMMUG00000011902	772.503	1.59043	0.228578	6.95793	3.45311e-12	5.23036e-11	OSTC	697283
ENSMMUG00000002079	58.4188	1.59037	0.467899	3.39897	0.00067641	0.00228621	ZFP37	710438
ENSMMUG00000052328	1573.64	1.58824	0.20392	7.78854	6.77863e-15	1.55822e-13	FAM20C	695088
ENSMMUG00000021914	1909.11	1.58728	0.404121	3.92774	8.57475e-05	0.000357969	SPON1	699833
ENSMMUG00000006050	394.897	1.58673	0.263039	6.0323	1.61639e-09	1.56066e-08	ZHX1	704254
ENSMMUG00000001360	758.579	1.58504	0.246481	6.43067	1.27039e-10	1.48422e-09	AP3B1	708754
ENSMMUG00000004063	211.032	1.58339	0.2535	6.24611	4.2079e-10	4.47945e-09	ARHGAP22	710956
[truncated: 961 more rows]

## Sheet: IA 7d (vs sham) down
Ensembl ID	baseMean	log2FoldChange	lfcSE	stat	pvalue	padj	symbol	EntrezID
[truncated: 2,364 more rows]

[truncated: 6 more sheets: IA 28d (vs sham) up, IA 28d (vs sham) down, IA 1d (vs 7d) up, IA 1d (vs 7d) down, IA 7d (vs 28d) up, IA 7d (vs 28d) down]
