# Supplementary material for: Dynamic regulation of HIF-1 signaling in the rhesus monkey heart after ischemic injury
Source: BMC Cardiovasc Disord. 2022 Sep 11;22:407. doi: 10.1186/s12872-022-02841-0 (PMC9464399; doi:10.1186/s12872-022-02841-0)
Supplement: Supplementary file 4 — Additional file 4: Table S2. The list of the top 25 DEGs enriched in inflammatory response, cell proliferation, cardiac fibrosis, and mitochondrial metabolism after MI [file 12872_2022_2841_MOESM4_ESM.xlsx]

## Sheet: all genes
inflammatory response	cell proliferation	ECM remodeling	mitochondrial metabolism
LCN2	BUB1	TNFRSF11B	DGAT2
CXCL8	CEACAM1	MGP	PPP1R1A
THBS1	MCM10	FMOD	ALDOC
CAMP	EZH2	AEBP1	PYGM
PTX3	HGF	ELN	PGAM2
SOCS3	ITGA4	SMOC2	PHKG1
MEFV	CCDC88A	LTBP2	MYOM2
GCA	KIF20B	ACAN	PFKM
IL1RL1	RPS6KA1	COMP	GPT2
TREML2	TNFSF8	EFEMP1	LDHD
IL1B	PTPRC	COL8A1	COX6A2
TREM1	DOCK2	DDR2	CKMT2
IL1RN	TNFSF13B	FBN1	SLC25A4
SELL	FOXM1	THBS2	MPC1
ADAM8	TACC3	FN1	ENO3
FCAR	SCIN	MXRA5	COQ10A
CXCL1	LGMN	COL11A1	COQ9
SELE	ADORA3	COL5A1	CPT1B
SLAMF1	CCNB1	COL1A1	PRODH
S100A9	MKI67	COL3A1	COX7A1
S100A8	CCNA2	SPARC	NDUFS6
PADI4	CDK1	ADAMTS2	DOK7
IL1R2	MNDA	BGN	ACOT11
CXCR1	SHCBP1	LOX	LRRC10
IL18RAP	CIP2A	COL21A1	MYOC

## Sheet: Inflammatory response
Ensembl ID	baseMean	log2FoldChange	lfcSE	stat	pvalue	padj	symbol	EntrezID	ABSlog2FC	inflammatory response
ENSMMUG00000009238	613.867	8.75073	0.751927	11.6377	2.64942e-31	1.73477e-28	IL1RL1	711893	8.75073	LCN2
ENSMMUG00000062582	3137.63	8.28657	1.00127	8.27604	1.27335e-16	2.13286e-14	PTX3	704985	8.28657	CXCL8
ENSMMUG00000044778	1852	8.13446	0.503917	16.1425	1.28295e-58	6.16032e-55	S100A8	714740	8.13446	THBS1
ENSMMUG00000006868	1642.06	7.82601	0.383681	20.3972	1.77115e-92	1.27567e-88	S100A9	714690	7.82601	CAMP
ENSMMUG00000060156	500.75	7.62714	1.23989	6.15147	7.67695e-10	4.41211e-08	CXCL8	613028	7.62714	PTX3
ENSMMUG00000019351	346.91	6.86188	0.515025	13.3234	1.69225e-40	2.43768e-37	CXCR1	692074	6.86188	SOCS3
ENSMMUG00000009246	88.9578	6.52599	0.860866	7.58073	3.4362e-14	4.12487e-12	IL18RAP	712046	6.52599	MEFV
ENSMMUG00000017969	189.873	6.40095	0.564479	11.3396	8.35394e-30	5.0141e-27	MEFV	701927	6.40095	GCA
ENSMMUG00000042751	577.372	6.09497	0.716076	8.51163	1.71498e-17	3.25057e-15	IL1B	704701	6.09497	IL1RL1
ENSMMUG00000008531	192.165	6.05051	0.618373	9.78457	1.31147e-22	4.19816e-20	FCAR	664734	6.05051	TREML2
ENSMMUG00000003674	1117.91	6.038	0.633172	9.53611	1.48286e-21	4.18836e-19	TREM1	693558	6.038	IL1B
ENSMMUG00000013922	140.071	5.8843	0.56064	10.4957	9.04213e-26	3.94703e-23	TREML2	719749	5.8843	TREM1
ENSMMUG00000017522	5727.57	5.7621	0.412562	13.9666	2.49178e-44	4.48676e-41	SOCS3	715680	5.7621	IL1RN
ENSMMUG00000008367	1989.34	5.71636	0.581912	9.82341	8.92717e-23	2.9906e-20	CXCL1	574222	5.71636	SELL
ENSMMUG00000016580	727.292	5.51637	0.738868	7.46597	8.26872e-14	9.45325e-12	SELE	701538	5.51637	ADAM8
ENSMMUG00000023801	84.2635	5.36237	0.625715	8.56998	1.03502e-17	2.01479e-15	LCN2	697208	5.36237	FCAR
ENSMMUG00000032238	88.8089	5.16316	0.476293	10.8403	2.21726e-27	1.1407e-24	PADI4	700806	5.16316	CXCL1
ENSMMUG00000019590	89.9864	5.00413	0.470978	10.625	2.28055e-26	1.09505e-23	GCA	702138	5.00413	SELE
ENSMMUG00000013014	403.096	4.93709	0.615342	8.02332	1.02921e-15	1.5606e-13	IL1RN	701658	4.93709	SLAMF1
ENSMMUG00000010655	186.175	4.81204	0.465078	10.3467	4.32939e-25	1.83426e-22	CAMP	619186	4.81204	S100A9
ENSMMUG00000015809	378.147	4.76948	0.573198	8.32081	8.7362e-17	1.5162e-14	SLAMF1	719747	4.76948	S100A8
ENSMMUG00000016579	528.003	4.59913	0.393959	11.6742	1.72783e-31	1.24447e-28	SELL	701419	4.59913	PADI4
ENSMMUG00000020739	153.74	4.3168	0.421902	10.2317	1.42915e-24	5.56403e-22	IL1R2	711638	4.3168	IL1R2
ENSMMUG00000023033	381.082	4.23129	0.432262	9.78872	1.25879e-22	4.1211e-20	ADAM8	100428452	4.23129	CXCR1
ENSMMUG00000006035	11848.9	3.85601	0.607288	6.34956	2.15938e-10	1.36429e-08	THBS1	705413	3.85601	IL18RAP

## Sheet: cell proliferation
Ensembl ID	baseMean	log2FoldChange	lfcSE	stat	pvalue	padj	symbol	EntrezID
ENSMMUG00000013485	80.448	5.48957	0.640828	8.56637	1.06802e-17	3.81722e-16	KIF20B	696152
ENSMMUG00000018652	384.777	5.446	0.498796	10.9183	9.42599e-28	1.78633e-25	HGF	708316
ENSMMUG00000044121	749.943	5.33706	0.422101	12.644	1.20708e-36	1.09295e-33	MKI67	697883
ENSMMUG00000000880	250.17	4.72611	0.61258	7.7151	1.2089e-14	2.66611e-13	SCIN	693551
ENSMMUG00000012376	69.5684	4.64773	0.661617	7.02481	2.14363e-12	3.32732e-11	SHCBP1	716009
ENSMMUG00000005602	61.651	4.34089	0.648861	6.69002	2.23148e-11	2.9496e-10	MCM10	695568
ENSMMUG00000038920	102.586	4.11624	0.418612	9.83307	8.11058e-23	7.06878e-21	CEACAM1	708200
ENSMMUG00000003003	337.108	4.10747	0.35886	11.4459	2.46551e-30	7.30597e-28	CCDC88A	717103
ENSMMUG00000008040	67.633	3.93872	0.515063	7.64705	2.05639e-14	4.38678e-13	TNFSF13B	693917
ENSMMUG00000009817	175.632	3.88879	0.407354	9.54645	1.34222e-21	9.26926e-20	CCNA2	707259
ENSMMUG00000000009	1279.97	3.75551	0.471966	7.95717	1.76024e-15	4.51851e-14	PTPRC	712657
ENSMMUG00000019385	150.05	3.7267	0.69768	5.34156	9.21521e-08	6.59015e-07	FOXM1	708805
ENSMMUG00000019876	114.929	3.57566	0.438299	8.15805	3.40476e-16	9.80401e-15	CDK1	699269
ENSMMUG00000009366	687.511	3.50339	0.376174	9.31321	1.24023e-20	7.01848e-19	DOCK2	704061
ENSMMUG00000041301	283.504	3.1563	0.420903	7.49887	6.43684e-14	1.27161e-12	TNFSF8	702944
ENSMMUG00000018142	128.016	3.06855	0.400701	7.65795	1.88919e-14	4.05665e-13	CCNB1	699504
ENSMMUG00000011191	255.898	3.05306	0.376535	8.10832	5.13238e-16	1.43478e-14	TACC3	712898
ENSMMUG00000013966	13040.8	3.00833	0.224193	13.4185	4.71061e-41	7.67735e-38	LGMN	703734
ENSMMUG00000003581	263.027	3.0057	0.389136	7.72404	1.127e-14	2.50584e-13	ADORA3	704295
ENSMMUG00000013494	127.245	2.90531	0.479288	6.06173	1.34666e-09	1.31898e-08	EZH2	709075
ENSMMUG00000000894	63.3062	2.90037	0.658323	4.40569	1.05449e-05	5.24124e-05	CIP2A	705690
ENSMMUG00000017653	114.099	2.79598	0.566789	4.93301	8.097e-07	4.9425e-06	BUB1	696598
ENSMMUG00000022111	789.26	2.72964	0.410513	6.64935	2.94396e-11	3.80196e-10	RPS6KA1	714794
ENSMMUG00000000300	422.268	2.43634	0.2585	9.42489	4.3057e-21	2.7079e-19	ITGA4	704745
ENSMMUG00000004490	3918.83	2.42893	0.36326	6.68648	2.28603e-11	3.01438e-10	MNDA	719220

## Sheet: cardiac fibrosis
Ensembl ID	baseMean	log2FoldChange	lfcSE	stat	pvalue	padj	symbol	EntrezID
ENSMMUG00000000554	790.295	8.42039	1.08263	7.77775	7.38254e-15	4.23669e-13	ACAN	698498
ENSMMUG00000006511	605.838	7.19013	1.5062	4.77368	1.80885e-06	1.43858e-05	COMP	720286
ENSMMUG00000004103	643.372	6.4886	0.677	9.58435	9.30442e-22	2.39053e-19	COL11A1	712753
ENSMMUG00000044533	34848.4	5.859	0.558053	10.499	8.72948e-26	4.43126e-23	ELN	574132
ENSMMUG00000051514	4965.3	5.27642	0.431705	12.2223	2.36355e-34	4.34923e-31	THBS2	708165
ENSMMUG00000016485	276.96	5.12956	0.733392	6.99429	2.66607e-12	8.588e-11	TNFRSF11B	701850
ENSMMUG00000016872	6121.06	5.11702	0.65068	7.86411	3.71733e-15	2.26127e-13	EFEMP1	718984
ENSMMUG00000056626	889.53	5.0121	0.471935	10.6203	2.39714e-26	1.35724e-23	LOX	699997
ENSMMUG00000014474	2894.17	4.77708	0.482714	9.8963	4.31952e-23	1.32474e-20	SMOC2	722569
ENSMMUG00000001467	156132	4.72182	0.532888	8.8608	7.94387e-19	1.05353e-16	COL1A1	574201
ENSMMUG00000021642	8520.44	4.59602	0.711282	6.4616	1.03601e-10	2.29685e-09	FMOD	703048
ENSMMUG00000021286	108196	4.50701	0.466533	9.66064	4.43071e-22	1.1859e-19	COL3A1	574131
ENSMMUG00000007616	346.176	4.33824	0.635493	6.82658	8.69657e-12	2.48105e-10	COL21A1	712070
ENSMMUG00000012743	28567.7	4.18261	0.4193	9.97523	1.95642e-23	6.4001e-21	BGN	697544
ENSMMUG00000002488	2721.49	4.06366	0.355598	11.4277	3.04133e-30	2.98476e-27	ADAMTS2	713532
ENSMMUG00000012321	94118.1	3.96317	0.429885	9.21915	2.99471e-20	5.18648e-18	FN1	613269
ENSMMUG00000008247	4502.42	3.95994	0.401169	9.871	5.56076e-23	1.6372e-20	MXRA5	706214
ENSMMUG00000018015	6933.78	3.83531	0.388036	9.88391	4.88861e-23	1.46868e-20	LTBP2	699435
ENSMMUG00000002422	10959.3	3.80022	0.41582	9.13911	6.29675e-20	1.02994e-17	AEBP1	699977
ENSMMUG00000002935	1624.32	3.62591	0.431724	8.39866	4.51599e-17	4.49189e-15	COL8A1	100423514
ENSMMUG00000012147	8968.96	3.52825	0.317176	11.124	9.59235e-29	7.06045e-26	COL5A1	722014
ENSMMUG00000001850	127657	3.44688	0.294189	11.7166	1.04814e-31	1.2858e-28	SPARC	712388
ENSMMUG00000047247	17353.5	3.33472	0.518554	6.4308	1.26932e-10	2.74385e-09	MGP	574116
ENSMMUG00000004239	8179.66	2.87247	0.212915	13.4911	1.76362e-41	8.65407e-38	FBN1	714451
ENSMMUG00000009330	559.008	2.70126	0.494788	5.45942	4.77685e-08	5.70316e-07	DDR2	720124

## Sheet: mitochondrial metabolism
Ensembl ID	baseMean	log2FoldChange	lfcSE	stat	pvalue	padj	symbol	EntrezID
ENSMMUG00000004447	2302.81	-2.99866	0.266578	-11.2487	2.34966e-29	5.47069e-27	NDUFS6	709426
ENSMMUG00000020473	7309.67	-3.53033	0.351659	-10.0391	1.02639e-23	1.00772e-21	COQ9	704657
ENSMMUG00000015472	30873.4	-4.51791	0.450584	-10.0268	1.16252e-23	1.13453e-21	SLC25A4	695102
ENSMMUG00000013649	345.886	-4.52852	0.769122	-5.88791	3.91117e-09	3.56249e-08	MYOC	704406
ENSMMUG00000000250	5971.89	-4.53306	0.402511	-11.262	2.02196e-29	4.84617e-27	COX7A1	692060
ENSMMUG00000011739	5863.1	-4.54704	0.44443	-10.2312	1.43752e-24	1.57239e-22	MPC1	716864
ENSMMUG00000013679	1407.42	-4.6322	0.548652	-8.44287	3.09649e-17	1.03353e-15	ACOT11	715263
ENSMMUG00000002045	18269.1	-4.69142	0.454791	-10.3156	5.9931e-25	7.07794e-23	PFKM	707806
ENSMMUG00000003288	3070.19	-4.78908	0.472191	-10.1422	3.5877e-24	3.7969e-22	GPT2	716305
ENSMMUG00000054953	311.157	-4.91136	0.804192	-6.10719	1.01399e-09	1.01698e-08	LRRC10	114669753
ENSMMUG00000000185	1456.26	-4.9465	1.17717	-4.20202	2.64541e-05	0.000121622	DGAT2	696549
ENSMMUG00000038027	2959.64	-5.00407	0.437259	-11.4442	2.51478e-30	7.31891e-28	PGAM2	720615
ENSMMUG00000012040	22330.5	-5.03516	0.565443	-8.9048	5.34812e-19	2.34311e-17	ENO3	721589
ENSMMUG00000000113	784.023	-5.11166	0.643434	-7.94434	1.95227e-15	4.97159e-14	PPP1R1A	574202
ENSMMUG00000020322	6040.91	-5.12621	0.560644	-9.14343	6.05011e-20	3.11056e-18	ALDOC	709213
ENSMMUG00000023408	24594.7	-5.21573	0.537434	-9.70488	2.87428e-22	2.28512e-20	MYOM2	716555
ENSMMUG00000022037	1943.78	-5.28184	0.530787	-9.95096	2.49772e-23	2.31295e-21	LDHD	713589
ENSMMUG00000041787	247.93	-5.29253	0.494099	-10.7115	8.99256e-27	1.54274e-24	PRODH	695506
ENSMMUG00000031834	2565.88	-5.40479	0.484032	-11.1662	5.96884e-29	1.29707e-26	COQ10A	712341
ENSMMUG00000006932	15860.2	-5.44755	0.516061	-10.556	4.76452e-26	7.05929e-24	CKMT2	711434
ENSMMUG00000003121	3505.83	-5.61627	0.383114	-14.6595	1.17092e-48	3.81675e-45	CPT1B	720697
ENSMMUG00000015276	719.237	-5.6218	0.515765	-10.8999	1.15354e-27	2.13641e-25	PHKG1	703091
ENSMMUG00000046062	1237.16	-5.65008	0.640095	-8.82694	1.07582e-18	4.5424e-17	DOK7	719937
ENSMMUG00000022604	5476.44	-6.44051	0.490395	-13.1333	2.12185e-39	2.66014e-36	PYGM	717451
ENSMMUG00000058046	9189.87	-7.4739	0.662155	-11.2872	1.51742e-29	3.74711e-27	COX6A2	713995
