# Supplementary material for: Dynamic regulation of HIF-1 signaling in the rhesus monkey heart after ischemic injury
Source: BMC Cardiovasc Disord. 2022 Sep 11;22:407. doi: 10.1186/s12872-022-02841-0 (PMC9464399; doi:10.1186/s12872-022-02841-0)
Supplement: Supplementary file 5 — Additional file 5: Table S3. The list of previously validated HIF-1 target genes [file 12872_2022_2841_MOESM5_ESM.xlsx]

## Sheet: Sheet1
Table S3. Known HIF-1 target genes
Symbol	Synonyms	Description	Reference
ABCB1	PGY1, ABC20, MDR1, GP170, CLCS, PGP, CD243, MGC163296	ATP-binding cassette, sub-family B (MDR/TAP), member 1	PubMed ID: 12067980
ABCG2	BCRP1, ABC15, MRX, MGC102821, EST157481, MXR, CD338, BCRP, ABCP, CDW338, MXR1, BMDP	ATP-binding cassette, sub-family G (WHITE), member 2	PubMed ID: 15044468
ADM	AM, PAMP	adrenomedullin	PubMed ID: 13130303
ADRA1B	ADRA1, ALPHA1BAR	adrenergic, alpha-1B-, receptor	PubMed ID: 13130303
AK3	AKL3L1, FIX, AK3L1, AKL3L, AK6	adenylate kinase 3	PubMed ID: 13130303
ALDOA	MGC17767, MGC17716, ALDA, MGC10942	aldolase A, fructose-bisphosphate	PubMed ID: 8955077
ANGPT2	ANG2， AGPT2	angiopoietin 2	PubMed ID: 21375491
ANKRD37	Lrp2bp	ankyrin repeat domain 37	PubMed ID: 19491311
BHLHB2	SHARP2, STRA14, STRA13, DEC1	basic helix-loop-helix domain containing, class B, 2	PubMed ID: 12354771
BHLHB3	SHARP1, DEC2	basic helix-loop-helix domain containing, class B, 3	PubMed ID: 12354771
BNIP3	NIP3	BCL2/adenovirus E1B 19kDa interacting protein 3	PubMed ID: 12879018
BNIP3L	BNIP3A, NIX	BCL2/adenovirus E1B 19kDa interacting protein 3-like	PubMed ID: 13130303
CA9	MN, CAIX	carbonic anhydrase IX	PubMed ID: 15184875
CCNG2		cyclin G2	PubMed ID: 13130303
CD99	MIC2, MIC2X, MIC2Y	CD99 molecule	PubMed ID: 13130303
CDKN1A	WAF1, CIP1, CDKN1, CAP20, SDI1, P21, P21CIP1, MDA6	cyclin-dependent kinase inhibitor 1A (p21, Cip1)	PubMed ID: 13130303
CITED2	P35SRJ, MRG1	Cbp/p300-interacting transactivator, with Glu/Asp-rich carboxy-terminal domain, 2	PubMed ID: 9887100
COL5A1		collagen, type V, alpha 1	PubMed ID: 13130303
CP	CP2	ceruloplasmin (ferroxidase)	PubMed ID: 10777486
CTGF	IGFBP8, MGC102839, HCS24, CCN2, NOV2	connective tissue growth factor	PubMed ID: 15315937
CTSD	CPSD, MGC2311, CLN10	cathepsin D	PubMed ID: 13130303
CXCL12	SDF1B, SDF1A, TPAR1, SDF1, TLSFA, TLSFB, PBSF, SCYB12	chemokine (C-X-C motif) ligand 12 (stromal cell-derived factor 1)	PubMed ID: 15235597
CXCR4	LCR1, NPYY3R, WHIM, HM89, LAP3, NPYRL, FB22, D2S201E, NPYR, NPY3R, LESTR, HSY3RR, CD184	chemokine (C-X-C motif) receptor 4	PubMed ID: 13679920
CYP2S1		cytochrome P450, family 2, subfamily S, polypeptide 1	PubMed ID: 17277313
DDIT4	RP11442H211, RTP801, REDD1, DIG2, FLJ20500	DNA-damage-inducible transcript 4	PubMed ID: 13130303
DEC1	CTS9	deleted in esophageal cancer 1	PubMed ID: 13130303
EDN1	HDLCQ7, ET1	endothelin 1	PubMed ID: 15132980
EGLN1	HPH2, DKFZP761F179, ZMYND6, C1ORF12, PHD2, HIFPH2, SM20, ECYT3	egl nine homolog 1 (C. elegans)	PubMed ID: 15563275
EGLN3	FLJ21620, HIFPH3, MGC125999, PHD3, MGC125998	egl nine homolog 3 (C. elegans)	PubMed ID: 15823097
ENG	FLJ41744, END, CD105, ORW, ORW1, HHT1	endoglin (Osler-Rendu-Weber syndrome 1)	PubMed ID: 12228247
ENO1	MBP1, MPB1, NNE, PPH, ENO1L1	enolase 1, (alpha)	PubMed ID: 8955077
EPO	EP, MGC138142	erythropoietin	PubMed ID: 8408001
ETS1	ETS1, FLJ10768, EWSR2	v-ets erythroblastosis virus E26 oncogene homolog 1 (avian)	PubMed ID: 11708773
FECH	FCE, EPP	ferrochelatase (protoporphyria)	PubMed ID: 15312748
FLT1	FLT, FLT-1, VEGFR-1, VEGFR1	fms related receptor tyrosine kinase 1	PubMed ID: 20237864
FN1	DKFZP686I1370, DKFZP686F10164, CIG, DKFZP686H0342, FNZ, EDB, LETS, DKFZP686O13149, MSF, GFND2, FINC, FN	fibronectin 1	PubMed ID: 13130303
FURIN	PACE, FUR, SPC1, PCSK3	furin (paired basic amino acid cleaving enzyme)	PubMed ID: 15611046
GAPDH	MGC88685, GAPD, G3PD	glyceraldehyde-3-phosphate dehydrogenase	PubMed ID: 10542317
GPI	PHI, SA36, GNPI, PGI, NLK, AMF	glucose phosphate isomerase	PubMed ID: 13130303
GPX3	GSHPXP, GPXP, GSHPX3	glutathione peroxidase 3 (plasma)	PubMed ID: 15096516
GYS1	GSY, GYS	glycogen synthase 1	PubMed ID: 20300197
HK1	HK1TA, HKI, HK1TC, HK1TB, HXK1	hexokinase 1	PubMed ID: 13130303
HK2	DKFZP686M1669, HKII, HXK2	hexokinase 2	PubMed ID: 13130303
HMOX1	BK286B10, HO1	heme oxygenase (decycling) 1	PubMed ID: 13130303
HSP90B1	GP96, GRP94, TRA1, ECGP	heat shock protein 90kDa beta (Grp94), member 1	PubMed ID: 15620698
ID2	ID2A, ID2H, GIG8, MGC26389	inhibitor of DNA binding 2, dominant negative helix-loop-helix protein	PubMed ID: 15252039
IGF2	FLJ22066, INSIGF, C11ORF43, FLJ44734, PP9974	insulin-like growth factor 2 (somatomedin A)	PubMed ID: 13130303
IGFBP1	IGFBP25, HIGFBP1, AFBP, IBP1, PP12	insulin-like growth factor binding protein 1	PubMed ID: 9707622
IGFBP2	IGFBP53, IBP2	insulin-like growth factor binding protein 2, 36kDa	PubMed ID: 13130303
IGFBP3	BP53, IBP3	insulin-like growth factor binding protein 3	PubMed ID: 13130303
ITGB2	LFA1, MF17, MAC1, LAD, MFI7, LCAMB, CD18	integrin, beta 2 (complement component 3 receptor 3 and 4 subunit)	PubMed ID: 15235127
KDM3A	TSGA, JMJD1, JHDM2A,JHMD2A, JMJD1A	lysine demethylase 3A	PubMed ID: 18538129
KDM4B	JMJD2B,TDRD14B	lysine demethylase 4B	PubMed ID: 18984585
KDM4C	GASC1, JHDM3C, JMJD2C, TDRD14C	lysine demethylase 4C	PubMed ID: 18713068
KRT14	NFJ, EBS3, EBS4, CK14, K14	keratin 14 (epidermolysis bullosa simplex, Dowling-Meara, Koebner)	PubMed ID: 13130303
KRT18	K18, CYK18	keratin 18	PubMed ID: 13130303
KRT19	CK19, MGC15366, K19, K1CS	keratin 19	PubMed ID: 13130303
LDHA	LDHM, PIG19, LDH1	lactate dehydrogenase A	PubMed ID: 13130303
LEP	FLJ94114, OB, OBS	leptin	PubMed ID: 12215445
LOX	MGC105112	lysyl oxidase	PubMed ID: 16642001
LRP1	APOER, FLJ16451, TGFBR5, APR, A2MR, MGC88725, CD91, IGFBP3R, LRP	low density lipoprotein-related protein 1 (alpha-2-macroglobulin receptor)	PubMed ID: 13130303
MCL1	MCL1S, MGC104264, TM, MGC1839, MCL1L, EAT	myeloid cell leukemia sequence 1 (BCL2-related)	PubMed ID: 15611089
MET	HGFR, RCCP2, AUTS9	met proto-oncogene (hepatocyte growth factor receptor)	PubMed ID: 12726861
MMP14	MT1MMP, MMPX1, MTMMP1	matrix metallopeptidase 14 (membrane-inserted)	PubMed ID: 15592504
MMP2	CLG4, CLG4A, TBE1, MMPII, MONA	matrix metallopeptidase 2 (gelatinase A, 72kDa gelatinase, 72kDa type IV collagenase)	PubMed ID: 13130303
MXI1	MGC43220, MAD2, MXD2, MXI	MAX interactor 1	PubMed ID: 17482131
NAMPT	VF, PBEF, PBEF1, VISFATIN, 1110035O14Rik	nicotinamide phosphoribosyltransferase	PubMed ID: 23122428
NDRG1	GC4, RTP, DRG1, NDR1, NMSL, TDD5, CAP43, CMT4D, DRG-1, HMSNL, RIT42, TARG1, PROXY1	N-myc downstream regulated 1	PubMed ID: 23526365
NOS2	NOS2A, INOS, NOS, HEPNOS	nitric oxide synthase 2A (inducible, hepatocytes)	PubMed ID: 13130303
NOS3	ENOS, ECNOS, NOSIII	nitric oxide synthase 3 (endothelial cell)	PubMed ID: 12963737
NPM1	MGC104254, NPM, B23	nucleophosmin (nucleolar phosphoprotein B23, numatrin)	PubMed ID: 15310764
NR4A1	N10, GFRP1, NP10, NAK1, MGC9485, HMR, NGFIB, TR3, NUR77	nuclear receptor subfamily 4, group A, member 1	PubMed ID: 13130303
NT5E	EN, CD73, NTE, NT5, E5NT, ENT, NT	5'-nucleotidase, ecto (CD73)	PubMed ID: 12370277
P4HA1	P4HA	prolyl 4-hydroxylase subunit alpha 1	PubMed ID: 23423382
P4HA2	MYP25	prolyl 4-hydroxylase subunit alpha 2	PubMed ID: 23423382
P4HTM	PH-4	hypoxia-inducible factor prolyl 4-hydroxylase	PubMed ID: 13130303
PDGFA	PDGF1, PDGFA	platelet-derived growth factor alpha polypeptide	PubMed ID: 15132980
PDK1		pyruvate dehydrogenase kinase, isozyme 1	PubMed ID: 16517405
PFKFB3	IPFK2, PFK2	6-phosphofructo-2-kinase/fructose-2,6-biphosphatase 3	PubMed ID: 15466858
PFKL	FLJ30173, FLJ40909, DKFZP686L2097, DKFZP686G1648, PFKB	phosphofructokinase, liver	PubMed ID: 13130303
PGK1	MGC142128, MGC117307, PGKA, MGC8947, MIG10	phosphoglycerate kinase 1	PubMed ID: 8955077
PKM	PK3, OIP3, CTHBP, THBP1, MGC3932, TCB, PKM2	pyruvate kinase, muscle	PubMed ID: 13130303
PLAUR	UPAR, URKR, CD87	plasminogen activator, urokinase receptor	PubMed ID: 13130303
PMAIP1	APR, NOXA	phorbol-12-myristate-13-acetate-induced protein 1	PubMed ID: 14699081
PPP5C	FLJ36922, PPP5, PP5	protein phosphatase 5, catalytic subunit	PubMed ID: 15328343
PROK1	PRK1, PK1, EGVEGF	prokineticin 1	PubMed ID: 13130303
RBP2	CRBP2, RBPC2, CRBPII, CRABP-II	retinol binding protein 2	PubMed ID: 25162518
RCOR2		REST corepressor 2	PubMed ID: 20061373
SERPINE1	PAI, PAI1, PLANH1	serpin peptidase inhibitor, clade E (nexin, plasminogen activator inhibitor type 1), member 1	PubMed ID: 11877282
SLC2A1	MGC141895, GLUT, MGC141896, GLUT1	solute carrier family 2 (facilitated glucose transporter), member 1	PubMed ID: 13130303
SLC31A1	CTR1, COPT1	solute carrier family 31 member 1	PubMed ID: 26174737
STC2	STC-2, STCRP	stanniocalcin 2	PubMed ID: 19786016
TERT	TRT, TCS1, TP2, EST2, HEST2	telomerase reverse transcriptase	PubMed ID: 15199161
TF	DKFZP781D0156, PRO1557, PRO2086	transferrin	PubMed ID: 9242677
TFF3	ITF, TFI, HP1B, HITF	trefoil factor 3 (intestinal)	PubMed ID: 11342587
TFRC	TFR1, TRFR, CD71, TFR	transferrin receptor (p90, CD71)	PubMed ID: 10446187
TGFA	TFGA	transforming growth factor, alpha	PubMed ID: 13130303
TGFB3	FLJ16571, TGFBETA3, ARVD	transforming growth factor, beta 3	PubMed ID: 15155569
TGM2	TG2, GNAH, GALPHAH, TGC	transglutaminase 2 (C polypeptide, protein-glutamine-gamma-glutamyltransferase)	PubMed ID: 13130303
TPI1	MGC88108, TPI	triosephosphate isomerase 1	PubMed ID: 13130303
UGP2	UDPG, UGP1, DEE83, UDPGP, UGPP1, UGPP2, EIEE83, SVUGP2, UDPGP2, Phc379	UDP-glucose pyrophosphorylase 2	PubMed ID: 20300197
VEGFA	MGC70609, VEGFA, VEGF, VPF	vascular endothelial growth factor A	PubMed ID: 8756616
VIM	FLJ36605	vimentin	PubMed ID: 13130303
