# Supplementary material for: Dynamic regulation of HIF-1 signaling in the rhesus monkey heart after ischemic injury
Source: BMC Cardiovasc Disord. 2022 Sep 11;22:407. doi: 10.1186/s12872-022-02841-0 (PMC9464399; doi:10.1186/s12872-022-02841-0)
Supplement: Supplementary file 6 — Additional file 6: Table S4. The list of 89 significantly changed HIF-1 target genes in the ischemic monkey heart [file 12872_2022_2841_MOESM6_ESM.xlsx]

## Sheet: VST of HIF target gene 
Ensembl ID	gene_name	sham1	sham2	sham3	IA1d1	IA1d2	IA1d3	IA7d1	IA7d2	IA7d3	IA28d1	IA28d2	IA28d3
ENSMMUG00000010788	ABCB1	264.641	412.915	368.257	560.808	307.205	1118.38	276.54	213.474	269.888	268.922	331.386	322.581
ENSMMUG00000008797	ABCG2	778.017	638.529	779.27	675.846	658.858	458.227	776.396	515.524	527.449	943.753	461.372	525.043
ENSMMUG00000016387	ADM	455.53	503.729	529.628	2743.91	4868.23	1592.14	642.754	601.55	594.921	923.552	194.98	241.747
ENSMMUG00000050043	ADRA1B	112.798	51.0823	46.8941	48.3681	128.111	62.1324	4.04975	2.54894	9.08276	55.552	92.2745	86.8777
ENSMMUG00000000143	AK3	4306.57	3811.31	3081.22	3706.04	2309.92	3881.34	733.006	902.963	799.283	870.525	1413.81	1611.39
ENSMMUG00000000983	ALDOA	44420.7	47847.1	46370	55829.8	66264.9	59641.3	11209.7	11671.6	12033.4	6358.81	9941.57	17787.3
ENSMMUG00000010139	ANGPT2	43.3838	55.3392	27.5848	54.9043	394.792	471.818	425.224	395.086	255.615	297.961	165.292	92.9213
ENSMMUG00000043333	ANKRD37	30.3687	59.596	56.5488	56.2115	142.491	25.2413	25.4556	14.6564	29.1946	33.4575	34.5026	20.3974
ENSMMUG00000022445	BNIP3	1770.06	1958.16	1242.69	2168.72	1645.84	1632.92	556.552	345.382	530.693	193.17	347.433	515.978
ENSMMUG00000023646	BNIP3L	1224.87	732.18	1089.6	1363.46	2453.72	1003.83	1858.26	1854.36	1593.38	1351.56	1819.01	1062.93
ENSMMUG00000050822	CA9	26.0303	9.93267	13.7924	9.15071	14.3798	5.82492	58.4322	70.0959	72.0133	54.9207	26.4788	27.9519
ENSMMUG00000000914	CCNG2	201.012	229.87	253.78	264.063	156.871	116.498	585.479	597.727	589.082	575.721	575.311	262.144
ENSMMUG00000018687	CD99	7018.06	4163.21	4845.27	5113.94	4361.01	3075.56	10978.3	12165.5	12436.2	15451.7	9775.48	8897.03
ENSMMUG00000003210	CDKN1A	629.066	253.993	415.151	7466.98	20010.2	18765.9	1499.57	1639.61	1412.37	914.083	1722.72	1982.32
ENSMMUG00000029445	CITED2	1119.3	868.4	830.302	704.605	811.807	452.402	569.858	410.38	409.373	513.225	839.296	526.554
ENSMMUG00000012147	COL5A1	1971.07	905.292	2070.24	1200.05	1413.14	1801.84	12259.2	16157.1	11209.4	17718.6	20265.1	18393.1
ENSMMUG00000005529	CP	373.101	87.9751	213.782	260.142	1649.76	56.3075	1555.11	567.777	1722.48	2091.41	5257.24	2870.74
ENSMMUG00000003874	CTSD	11224.8	13810.7	11296	14249	8338.99	10840.2	55296.5	54945.6	51717.9	16663.7	25848.9	17583.3
ENSMMUG00000012181	CXCL12	438.177	526.432	485.492	332.04	269.295	186.397	481.921	360.675	404.183	1121.77	884.23	522.022
ENSMMUG00000011918	CXCR4	196.673	105.003	260.676	270.6	1054.96	945.578	1791.15	1546.57	1852.88	616.122	958.05	343.733
ENSMMUG00000045565	DDIT4	2743.3	638.529	998.569	1871.97	6205.55	957.228	985.247	1027.86	1137.29	548.576	446.929	781.144
ENSMMUG00000051532	EDN1	44.83	24.1222	92.409	194.779	943.84	1366.91	261.498	377.244	170.626	216.527	1268.57	435.899
ENSMMUG00000005247	EGLN1	400.577	764.816	601.348	664.08	993.515	574.725	371.42	307.785	320.492	287.229	233.494	359.598
ENSMMUG00000000040	EGLN3	4361.52	4496.66	3445.34	3338.7	6950.69	11265.4	577.958	518.073	1046.46	389.495	949.223	1547.93
ENSMMUG00000002248	ENG	13859.7	17057.2	9967.76	9765.12	12591.5	5223.01	9030.37	8646.65	7336.92	10446.3	15539	13642.8
ENSMMUG00000053002	ENO1	5401.29	6263.26	6275.54	9179.47	29392.4	14612.8	11557.4	12361.7	9866.47	5791.93	6615.68	5671.98
ENSMMUG00000020706	ETS1	3586.4	2896.08	3042.6	4366.2	5474.79	5838.51	3415.1	3406.66	3326.24	3356.48	2384.69	2647.88
ENSMMUG00000022568	FECH	993.49	964.888	786.167	1156.91	708.533	766.947	341.915	340.284	391.207	338.362	260.776	531.087
ENSMMUG00000021538	FLT1	1167.03	2477.49	2034.38	2841.95	3712.61	2009.6	814.001	852.621	855.725	702.607	730.974	1294.1
ENSMMUG00000012321	FN1	14295	5853.18	22247.1	15957.5	19957.9	22142.4	98560.6	149729	104434	131584	299238	214045
ENSMMUG00000004657	FURIN	3874.18	3588.53	3569.47	4801.51	6931.08	8671.36	4362.74	4834.71	4180.01	2624.83	3630	3772
ENSMMUG00000018679	GAPDH	91127.7	69351.4	77042.9	103879	120734	118023	25334.7	23954.3	22353.3	13473.9	20379	35677.3
ENSMMUG00000005880	GPI	11758.5	13244.5	11930.4	14111.7	14562.8	10748.9	5390.8	5398.66	4673.73	4343.16	4600.88	6642.74
ENSMMUG00000042643	GPX3	7696.29	8313.65	11616	16999.4	8567.76	26394.6	4657.8	2355.22	7450.46	2682.91	3049.87	18270
ENSMMUG00000003911	GYS1	1460.59	3155.75	2500.56	2370.04	2435.42	1271.77	931.444	750.026	740.893	621.173	713.322	1692.98
ENSMMUG00000015302	HK1	3949.37	4720.86	5093.53	6121.83	11306.5	11178	2403.82	2566.15	2519.82	2152.01	3347.56	4549.37
ENSMMUG00000011845	HK2	621.835	1718.35	953.055	1796.15	6646.1	3436.7	768.875	1218.39	1208.66	662.205	1612.8	2425.02
ENSMMUG00000007221	HMOX1	161.966	144.733	202.748	2994.9	3953.15	7461.72	16297.4	9371.19	8099.87	525.85	726.962	258.367
ENSMMUG00000023469	HSP90B1	5704.97	3998.61	4394.26	6456.48	7605.62	9426.66	13490.3	17011.6	12222.8	13057.2	15298.3	16273.3
ENSMMUG00000003237	ID2	1365.14	886.846	907.54	594.796	980.443	566.958	884.582	1155.95	833.667	1996.72	1542.19	1180.78
ENSMMUG00000047449	IGF2	34556.7	22848	15457.1	17732.8	18733	9110.17	16557.7	17812	13870	49373.1	21605.1	27479.8
ENSMMUG00000013765	IGFBP1	20.2458	17.0274	17.9301	32.6811	5.22903	11.6498	4.04975	10.833	12.3266	1.89382	16.0477	6.79912
ENSMMUG00000018940	IGFBP2	7676.05	3265.01	3230.18	5406.77	13471.3	3766.78	4880.53	5916.1	5567.73	3798.37	8484.44	5302.56
ENSMMUG00000013764	IGFBP3	5417.19	4053.95	3292.24	4460.32	19491.2	1248.47	6258.03	8549.15	7053.41	5620.22	11959.6	5560.93
ENSMMUG00000000951	ITGB2	254.518	676.841	460.666	505.904	1985.72	1168.87	4352.91	4071.94	3123.17	1833.22	1266.17	724.484
ENSMMUG00000013124	KDM3A	530.729	610.15	777.891	713.756	1420.99	761.122	638.704	631.501	613.086	614.86	596.976	747.904
ENSMMUG00000012677	KDM4B	1216.19	1269.96	1048.22	886.312	831.416	788.305	660.689	567.14	599.462	726.595	742.208	740.349
ENSMMUG00000015985	KDM4C	323.933	279.534	284.123	264.063	338.58	353.378	371.999	326.902	317.248	489.868	449.336	341.467
ENSMMUG00000031911	KRT18	137.382	76.6235	46.8941	162.098	380.412	673.749	358.693	303.961	456.733	225.364	674.005	401.904
ENSMMUG00000031024	LDHA	2454.08	2843.58	3701.88	6034.24	14236	13624.5	10336.1	13351.4	9925.51	3993.43	5479.5	5435.52
ENSMMUG00000056626	LOX	78.0909	42.5686	85.5129	129.417	41.8322	23.2997	1125.25	1377.7	1086.04	1773.25	2838.04	1959.66
ENSMMUG00000021782	LRP1	5603.75	5468.65	9898.8	8404.28	7252.66	4904.58	16873	15438.3	18729.3	23300.9	19411.3	23666.2
ENSMMUG00000008221	MCL1	2957.33	2559.79	2169.54	4656.41	9986.14	17111.7	3944.46	4254.82	4287.06	4062.24	6060.43	4142.18
ENSMMUG00000006779	MET	334.056	461.16	462.045	546.428	1136.01	3050.31	221.001	255.531	454.138	365.507	403.6	450.253
ENSMMUG00000013665	MMP14	2416.48	1339.49	1737.84	2092.9	2077.23	1974.65	10849.3	10149.9	9449.31	12051.6	8417.03	5885.77
ENSMMUG00000004475	MMP2	9456.23	3443.8	7988.56	7278.74	5251.25	2232.88	22711.6	24673.1	34163.5	48517.1	21392.4	26709.2
ENSMMUG00000014350	MXI1	1266.81	1059.96	755.823	1177.83	771.282	454.343	485.971	500.867	490.469	402.752	445.325	399.637
ENSMMUG00000003572	NAMPT	688.357	878.332	675.827	1184.36	1005.28	1764.95	535.725	726.449	652.661	489.237	631.478	592.279
ENSMMUG00000010200	NDRG1	2976.13	2293.03	2874.34	4553.13	11079	9675.18	2557.13	1864.55	2362.81	3273.15	2179.28	3317.97
ENSMMUG00000010083	NOS2	179.32	25.5412	104.822	77.1275	109.81	54.3659	53.8039	54.8023	50.6039	11.3629	15.2453	40.7947
ENSMMUG00000020437	NOS3	1720.89	1011.71	730.997	954.289	2584.45	1351.38	549.031	431.409	573.511	282.81	361.876	758.48
ENSMMUG00000015781	NPM1	4133.03	2417.9	3224.66	4362.28	5421.2	8261.67	5199.31	7117.29	5891.47	3829.93	4079.33	3750.85
ENSMMUG00000022922	NR4A1	9642.78	732.18	3279.83	15052.9	9108.97	4275.49	306.046	282.295	302.975	781.516	1798.95	3047.52
ENSMMUG00000005442	NT5E	125.813	17.0274	53.7903	70.5912	40.525	17.4747	150.419	95.5853	175.167	270.185	75.4243	169.978
ENSMMUG00000011274	P4HA1	592.912	553.392	500.664	494.139	1430.14	737.823	1461.96	1747.3	1368.9	1083.26	1475.59	1121.86
ENSMMUG00000010858	P4HA2	613.158	1011.71	715.825	383.023	828.801	751.414	965.577	1261.73	1079.55	1877.41	962.061	1521.49
ENSMMUG00000006130	P4HTM	624.727	828.669	504.802	732.057	632.712	539.776	274.226	252.345	289.999	436.21	482.234	528.821
ENSMMUG00000004949	PDGFA	390.454	642.786	605.486	637.936	817.036	1811.55	445.473	613.021	365.905	672.937	1396.15	1169.45
ENSMMUG00000022553	PDK1	358.64	425.686	340.672	584.338	420.937	594.141	119.757	131.271	204.362	124.992	241.518	226.637
ENSMMUG00000010596	PFKFB3	267.534	192.978	164.13	2271.99	7342.86	7005.43	1225.92	1031.05	1257.96	551.101	933.176	648.939
ENSMMUG00000004173	PFKL	1733.91	1201.85	1452.34	1764.78	2560.92	1017.42	2319.93	2497.33	2358.27	2112.87	1744.39	1583.44
ENSMMUG00000012874	PGK1	6428.04	8275.34	6296.23	6542.76	11328.7	9378.11	4489.44	4608.49	3352.19	2639.35	3292.19	4405.08
ENSMMUG00000023454	PKM	20763.5	36532.4	23947.7	26969.8	29997.6	31437.1	12067.1	11305.2	11818	8061.36	9359.04	12808.8
ENSMMUG00000004616	PLAUR	75.1986	69.5287	66.2035	828.793	1577.86	2081.44	385.305	439.693	319.843	126.255	171.711	75.5458
ENSMMUG00000064421	PMAIP1	11.569	7.09477	8.27544	36.6029	214.39	446.577	55.5395	49.0671	41.5212	36.6138	92.2745	41.5502
ENSMMUG00000000217	PPP5C	2756.32	2810.95	2661.93	2554.36	2323	2044.55	1087.07	1028.5	1011.43	888.832	934.78	1369.65
ENSMMUG00000014133	RCOR2	354.301	909.549	542.041	266.678	115.039	29.1246	181.66	207.102	151.812	210.214	138.01	321.825
ENSMMUG00000009926	SERPINE1	828.631	102.165	704.791	15247.7	88860.8	151780	5827.6	7859.03	4188.45	3832.46	21417.3	9719.72
ENSMMUG00000000373	SLC2A1	354.301	1251.52	1209.59	4109.98	7637	3188.17	374.892	305.873	264.698	268.291	702.891	767.545
ENSMMUG00000011197	SLC31A1	284.887	344.806	481.355	341.191	504.601	411.627	959.213	1321.63	810.96	404.646	609.011	508.423
ENSMMUG00000014782	STC2	118.582	471.093	195.852	149.026	2298.16	376.678	218.108	161.858	149.217	131.936	284.045	232.681
ENSMMUG00000002114	TFRC	381.778	774.749	1420.62	862.782	1279.8	2908.57	896.731	1494.95	869.35	451.991	889.847	1709.6
ENSMMUG00000010591	TGFA	0	4.25686	2.75848	7.84347	1.30726	5.82492	4.62829	0	3.24384	17.6756	14.443	7.55458
ENSMMUG00000012069	TGFB3	626.173	439.876	663.414	419.626	462.769	429.102	1450.97	1675.93	1834.72	3022.53	2341.36	2567.8
ENSMMUG00000018925	TGM2	7829.34	6854.96	6871.37	7270.9	11973.2	9397.53	6644.49	6589.65	7163.7	5300.8	8189.96	10865.8
ENSMMUG00000052852	TPI1	9201.71	10117.1	8290.61	9839.63	14236	10158.7	3703.79	3521.36	3093.33	2744.77	2899.82	4134.62
ENSMMUG00000008770	UGP2	1356.47	1133.74	1401.31	2206.63	1227.51	1949.41	1338.73	1562.5	1479.19	1335.77	1429.05	1596.28
ENSMMUG00000004577	VEGFA	3058.56	5807.78	5857.63	7840.86	13063.4	8861.64	1031.53	804.191	1211.9	994.886	2128.73	2715.87
ENSMMUG00000003193	VIM	18422.2	10040.5	15258.5	18935.4	17769.5	16971.9	46368.5	60316.3	50314.6	42680.4	40309.5	29323.9
