# Supplementary material for: Dynamic regulation of HIF-1 signaling in the rhesus monkey heart after ischemic injury
Source: BMC Cardiovasc Disord. 2022 Sep 11;22:407. doi: 10.1186/s12872-022-02841-0 (PMC9464399; doi:10.1186/s12872-022-02841-0)
Supplement: Supplementary file 7 — Additional file 7: Table S5. The list of HIF-1 target genes positively or negatively correlated with myocardial copper status [file 12872_2022_2841_MOESM7_ESM.xlsx]

## Sheet: Cu-related HIF-1 target genes
List of HIF-1 target genes positively or negatively correlated with myocardial copper status
Positive correlation		Negative correlation
HIF-1 target angiogenic genes	HIF-1 target glycolytic genes	HIF-1 target ECM remodeling genes
ADM	ALDOA	COL5A1
ANGPT2	GAPDH	HSP90B1
CXCR4	GPI	LOX
EDN1	HK1	MMP14
ETS1	PDK1	MMP2
HK2	PGK1	P4HA1
HMOX1	PKM	TGFB3
ITGB2	SLC2A1	VIM
SERPINE1	TPI1
VEGFA
